# Supplementary material for: Competition for the nascent leading strand shapes the requirements for PCNA loading in the replisome
Source: EMBO J. 2025 Feb 28;44(8):2298–322. doi: 10.1038/s44318-025-00386-4 (PMC12000384; doi:10.1038/s44318-025-00386-4)
Supplement: Supplementary file 3 — Source data Fig. 1 [file 44318_2025_386_MOESM3_ESM.zip]

Archive with 11 entries (5 files):
- Figure 1/
- Figure 1/1F/
- Figure 1/1B/
- Figure 1/1E/
- Figure 1/1D/
- Figure 1/1C/
- Figure 1/1F/1F.tif
- Figure 1/1B/1B.tif
- Figure 1/1E/1E.tif
- Figure 1/1D/1D.xlsx
- Figure 1/1C/1C.xlsx
