# Supplementary material for: Competition for the nascent leading strand shapes the requirements for PCNA loading in the replisome
Source: EMBO J. 2025 Feb 28;44(8):2298–322. doi: 10.1038/s44318-025-00386-4 (PMC12000384; doi:10.1038/s44318-025-00386-4)
Supplement: Supplementary file 3 — Source data Fig. 1 [file 44318_2025_386_MOESM3_ESM.zip › Figure 1/1D/1D.xlsx]

## Sheet: Repeat 1
X	Y
	Marker	- Ctf18-RFC					+ Ctf18-RFC
		120 sec	150 sec	180 sec	210 sec	240 sec	120 sec	150 sec	180 sec	210 sec	240 sec
0	3300.14	1614.86	1406.36	1326.37	1341.8	1328.59	1389.1	1337.14	1265.95	1310.65	1261.32
0.01	3306.96	1591.04	1424.96	1291.03	1350.92	1300.54	1401.62	1344.91	1264.2	1253.41	1243.28
0.02	3186.27	1601.67	1423.69	1289.81	1366.81	1334.62	1297.99	1362.76	1282.92	1233.68	1214.33
0.03	3196.8	1671.8	1449.85	1288.56	1348.78	1316.83	1349.74	1403.17	1321.53	1291.08	1251.92
0.04	3349.67	1590.05	1467.23	1300.23	1333.59	1343.35	1355.51	1397.45	1314.35	1305.53	1266.68
0.05	3373.89	1537.2	1481.01	1312.88	1359.88	1359.9	1376.47	1405.28	1327.69	1333.38	1236.73
0.06	3395.63	1579.45	1468.18	1302.18	1392.94	1357.47	1386.56	1397.06	1296.14	1309.5	1255.92
0.07	3341.41	1624.53	1469.45	1310.09	1364.08	1346.01	1390.99	1346.27	1332.91	1316.96	1264.81
0.08	3304.06	1560.01	1537.46	1299.01	1350.05	1348.15	1383.36	1370.13	1366.92	1310.97	1270.14
0.09	3305.76	1658.67	1552.5	1321.05	1356.88	1374.01	1458.2	1336.44	1341.12	1292.69	1275.68
0.1	3267.51	1657.9	1520.68	1372.41	1412.03	1392.62	1504.13	1303.42	1322.96	1316.22	1242.67
0.11	3396.5	1703.77	1533.95	1367.12	1417.78	1396.68	1428.14	1301.32	1327.83	1325.36	1226.85
0.12	3431.81	1748.77	1568.76	1388.8	1404.76	1391.12	1390.47	1314.17	1330.41	1274.95	1188.68
0.13	3458.89	1723.51	1506.74	1370.88	1410.94	1381.9	1416.49	1307.41	1338.92	1244.56	1244.06
0.14	3443.91	1723.1	1523.33	1353.7	1441.2	1392.94	1475.45	1363.23	1293.22	1334.95	1246.32
0.15	3565.05	1634.05	1523.3	1354.03	1411.78	1403.62	1496.49	1400.83	1324.49	1338.12	1242.51
0.16	3659.06	1653.62	1547.68	1355.9	1443.77	1419.77	1504.19	1377.64	1385.33	1325.27	1255.6
0.17	3700.82	1702.99	1503.32	1361.41	1484.47	1424.46	1484.81	1428.37	1351.87	1337.14	1240.96
0.18	3660.55	1715.73	1532.32	1353.31	1430.72	1453.33	1433.32	1464.85	1367.51	1313.32	1235.38
0.19	3798.15	1731.85	1578.42	1353.13	1406.9	1496.18	1461.69	1473.9	1324.77	1321.73	1258.59
0.2	3851.56	1745.24	1549.23	1410.05	1481.94	1512.14	1475.04	1477.45	1306.69	1380.9	1281.18
0.21	3964.99	1761.04	1538.55	1423.42	1492.03	1494.91	1526.82	1451.06	1361.9	1375.28	1267.62
0.22	3893	1722.1	1617.01	1345.51	1510.67	1505.14	1544.03	1511.73	1432.24	1348.28	1227.69
0.23	3966.54	1664.53	1602.87	1350.91	1503.1	1493.15	1575.31	1550.97	1417.88	1352.91	1351.63
0.24	4088.77	1711.91	1621.77	1400.44	1483.8	1568.64	1578.42	1591.13	1433.27	1377.76	1396.44
0.25	4051.05	1798.77	1556.44	1456.78	1530.09	1614	1502.13	1587.83	1502.46	1395.45	1360.68
0.26	4320.56	1851.53	1592.92	1470.92	1585.4	1643.64	1514.12	1546.99	1528.18	1433.01	1359.86
0.27	4485.15	1841.08	1674.85	1500.88	1600.86	1696.97	1537.63	1538.45	1578.22	1458.86	1348.72
0.28	4434.87	1804.94	1678.35	1519.5	1606.7	1697.3	1587.23	1542.33	1588.9	1460.46	1419.2
0.29	4490.67	1764.08	1733.24	1579.49	1633.24	1711.81	1600.72	1564.4	1559.33	1425.59	1491.76
0.3	4848.09	1804.28	1748.15	1596.19	1634.74	1641.33	1653.13	1606.92	1575.77	1432.19	1487.83
0.31	5107.23	1878.88	1753.2	1644.38	1625.18	1642.45	1642.51	1630.69	1575.36	1480.7	1458.63
0.32	5323.23	1898.73	1770.64	1638.6	1670.67	1657.37	1662.87	1676.15	1605.24	1501.18	1485.22
0.33	5600.73	1976.42	1799.36	1607.81	1688.32	1675.03	1675.9	1661.83	1540.58	1462.09	1468.37
0.34	6046.27	1987.13	1836.96	1621.68	1761.49	1688.74	1667.54	1656.81	1565.68	1494.2	1564.18
0.35	6395.87	2007.23	1814.03	1679.23	1784	1764.87	1661	1688.99	1616.91	1572.46	1562.86
0.36	6801.3	2041.99	1908.05	1725.73	1769.15	1678.46	1617.23	1681.45	1606.41	1589.96	1551.58
0.37	7478.18	2034.64	1901.73	1661.46	1702.6	1641.36	1695.42	1690.77	1641.46	1563.68	1571.74
0.38	8174.24	2037.36	1900.59	1664.05	1752.67	1706.62	1702.85	1704.53	1630.95	1520.23	1598.85
0.39	9230.05	2057.33	1884.22	1675.91	1777.42	1652.45	1770.78	1684.32	1670.32	1570.09	1604.5
0.4	10259.6	2028.96	1978.58	1738.8	1763.8	1618.73	1765.6	1722.33	1675.18	1583.17	1610.54
0.41	11358.3	2011.59	1936.33	1751	1872.27	1616.44	1795.33	1714.65	1682.6	1618.3	1662.23
0.42	12692.5	2089.22	2027.17	1692.58	1855.41	1735.01	1770.26	1678.87	1717.41	1686.67	1666.31
0.43	13989.5	2153.42	2026.04	1650.19	1821.45	1677.8	1697.17	1751.35	1735.44	1737.78	1667.17
0.44	15315.5	2077.2	1978.19	1672.5	1868.1	1647.59	1657.97	1764.46	1725.78	1763.36	1695.49
0.45	17076.4	2091.27	1942.64	1742.26	1856.37	1718.96	1730.68	1758.22	1666.7	1726.69	1656.19
0.46	18544.1	2131.47	1946.15	1735.72	1807.08	1718.47	1794.4	1674.81	1652.44	1680.06	1651.49
0.47	19470	2177.7	1940.01	1782.28	1788.4	1688.26	1783.68	1796.41	1676.32	1680.22	1701.7
0.48	21244.6	2226.65	1986.27	1821.27	1831.86	1675.09	1735.35	1784.2	1698.18	1674.42	1657.37
0.49	22394.4	2287.76	1973.63	1832.41	1887.72	1718.05	1739.86	1726.03	1700.3	1705.32	1650.65
0.5	23151.9	2265	2046.99	1822.15	1839.59	1788.3	1692.81	1773.7	1693.46	1693.26	1635.17
0.51	23613.1	2284.76	2026.55	1807.45	1871.86	1774.2	1657.46	1765.24	1702.05	1630.88	1701.33
0.52	24116.5	2196.49	2076.46	1858.38	1830.15	1783.08	1636.6	1772.83	1678.51	1654.32	1704.3
0.53	24477.1	2206.69	2104.31	1919.9	1889.36	1747.59	1629.08	1760.88	1633.27	1721.76	1648.46
0.54	24888.4	2222.97	2152.89	1922.05	1879	1684.51	1632.36	1803.44	1633.06	1744.37	1654.85
0.55	24952.5	2254.44	2152.18	1854.69	1791.54	1690.14	1606.77	1783.14	1622.12	1715.27	1658.95
0.56	24753	2349.45	2132.5	1881.72	1807.14	1678.06	1627.45	1809.49	1617.38	1676.13	1674.62
0.57	24694.4	2351.78	2095.39	1877.85	1780.45	1676.87	1629.03	1759.74	1593.65	1748.31	1680.09
0.58	24481.8	2322.96	2146.74	1833.03	1796.55	1682.95	1630.37	1747.77	1601.77	1776.63	1721.09
0.59	23727.8	2403.54	2202.1	1806.06	1766.2	1700.44	1625.27	1733.47	1582.2	1724.65	1673.63
0.6	22726.2	2370.67	2200.74	1797.14	1763.31	1660.26	1549.44	1719.05	1629.22	1687.42	1668.58
0.61	21756.2	2343.24	2190.92	1759.35	1735.69	1622.03	1523.83	1666.47	1560.42	1639.99	1697.32
0.62	20184	2399.2	2203.74	1808.7	1647.62	1638.09	1537	1602.55	1565.53	1649.97	1652.35
0.63	19070.5	2429.18	2097.11	1789.5	1627.91	1597.59	1545.7	1634.51	1590.41	1603.5	1642.51
0.64	18093.5	2420.2	2124.55	1793.47	1619.76	1514.3	1608.27	1615.72	1579.95	1549.49	1638.81
0.65	16795.5	2403.24	2079.14	1726.41	1609.31	1552.13	1591.31	1562.47	1606.64	1508.55	1549.76
0.66	15240.5	2412.35	2133.09	1619.95	1565.96	1539.58	1610.63	1586.67	1559.14	1520.19	1537.05
0.67	13908.3	2503.05	2199.14	1564.55	1588.83	1553.42	1585.09	1550.72	1494.23	1491.64	1488.54
0.68	12585.4	2495.09	2131.78	1595.99	1577.81	1528.99	1547.85	1519.15	1528.62	1433.36	1582.73
0.69	11770.7	2420.01	2142.63	1549.45	1579.27	1536.4	1573.38	1511.42	1436.51	1417.04	1521.24
0.7	10962.9	2339.83	2022.99	1587.09	1532.42	1531.32	1550.15	1511.5	1347.49	1478.86	1583.45
0.71	10271.1	2302.67	2025.73	1522.35	1494.9	1501.67	1536.7	1498.72	1393.7	1443.58	1593.73
0.72	9482.73	2280.1	2007.44	1502.41	1504.18	1453.92	1564.06	1465.19	1438.04	1444.99	1597.32
0.73	8965.64	2291.94	2070.18	1559.77	1559.18	1474.82	1555.76	1439.72	1408.67	1472.13	1514.26
0.74	8613.51	2323.74	2094	1535.63	1612.67	1561.14	1495.41	1432.35	1459.37	1491.35	1421.54
0.75	8258.05	2309.35	2027.77	1504.7	1579.35	1611.65	1496.26	1456.96	1466.47	1442.72	1420.74
0.76	7972.27	2289.74	2022.63	1463.37	1549.97	1584.23	1547.87	1461.77	1467.55	1417.62	1436.74
0.77	7374.56	2334.5	2011.26	1476.56	1530.23	1576.41	1521.56	1457.74	1455.45	1455.78	1486.03
0.78	7062.67	2298.31	1983.54	1519.8	1505.3	1564.19	1481.94	1475.7	1436.7	1419.33	1522.91
0.79	6828.44	2285.65	2016.88	1503.55	1542.18	1548.23	1526	1530.6	1505.88	1418.56	1546.54
0.8	6818.45	2313.54	2031.92	1564.09	1520.65	1537.19	1503.09	1479.54	1474.32	1431.73	1520.45
0.81	6428.14	2283.8	1958.41	1531.87	1436.14	1497.7	1455.67	1400.04	1408.58	1468.81	1450.2
0.82	6117.06	2225.2	1992.41	1548.41	1427.64	1535.23	1427.76	1433.8	1435.67	1438.49	1433.5
0.83	6095.33	2215.86	2007.51	1559.05	1458.74	1519.37	1460.88	1428.04	1439.36	1433.99	1499.95
0.84	6182.91	2255.69	2036.32	1609.36	1473.4	1496.94	1484.32	1434.6	1445.87	1452.55	1464.97
0.85	6076.58	2239.72	2021.03	1599.22	1540.26	1495.77	1459.82	1446.49	1462.56	1437.53	1440.32
0.86	5994.81	2234.83	1990.96	1540.69	1574.65	1487.68	1435.44	1443.06	1472.15	1378.28	1476.68
0.87	5817.99	2219.74	1986.59	1511	1545.64	1505.58	1452.76	1400.37	1481.95	1439.65	1455.69
0.88	5739.37	2181.81	2007	1567.37	1525.69	1509.37	1455.95	1424.46	1489.69	1493.37	1442.69
0.89	5577.47	2130.69	2023.12	1606.38	1542.6	1497.68	1455.26	1515.46	1443.51	1449.81	1380.47
0.9	5611.2	2185.1	2015.19	1550.7	1507.88	1525	1511.22	1506.36	1431.31	1424.5	1390.62
0.91	5708.99	2236.76	2014.82	1569.35	1481.67	1539.05	1516.27	1503.17	1394.55	1392.69	1421.2
0.92	5515.85	2230.2	2064.83	1571.28	1505.97	1522.97	1519.62	1488.67	1392.73	1446.7	1457.53
0.93	5536.08	2235.31	2051.1	1592.72	1567.17	1529.03	1530.46	1449.94	1477.92	1460.31	1464.22
0.94	5593.65	2251.47	2004.97	1546.03	1593.4	1504.91	1528.49	1479.63	1445.38	1430.68	1452.24
0.95	5527.7	2298.64	2003.63	1547.32	1519.08	1471.95	1468.59	1487.99	1419.64	1426.12	1470.69
0.96	5447.39	2271.6	1924.18	1587.26	1472.42	1481.32	1495.1	1459.17	1471.73	1404.08	1478.55
0.97	5459.4	2298.61	1938.15	1556.08	1452.05	1541.24	1499.35	1519.77	1494.97	1419.63	1463.37
0.98	5517.17	2348.59	1956.81	1538.44	1492.56	1475.12	1541.83	1541.95	1452.44	1395.94	1525.97
0.99	5671.69	2323.53	1986.85	1527.74	1484.06	1407.31	1474.85	1489.22	1417.86	1412.14	1505.56
1	5648.15	2389.09	2066.92	1510.55	1483.45	1441.47	1499.54	1484	1420.74	1457.47	1524.67
1.01	5788.69	2385.94	2030.81	1585.18	1479.72	1435.92	1474.19	1494.22	1452.19	1463.67	1555.81
1.02	5707.68	2365.8	2038.1	1615.13	1484.32	1462.4	1489.59	1454.2	1434.33	1464.15	1562.85
1.03	5708.95	2397.85	2037.4	1639.99	1469.86	1478.23	1501.03	1442.8	1421.58	1423.69	1527.56
1.04	5935.18	2379.77	2014.35	1553.72	1523.64	1479.41	1496.06	1469.67	1417.49	1451.04	1496.06
1.05	5835.87	2410.2	2021.41	1499.96	1532.95	1489.19	1467.35	1490.36	1456.94	1486.62	1463.15
1.06	5650.85	2409.74	2020.81	1516.97	1487.77	1448.15	1501.64	1552.7	1454.99	1494.85	1458.08
1.07	5903.23	2415.32	2042.77	1571.6	1498.97	1498.17	1505.8	1545.06	1470.54	1484.31	1482.53
1.08	6021.2	2374.56	1985.63	1605.04	1500.23	1529.1	1477.51	1493.62	1464.01	1476.6	1585.41
1.09	6044.26	2326.91	2056.83	1557.49	1472.94	1524.13	1475	1543.36	1473.73	1485.36	1544.7
1.1	6104.69	2337.55	2034.28	1532.58	1456.85	1568.96	1467.38	1563.76	1449.37	1452.14	1474.17
1.11	5955.09	2298.19	1972.62	1477.65	1463.12	1537.64	1519.88	1495.42	1437.53	1414.18	1543.06
1.12	6118.81	2342	1908.32	1478.8	1512.22	1536.27	1572.32	1439.18	1423.27	1468.8	1617.63
1.13	6246.14	2380.7	2006.59	1523.27	1521.69	1520.01	1509.08	1463.09	1496.56	1401.03	1657.35
1.14	6225.69	2386.44	2085.1	1545.88	1530.63	1492.59	1479.15	1490.08	1456.01	1403.17	1717.63
1.15	6339.06	2385.17	2103.17	1528.19	1498.42	1472.15	1470.76	1491.38	1449.03	1432.96	1676.64
1.16	6483.73	2386.41	2054.99	1539.81	1474.26	1546.6	1511.68	1466.49	1500.59	1464.23	1649.09
1.17	6589.01	2390.7	2025.74	1533.91	1473.36	1571.94	1501.56	1490.5	1509.64	1458.15	1693.42
1.18	6828.4	2305.87	2078.6	1459.46	1499.68	1555.51	1463.82	1474.44	1448.05	1449.3	1637.81
1.19	7038.9	2355.4	2061.67	1490.23	1514.83	1572.35	1498.4	1447.23	1495.91	1527.22	1700.22
1.2	7112.49	2341.53	2066.99	1471.65	1562.73	1518.72	1513.88	1444.36	1475.04	1522.27	1784.04
1.21	7140.73	2409.54	2066.51	1479.47	1480.69	1536.19	1483.97	1449.01	1451.28	1530.33	1879.73
1.22	7734.74	2418.91	2028.19	1519.1	1513.88	1522.96	1469.86	1438.19	1364.72	1483.63	1879.78
1.23	7987.49	2398.74	2050.76	1520.96	1466.35	1543.31	1458.54	1428.51	1434.58	1438.49	1843.99
1.24	8273.91	2454.99	2044.65	1467.2	1443.2	1479.6	1448.56	1475.91	1426.74	1455.55	1747.32
1.25	8660.46	2399.85	2027.38	1534.9	1488.68	1469.62	1443.85	1517.35	1427.17	1500.81	1920.78
1.26	9114.64	2351.39	2008.13	1524.55	1496.37	1488.4	1462.94	1543.14	1458.54	1475.62	1831.35
1.27	9761.56	2345.55	2083.13	1487.5	1454.77	1516.18	1489.37	1500.95	1471.51	1482.62	1854.73
1.28	10403.5	2359.54	2057.92	1463.7	1487.65	1525.72	1474.99	1452.2	1461.68	1481.47	1911.13
1.29	11194.5	2311.61	2027.55	1443.2	1502.76	1520.5	1474.35	1498.26	1434.91	1442.62	1916.69
1.3	11988.8	2313.19	2028.32	1485.56	1533.26	1533.95	1484.33	1529.08	1442.36	1475.36	1982.95
1.31	13289.8	2335.45	2021.13	1444.36	1470.87	1547.65	1459.3	1523.6	1502	1457.65	2079.45
1.32	14299.5	2360.85	2084.45	1491.31	1488.17	1568.23	1498.18	1492.59	1543.08	1454.86	2086.91
1.33	15732.9	2331.49	2103.4	1450.64	1482.67	1561.83	1439.33	1450.05	1443.74	1452.4	2103.65
1.34	17071.7	2276.73	2106.17	1481.04	1461.33	1556.88	1419.69	1445.19	1420.83	1441.97	2174.33
1.35	18262.1	2321.56	2026.31	1507.32	1476.24	1486.51	1431.96	1451.97	1442.51	1470.31	2166.45
1.36	19685.5	2330.42	1975.03	1512.28	1469.28	1538.08	1472.35	1477.3	1403.72	1518.09	2272.99
1.37	21146.8	2305.13	2044.81	1496.82	1472.41	1540.35	1446.56	1524.31	1404.06	1513.05	2397.31
1.38	22606.8	2306.85	2075.4	1539.63	1537.19	1585.2	1445.32	1516.86	1406.72	1518.51	2529.56
1.39	24146.4	2290.73	2069.13	1555.86	1533.72	1591.41	1412.14	1467.14	1402.99	1518.53	2444.41
1.4	25505.3	2275.65	1997.24	1518.32	1504.76	1584.04	1485.64	1508.37	1437.1	1499.28	2423.15
1.41	26789	2244.59	2010.55	1501.31	1489.47	1553.76	1469.31	1578.55	1396.44	1494.22	2493.47
1.42	27770.3	2226.7	1974.6	1519.32	1545.35	1573.59	1480.49	1539.86	1419.83	1478.76	2559.92
1.43	28327.6	2219.15	1923.1	1554.91	1578.63	1644.5	1409.99	1442.37	1408.12	1554.92	2880.81
1.44	29259.4	2224.7	1905.86	1575.99	1591.81	1634.65	1407.09	1452.83	1463.09	1461.91	2900.41
1.45	30264.1	2209.65	1871.36	1578.83	1543.36	1645.09	1449.88	1428.28	1452.96	1473.28	2854.81
1.46	30384.6	2189.83	1998.14	1581.04	1519.08	1669.2	1451.19	1488.22	1420.88	1549.5	2848.01
1.47	30720.2	2211.87	1990.14	1568.01	1483.51	1695.22	1447.31	1489.94	1412.2	1547.54	2884.36
1.48	30962.6	2156.4	2006.59	1536.13	1465.32	1638.19	1502.74	1418.06	1422.27	1475.36	2917
1.49	30793.7	2143.23	2045.68	1484.94	1468.59	1661.86	1522.15	1416.12	1392.87	1464.65	3046.67
1.5	30150.2	2154.61	2024.44	1496.7	1523.94	1660.51	1555.6	1432.68	1385.72	1464.74	3093.26
1.51	30230.1	2176.53	1986.83	1480.92	1524.46	1639.82	1581.09	1452.8	1467.38	1446.97	3209.8
1.52	29152.7	2199.26	1993.9	1479.95	1535.14	1641.1	1583.26	1433.88	1537.74	1499.28	3293.83
1.53	28325.9	2132.74	2031.59	1491.5	1503.24	1711.5	1559.92	1427.87	1483.86	1516.04	3300.14
1.54	27730.9	2083.24	2000.6	1543	1502.58	1726.36	1536.74	1475.01	1482.88	1506.32	3435.14
1.55	26864.7	2046.86	2044.03	1506.6	1570.46	1690.91	1510.65	1496.73	1466.53	1404.94	3394.63
1.56	25521.6	2066.26	2016.19	1482.22	1600.87	1652.15	1495.19	1472.37	1481.47	1489.63	3474.78
1.57	23902.9	2090.04	1990.82	1475.6	1592.68	1714.14	1488.46	1442.42	1495.65	1534.59	3544.01
1.58	22062.6	2087.18	2006.59	1525.65	1608.83	1780.67	1432.4	1466.62	1493.96	1550.85	3695.7
1.59	20741.3	2048.09	1989.72	1497.65	1570.03	1776.44	1455.56	1442.55	1410.01	1590.13	3612.89
1.6	19650.6	2043.51	1991.44	1517.13	1529.46	1761.1	1517.22	1465.62	1406.8	1607.26	3627.81
1.61	18864.3	2047.67	1985.05	1511.17	1478.7	1766.77	1573.96	1410.53	1429.81	1641.7	3673.11
1.62	17945.9	2018.81	1978.72	1472.91	1472.44	1756.96	1489.36	1439.49	1387.51	1697.41	3814.89
1.63	16833.3	2082.27	1934.91	1476.92	1488.35	1739	1561.13	1434.13	1438.19	1628.9	3940.41
1.64	15137.6	2067.8	1896.78	1518.27	1542.58	1788.27	1502.1	1512.38	1505.99	1584.8	3959.44
1.65	14380.2	2046.04	1938.99	1512.76	1523.31	1821.55	1476.01	1483.46	1520.45	1591.86	3991.89
1.66	13367.1	2101.61	2021.81	1522.9	1587.35	1789.72	1445.28	1451.36	1523.38	1646.77	3978.82
1.67	12957.8	2073.17	1956.31	1511.38	1566.1	1898.53	1457.82	1418.06	1504.59	1672.87	4130.28
1.68	11834	2065.33	1985.47	1539.1	1546.18	1976.23	1450.09	1436.8	1466.97	1712.77	4138.8
1.69	11299.1	2069.72	1996.72	1553.05	1548.63	2004.32	1426.04	1403.87	1456.92	1688.35	4117.24
1.7	10717.3	2123.26	2069.7	1494.27	1492.13	1967.1	1479.35	1386.46	1508.24	1672.23	4248.18
1.71	10142	2127.58	2007.8	1555.24	1554.76	2018.32	1502.01	1429.06	1473.63	1691.24	4322.78
1.72	9445.6	2115.42	1968.96	1575.67	1520.12	2122.08	1537.62	1450.77	1453.95	1752.7	4234.37
1.73	9028.9	2111.99	1908.03	1550.9	1470.24	2104.86	1522.55	1388.54	1462.12	1812	4343.04
1.74	8807.33	2101.83	1994.26	1626.86	1526.51	2060.69	1498.42	1393.37	1480.55	1912.77	4456.04
1.75	8510.83	2048.01	1985.26	1511.87	1591.27	2109.24	1503.51	1432.56	1533.62	1903.27	4537.36
1.76	8197.49	2022.94	1936.01	1489.65	1539.8	2144.44	1402	1444.05	1527.05	1927.58	4637.44
1.77	8012.58	2009.53	1853.68	1545.59	1554.49	2097.56	1446.13	1388.56	1476.23	1969.03	4649.42
1.78	7662.26	2053.69	1842.22	1573.92	1563.03	2143.1	1478.73	1403.95	1473.59	1995.59	4720.82
1.79	7524.5	2104.01	1902.95	1625.72	1645.94	2247.09	1491.2	1455.45	1446.19	2011.83	4683.61
1.8	7390.72	2089.89	1969.54	1596.77	1665.72	2209.04	1488.72	1449.49	1446.4	2102.56	4695.19
1.81	7327.5	2067.46	2039.96	1555.96	1671.88	2181.97	1476.15	1447.95	1422.88	2124.09	4744.41
1.82	7176.32	2081.59	2059.9	1486.23	1620.05	2168.64	1524.42	1461.85	1403.36	2067	4726.2
1.83	7007.5	2093.63	2076.14	1487.64	1593.9	2235.81	1524.31	1466.15	1380.69	2151.59	4748.61
1.84	6815.15	2110.8	2095.81	1517.53	1578.49	2349.09	1494.55	1436.3	1412.19	2244.14	4781.94
1.85	6789.2	2074.27	2086.83	1477.3	1590.17	2376.85	1497	1451.94	1485.96	2228.68	4906.27
1.86	6747.09	2079.76	2088.27	1453.8	1577.55	2430.64	1514.97	1437.96	1449.85	2185.18	4754.14
1.87	6761.47	2074.17	2084.45	1514.55	1602.22	2489.56	1547.41	1428.42	1478.86	2246.92	4649.37
1.88	6568.96	2099.18	2143.4	1474.15	1635.23	2550.26	1517.4	1411.92	1470.87	2331.03	4772.33
1.89	6523.41	2086.99	2052.28	1490.24	1643.59	2634.17	1527.26	1442.36	1476.38	2291.15	4897.97
1.9	6421.44	2134.56	2051.89	1509.74	1652.55	2602.23	1549.42	1455.5	1429.65	2335.4	4796.63
1.91	6375.01	2145.37	2076.03	1497.18	1641.74	2513.39	1461.22	1441.47	1406.08	2384.32	4931.2
1.92	6497.51	2090.46	2050.18	1467.59	1631.64	2659.9	1443.28	1489.03	1410.36	2456	4917.22
1.93	6383.47	2053.42	2003.14	1460.35	1592.67	2682.96	1437.12	1447.09	1467.85	2495.74	4864.18
1.94	6384.04	2047.78	2036.97	1488.03	1600.96	2655.3	1450.03	1411.1	1536.86	2428.32	4946.89
1.95	6189.08	2093.39	1996.68	1505.15	1587.7	2649.26	1489.62	1335	1472.22	2548.91	4901.08
1.96	6155.5	2085.61	1975.54	1503.6	1530.94	2631.97	1482.3	1375.28	1438.53	2579.13	4800.37
1.97	6107.95	2119.58	2005.1	1484.17	1582.19	2858.83	1469.12	1357.1	1521.64	2645.22	4718.31
1.98	6006	2174.55	2040.94	1480.97	1718.59	2914.06	1492.63	1420.58	1568.2	2726.15	4810.91
1.99	5955.89	2149.13	1988.36	1494.88	1710.1	2803.91	1489.64	1457.54	1544.23	2679.7	4910.89
2	5874	2086.55	1923.82	1514.24	1779.01	2915.83	1466.18	1430.37	1496.92	2757.61	4871.1
2.01	6103.85	2067.08	1917.83	1520.51	1742.77	2903.54	1416.06	1455.55	1490.9	2792.53	4835.33
2.02	6023.35	2047.99	1889.67	1542.55	1752.32	2980.95	1421.47	1491.47	1486.06	2891.78	4887.74
2.03	6007.8	2088.06	1922.01	1487.86	1636.64	3050.55	1458.81	1505.45	1473.2	2906.82	4933.15
2.04	6030.27	2105.35	1894.42	1448.65	1641.87	3147.54	1446.3	1495.86	1479.27	2896.82	4862.3
2.05	5938.94	2117.58	1879.49	1561.92	1722.56	3234.24	1430.55	1451	1529.96	2916.13	4624.61
2.06	5995.1	2105.59	1804.58	1630	1648.6	3131.74	1455.62	1488	1558.96	2961.31	4535.82
2.07	6106.19	2111.5	1822.51	1614.05	1722.19	3189.58	1427.1	1488.31	1574.53	3020.76	4485.97
2.08	6061.14	2122.58	1914.46	1541.9	1779.56	3185.61	1436.38	1474.72	1512.67	3109.58	4545.78
2.09	6061.35	2089.08	1925.26	1499.62	1813.9	3115.11	1410.58	1458.45	1513.24	3122.06	4503.61
2.1	6183.17	2103.76	1877.2	1520.97	1771.28	3233.95	1429.1	1401.03	1502.76	3184.49	4609.39
2.11	6185.01	2101.64	1847.27	1528.87	1818.91	3273.06	1438.38	1418.36	1504.49	3217.6	4588.58
2.12	6094.87	2117.33	1860.36	1537.64	1793.73	3313.09	1393.26	1429.92	1540.18	3389.41	4551.63
2.13	6154.32	2160.1	1862.88	1536.36	1784.24	3446.72	1385.12	1422.12	1508.24	3360.36	4471.01
2.14	6207.32	2166.55	1812.09	1545.26	1743.64	3466.63	1342.41	1438.18	1499.83	3400.35	4379.01
2.15	6109.39	2152.37	1825.81	1511.01	1815.9	3494.99	1394.86	1445.7	1543.64	3476.53	4411.68
2.16	5903.14	2155.2	1843.82	1481.99	1816.19	3455.5	1418.56	1455.85	1604.97	3538.82	4428.4
2.17	6182.01	2178.69	1851.94	1521.8	1827.24	3470.77	1399.4	1462.22	1607.63	3554.26	4460.55
2.18	6273.51	2160.11	1805.15	1547.28	1922.8	3502.23	1469.77	1430.96	1620.12	3633.65	4313.72
2.19	6217.92	2126.59	1779.96	1459.96	1895.47	3543.36	1449.9	1488.42	1641.68	3621.36	4290.6
2.2	6249.4	2176.95	1767.77	1523.94	1926.23	3565.6	1421.35	1470.2	1644.4	3648.61	4252.76
2.21	6360.22	2216.95	1813.63	1610.65	1967.63	3546.69	1419.4	1413.36	1652.87	3745.74	4320.36
2.22	6450.85	2106.03	1827.22	1608.88	2042.01	3633.41	1422.4	1418.14	1632.99	3908.78	4345.64
2.23	6489.99	2154.19	1810.45	1538.33	2009.32	3524.97	1404.7	1370.17	1637.99	3799.61	4247.31
2.24	6383.46	2043.74	1813.42	1561.72	1942.58	3483.42	1417.41	1412.31	1588.33	3844.06	4298.77
2.25	6362.58	2099.91	1771.19	1569.46	2021.03	3591.24	1421.74	1434.4	1646.28	3837.04	4351.69
2.26	6402.73	2141.04	1751.37	1568.87	2032.22	3690.58	1462.15	1442.3	1587.59	3780.33	4291.01
2.27	6520.56	2050.36	1834.33	1562.15	2052.83	3740.58	1503.28	1379.22	1645.09	3896.11	4096.56
2.28	6749.44	2102.53	1852.95	1552.49	2162.89	3638.72	1499.05	1373.3	1676.15	3983	4040.17
2.29	6821.44	2127.87	1832.88	1593.86	2248.89	3742.54	1436.32	1391.99	1704.04	4032.51	4002.53
2.3	6985	2133.18	1835.49	1569.37	2173.09	3728.15	1412.28	1411.35	1666.14	4066.19	4018.14
2.31	7136.92	2102.27	1777.31	1589.64	2149.61	3778.69	1400.59	1445.56	1743.55	4050.36	4036.27
2.32	7246.24	2091.44	1763.47	1613.24	2183.77	3860.17	1402.92	1467.5	1661.7	4125.41	4114.28
2.33	7373.97	2088.32	1804.06	1582.76	2241.59	3788.1	1416.85	1448.31	1683	4206.11	4062.78
2.34	7616.36	2129.14	1787.86	1592.45	2255.74	3871.94	1443.95	1401.87	1748.14	4275.51	4042.87
2.35	7878.41	2101.59	1782.92	1598.01	2389.83	3950.01	1453.74	1476.94	1908.01	4129.31	3794.99
2.36	8134.18	2091.86	1799.85	1581.64	2394.91	3851.32	1389.03	1450.46	1940.13	4179.31	3778.09
2.37	8609.68	2121.15	1806.22	1589.31	2484.9	3960.73	1400.91	1482.45	1912.12	4100.8	3722.49
2.38	8885.46	2192.96	1791.15	1620.77	2507.47	3777.01	1422.87	1472.73	1952.51	4193.26	3724.53
2.39	9208.05	2200.28	1752.18	1600.54	2489.65	3849.05	1459.09	1453.47	1989.55	4274.4	3736.36
2.4	9395.2	2179.63	1766.19	1585.45	2521.47	3962.17	1480.46	1436.15	1981.55	4255.08	3921.82
2.41	9923.83	2173.45	1833.26	1655.95	2438.58	4034.64	1496.5	1436.97	1938.09	4301.85	3883.65
2.42	10445.8	2101.72	1803.97	1648.85	2465.9	4012.7	1449.77	1468.47	1950.92	4334.04	3859.15
2.43	11036.1	2180.22	1829.17	1604.74	2587.82	4005.27	1437.22	1521.87	1948.42	4318.15	3893.44
2.44	11874.7	2142.63	1869.85	1610.17	2691.53	3938.68	1501.06	1473.68	1972.55	4364.24	3851.47
2.45	12573	2124.49	1920.23	1602.37	2621.42	3886.47	1488.83	1439.42	2013.9	4513.32	3780.3
2.46	12812.3	2055.83	1860.31	1570.82	2619.35	3864.31	1499.44	1442.59	2128.51	4562.51	3711
2.47	13472	2088.68	1826.77	1576.94	2679.31	3948.8	1454.5	1443.6	2040.53	4547.86	3708.31
2.48	14118.2	2076.45	1823.68	1597.01	2734.9	3999.36	1477.19	1450.14	2095.69	4588.03	3687.56
2.49	14773.1	2028.24	1857.33	1582.94	2864.76	3924.9	1458.37	1444.55	2121.3	4553.99	3660.23
2.5	15225	2101.3	1804.05	1600	2845.96	3845.14	1454.44	1441.28	2130.4	4474.95	3660.83
2.51	15466.7	2143.82	1800.77	1636.38	2855.14	3868.23	1462.86	1443.82	2190.53	4563.51	3636.23
2.52	16246.1	2137.65	1842.56	1586.49	2940.63	3842.42	1473.92	1439.09	2242.8	4481.4	3559.27
2.53	16903.9	2183.2	1779.94	1639.73	2884.91	3883.44	1461.32	1437	2218.11	4439.32	3496.33
2.54	17103.6	2128.04	1804.53	1733.33	2931.64	3909.22	1416.91	1472.38	2189.85	4440.63	3498.83
2.55	17139.4	2125.5	1790.12	1693.27	2945.55	3861.22	1449.56	1419.72	2186.31	4553.11	3411.82
2.56	17222.7	2041	1842.33	1639.88	2994.19	3937.96	1492.62	1435.26	2231.33	4540.36	3424.42
2.57	17598.6	2104.85	1866.01	1646.23	3134.92	3962.32	1519.83	1459.08	2294.24	4485.83	3479.3
2.58	17608.2	2099.09	1818.33	1599.88	3335	3873.65	1510.32	1448.54	2329.15	4486.97	3421.8
2.59	18181.4	2149.08	1881.41	1604.03	3308.41	3889.26	1490.58	1467.87	2388.06	4453.06	3342.94
2.6	18154.3	2181.1	1827.69	1643.01	3357.59	3740.4	1488.99	1422.73	2361.49	4616.2	3433.35
2.61	17956.9	2134.46	1857.68	1665.95	3223.83	3797.76	1447.18	1435	2425	4470.18	3433.65
2.62	17584	2184.63	1876.37	1692.2	3365.4	3815.5	1481.4	1462.47	2548.87	4377.99	3367.8
2.63	17460.2	2260.51	1939.7	1657.33	3430.72	3816.9	1509.99	1529.44	2672.24	4224.49	3345.59
2.64	16980.3	2155.31	1942.04	1584.64	3350.59	3713.5	1556.67	1532.01	2693.33	4312.35	3332.01
2.65	16516.1	2128.08	1938.1	1608.58	3341.37	3681.32	1536.56	1487.67	2572.89	4207.36	3382.96
2.66	16266.6	2189.76	1934.68	1627.72	3387.61	3808.27	1531.55	1494.92	2645.1	4232.56	3419.05
2.67	16187.4	2184.27	1913.46	1656.77	3449.04	3806.86	1481.14	1491.38	2674.92	4110.95	3384.51
2.68	15549	2186.28	1853.15	1649.28	3510.4	3780.31	1508.22	1529.47	2636.47	4190.63	3340.99
2.69	14977.8	2246.78	1809.9	1684.45	3577.9	3850.24	1469.3	1514.82	2718.18	4322.18	3259.81
2.7	14457.5	2255.03	1849.8	1665.5	3611.97	3861.89	1477.44	1487.46	2782.2	4318.28	3238.51
2.71	14212.8	2200	1901.04	1718.81	3693.8	3865.5	1430.05	1513.46	2912.19	4309.81	3231.73
2.72	13726.9	2282.78	1896.12	1733.31	3638.14	3735.35	1447.67	1527.74	2888.22	4296.67	3241.47
2.73	13268.2	2327.64	1938.83	1799.85	3570.03	3727.81	1468.78	1525.55	2908.33	4211.94	3251.3
2.74	12802.4	2299.61	1871.28	1845.67	3553.14	3842.46	1490.36	1497.76	3008.11	4236.65	3171.06
2.75	12385.1	2267.81	1941.77	1800.58	3578.54	3810.11	1498.69	1542.88	3043.58	4247.23	3211.74
2.76	11846.5	2284	1941.88	1813.42	3650.54	3766.78	1435.33	1575.59	2950.11	4261.95	3194.15
2.77	11581.3	2288.15	1922.1	1774.99	3586.49	3773.54	1450	1613.82	2991.55	4227.83	3139.74
2.78	10982.9	2238.33	1967.55	1792.18	3653.04	3694.51	1486.04	1545.68	3112.76	4134.97	3235.28
2.79	10430.4	2183.73	1969.96	1803.59	3820.1	3779.81	1458.14	1451.15	3112.32	4242.37	3242.35
2.8	10048.2	2234.9	1892.68	1847.8	3802.83	3748.15	1452.32	1414.18	3017.41	4255.45	3097.36
2.81	9945.23	2223.27	1939.51	1962.18	3818.32	3689.42	1432.88	1446.72	3112.49	4117.49	3208.39
2.82	9579	2259.45	1906.01	1934.18	3950.67	3585.58	1450.45	1542.15	3222	3983.51	3139.77
2.83	9178.44	2255.65	1930.13	1934.81	4013.49	3620.87	1371.65	1606.36	3164.26	4132.6	3115.2
2.84	9100.04	2204.42	1980.69	1982.36	4144.19	3580.36	1407.74	1528.17	3233.58	4157.56	3073.95
2.85	8708.78	2249.46	1940.3	1947.05	3932.47	3509.41	1413.38	1472.01	3338.49	4145.56	3039.6
2.86	8458.27	2250.13	1952.68	1977.78	3988.3	3537.06	1444.42	1516.76	3552.2	4153.92	3018.53
2.87	8207.59	2188.54	1977.74	2022.55	4061.14	3573.77	1454.91	1574.73	3586.61	4075.32	3181.04
2.88	7989.44	2228.39	1933.19	1895.46	4122.64	3573.54	1433.36	1598.01	3508.92	4032.89	3062.49
2.89	7737.4	2212.55	1865.46	1911.42	4283.4	3565.73	1456.08	1540.78	3489.83	4067.22	3087.73
2.9	7551.97	2172.9	1905.78	1931.99	4126.73	3671.65	1496.47	1593.87	3503.8	3941.65	3022.04
2.91	7412.41	2176.6	1922.12	2035.5	4110.61	3735.39	1447.76	1586.77	3508.22	3893.64	2978.7
2.92	7210.77	2217.53	1997.91	2035.85	4094.96	3662.24	1427.01	1520.24	3489.18	3968.58	3048.73
2.93	7050.51	2276.63	1952.72	1994.33	4110.77	3568.95	1423.04	1484.06	3664.2	3965.68	3069.69
2.94	6898.65	2291.13	1923.46	2035.27	4053.99	3520.81	1444.12	1558.58	3745.09	3882.8	3053.08
2.95	6958.3	2313.31	1965.24	2047.23	4124.74	3575.18	1408.85	1615.59	3740.95	3852.19	2954.08
2.96	6847.37	2349.81	1920.91	2223.01	4228.04	3511.01	1417.03	1650.99	3839.36	3853.4	3006.11
2.97	6818.46	2305.2	1863.59	2124.86	4161.23	3439.58	1425.26	1631.06	3847.37	3850.82	3019.61
2.98	6645.08	2303	1864	2229.46	4184.15	3468.77	1433.73	1628.69	3811.3	3717.9	3051.14
2.99	6537.45	2358.96	1871.37	2287.69	4147.5	3492.47	1432.36	1688.67	4002.27	3764.32	2948.19
3	6709	2406.69	1927.86	2328.53	4192.59	3482.47	1444.63	1616.08	4013.83	3793.95	2944.41
3.01	6731.5	2399.45	1939.2	2294.36	4276.82	3351.61	1465.5	1562.18	4016.87	3709.76	2948.37
3.02	6558.87	2345.33	1873.88	2368.47	4307.18	3416.01	1483.41	1593.44	3965.68	3541.67	2934.49
3.03	6505.06	2372.09	1883.62	2385.26	4166.23	3331.86	1475.49	1650.19	4063.23	3690.05	2925.06
3.04	6597.96	2288.99	1962.55	2376.58	4063.97	3390.22	1432.54	1641.83	4145.04	3691.01	2919.72
3.05	6576.11	2261.3	1984.88	2377.86	4073.76	3379.56	1488.91	1668.96	4181.82	3717.82	2898.37
3.06	6428.9	2348.73	1986.91	2409.63	4131.08	3497.8	1502.44	1672.33	4104.74	3756.85	2857.14
3.07	6344.09	2258.74	1919.23	2438.37	4248.24	3544.5	1496.63	1663.13	4097.63	3654.17	2859.35
3.08	6357.59	2244.23	1903.72	2463.97	4292.65	3415.8	1539.82	1666.73	4103.26	3567.5	2873.59
3.09	6317.74	2186.09	1899.44	2483.2	4230.8	3300.73	1502.76	1702.51	4041.69	3516.68	2905.85
3.1	6224.1	2175.96	1983.23	2530.46	4162.46	3361.97	1554.13	1757.54	4111.08	3617.39	2919.56
3.11	6318.06	2174.7	1932.2	2543.9	4007.67	3447.83	1549.41	1695.36	4239.85	3484.59	2830.61
3.12	6419.15	2134.06	2003.59	2575.3	4112.94	3385.59	1485.26	1663.09	4273.37	3463.46	2805.64
3.13	6626	2127.08	2020.94	2660.11	4160.63	3310.61	1463.27	1640.05	4242.72	3452.91	2813
3.14	6298.64	2059.94	1916.72	2711.76	4235.3	3356.86	1492.47	1743.67	4309.69	3452.19	2724.1
3.15	6305.86	2103.3	1952.15	2631.64	4266.42	3461.61	1469.95	1765.72	4360.65	3404.85	2681.54
3.16	6352.9	2096.73	1979.28	2671.6	4381.04	3488.15	1484.73	1729.41	4259.33	3382	2628.68
3.17	6463.73	2145.03	1953.47	2803.17	4233.59	3271.73	1516.81	1745.03	4168.49	3359.32	2700.97
3.18	6324.96	2190.8	1956.63	2819.86	4227.17	3242.73	1526.19	1838.82	4253.61	3238.2	2753.73
3.19	6096.95	2158.56	1988.78	2806.32	4306.08	3274.86	1496.83	1896.67	4364.7	3236.91	2687.01
3.2	5974.5	2146.47	2042.03	2903.91	4346.97	3363.19	1462.67	1856.72	4329.3	3350.85	2724.23
3.21	6171.65	2163.69	2022.62	2856.41	4200.39	3270.96	1455.92	1926.6	4348.08	3407.04	2721.44
3.22	6028.22	2154.56	1994.73	2903.55	4197.33	3346.89	1467.14	1885.03	4449.9	3340.99	2662.91
3.23	5936.22	2121.67	2035.59	3024.85	4282.69	3391.85	1445.44	1864.32	4343.81	3161.32	2756.56
3.24	5873.27	2125.73	2078.54	2971.01	4227.17	3385.24	1439.03	1936.69	4423.45	3173.55	2715.92
3.25	5851.45	2133.15	2060.26	3191.2	4247.95	3239.65	1508.9	1949.9	4433.49	3144.68	2681.47
3.26	5891.46	2156.78	2047.73	3235.23	4235.74	3156.58	1497.9	1941.9	4479.74	3112.9	2748.76
3.27	5973.27	2179.81	2021.08	3150.33	4159.33	3216.45	1468.28	1952.03	4440.26	3135.61	2763.08
3.28	6079.13	2197.15	1997.77	3122.45	4270.15	3083.41	1460.12	1959.92	4465.99	3188.67	2680.14
3.29	6124.77	2255.55	1989.51	3173.59	4291.44	3208.83	1483.28	1969.37	4550.09	3300.74	2580.47
3.3	6219.53	2263.73	2042.9	3180.49	4156.08	3217.7	1431.78	1965.95	4569.92	3203.27	2612.53
3.31	6266.01	2225.51	1988.6	3129.2	4060.68	3232.03	1477.09	2010.6	4575.06	3260.55	2687.26
3.32	6203.01	2278.9	2045.03	3129.83	3969.46	3347.44	1499.38	2072.91	4502.73	3304.03	2737.45
3.33	6121.41	2244.1	2047.54	3214.31	4085.59	3286.92	1479.14	2060.05	4537.74	3177.23	2723.83
3.34	6104.1	2271.2	1952.54	3307.85	4120.39	3275.42	1486.26	2129.08	4474.82	3169.58	2734.47
3.35	6066.26	2252.85	1951.64	3384.46	4145.45	3410.4	1487.47	2154.44	4373.74	3244.2	2700.82
3.36	6159.51	2228.69	2002.68	3559.53	4170.72	3354.89	1506.35	2204.51	4347.36	3125.2	2686.74
3.37	6161.27	2259.65	1983.19	3501.05	4180.08	3244.54	1524.18	2189.6	4527.83	3120.92	2763.18
3.38	6198.22	2269.47	1959.15	3558.72	4130.37	3250.01	1487.08	2215.35	4567.96	3217.69	2768.35
3.39	6308.4	2340	1974.81	3566.23	4077.17	3215.28	1457.2	2254.54	4509.6	3073.69	2801.47
3.4	6161.01	2259.67	1904.53	3569.03	4112.46	3221.91	1560.36	2241.47	4471.5	3124.36	2855.68
3.41	6143.24	2262.14	2010.91	3647.91	4129.15	3271.96	1563.97	2336.32	4424.54	3115.1	2795.96
3.42	6187.83	2243.35	2058.2	3577.27	4177.05	3263.44	1537.47	2374.59	4424.7	3097.69	2777.64
3.43	6186.46	2273.2	2069.33	3602.65	4137.59	3264.9	1507.13	2350.2	4444.77	3056.89	2804.3
3.44	6192.96	2249.44	2086.44	3683.7	4014.5	3143.96	1504.5	2402.82	4443.82	3122.28	2785.97
3.45	6049.65	2206.73	2017.06	3657.91	4163.69	3178.51	1524.36	2380.32	4536.72	3039.15	2848.33
3.46	5962.13	2269.67	1977.78	3693.6	4137.15	3249.55	1525.62	2418.08	4586.53	3128.83	2890.8
3.47	5941.04	2239.23	1960.18	3789.5	4073.56	3314.74	1469.53	2452.76	4521.86	3124.8	2833.99
3.48	6024.22	2173.9	1949.62	3886.67	4222.91	3293.63	1492.4	2488.26	4585.47	3159.8	2800.53
3.49	6022.3	2210.55	1982.55	3795.86	4176.06	3234.85	1497.59	2502.91	4531.35	3158.31	2743.4
3.5	5985.15	2222.91	2010.35	3745.96	4050.31	3265.2	1509.19	2507.7	4492	3037.82	2651.81
3.51	5948.27	2249.08	2077.7	3858.58	3968.44	3404.49	1545.41	2513.95	4338.1	3060.91	2677.26
3.52	6010.69	2249.81	2180.67	3738.74	4081.27	3287.27	1569.41	2659.81	4379.58	3069.33	2713.05
3.53	5924.22	2313.35	2168.87	3796.94	4083.23	3233.97	1585.1	2749.05	4524.89	3017.89	2621.03
3.54	5866.59	2318.68	2163.99	3932.95	4008.18	3191.24	1568.87	2794.05	4416.37	2947.53	2693.22
3.55	5835.09	2371.76	2164.01	3930.18	3978.96	3141.05	1549.51	2751.2	4321.54	2999.46	2795.44
3.56	5860.24	2315.08	2180.77	3867.4	3966.3	3147.14	1504.37	2738.56	4136.15	2947.1	2659.26
3.57	5855.01	2268.09	2185.01	3826.6	3938.01	3248.22	1494.65	2787.76	4131.77	2950.22	2615.53
3.58	5918.74	2303.08	2162.18	3924.64	3941.7	3180.37	1486.85	2838.54	4169.46	3055.9	2741.69
3.59	5814.13	2370.63	2215.58	3872.08	3865.05	3221.23	1536.05	2828.28	4223.46	2915.87	2797.24
3.6	5520	2375.1	2310.06	3986.73	3754.67	3332.92	1552.87	2794.47	4335.15	2966.67	2717.26
3.61	5618.09	2344.9	2220.45	4108.04	3874.47	3278.41	1575.44	2778.47	4123.08	2975.2	2724.23
3.62	5667	2323.82	2229.74	4077.69	3939.09	3244.85	1553.94	2795.33	4058.14	3053.95	2759.23
3.63	5711.24	2384.95	2252.69	4201.33	3893.69	3313.32	1568.04	2763.67	4190.92	2988.92	2827.91
3.64	5766.49	2349.97	2305.28	4204.2	3861.68	3209.14	1588.45	2780.39	4063.17	2987.23	2784.45
3.65	5851.81	2303.68	2349	4290.53	3895.2	3247.65	1571.27	2870.77	4059.53	2962.64	2744.11
3.66	5852.41	2352.69	2321.24	4222.11	3901.92	3274.28	1594.88	3025.32	4028.09	3075.33	2817.18
3.67	5938.95	2437.2	2344.99	4327.63	3915.1	3243.33	1593.51	3086.86	4175.73	3038.06	2783.36
3.68	5852.49	2445.47	2361.22	4365.05	3759.04	3166.97	1600.64	3172.19	4151.15	3037.13	2804.86
3.69	5805.65	2386.78	2411.77	4302.94	3754.53	3111.35	1617.24	3273.13	4072.81	2936.55	2802.83
3.7	5870.35	2449.55	2400.64	4385.68	3777.78	3153.15	1596.59	3175.09	4093.23	3020.22	2819.47
3.71	5954.19	2435.89	2461.44	4248.96	3733.65	3091.81	1570.95	3173.55	4022.47	2962.99	2797.97
3.72	5817.05	2490.67	2440.18	4267.42	3795.7	3083.58	1525.53	3281.87	3969.77	3039.94	2841.56
3.73	5746.22	2572.42	2473.77	4262.91	3828.61	3203.94	1538.24	3297.89	4042.89	3070.33	2905.03
3.74	5910.89	2501.9	2537.86	4315.99	3975.85	3280.53	1635.59	3230.96	4126.31	2928.9	2830.46
3.75	5955.46	2485.99	2509.69	4325.67	3877.36	3259.85	1637.6	3267.56	4115.63	2973.45	2819.9
3.76	6035.41	2529.44	2488.69	4389.92	3775.14	3145.13	1590.74	3323.41	3993.58	3060.39	2801.99
3.77	5972.9	2517.77	2514.31	4459.67	3702.33	2988.58	1608.55	3396.44	3835.05	3042.74	2765.97
3.78	6059.05	2521.63	2541.6	4516.4	3681.9	3048.31	1649.85	3210.74	3913.9	2981.24	2787.24
3.79	6142.69	2589.31	2557.92	4471.86	3591.44	3046.31	1620.58	3382.85	3988.08	2928.87	2804.9
3.8	6167.31	2587.49	2602.2	4420.55	3670.91	2989.87	1590.97	3362.01	3921.17	2978.28	2760.67
3.81	6355.04	2564.64	2635.56	4551.22	3643.14	2959.18	1567.46	3461.13	3936.2	2896.26	2763
3.82	6417.59	2569.78	2619.05	4466.89	3565.89	3056.99	1583.54	3484	3756.91	2970.39	2757.42
3.83	6326.03	2550.03	2695.96	4497.19	3523.18	3164.51	1614.77	3409.85	3851.53	2947.1	2706.64
3.84	6496.23	2513.03	2640.28	4475.35	3569.23	3046.72	1681.91	3411.68	3789.14	2884.41	2772.28
3.85	6529.61	2500.69	2613.89	4412.2	3555.73	3005.63	1696.23	3461.01	3731.37	2838.97	2791.78
3.86	6764.03	2504.73	2758.53	4411.44	3521.26	3062.72	1697.15	3538.39	3858.81	2776.36	2754.33
3.87	6749.81	2513.18	2814.51	4450.95	3581.77	3045.53	1689.08	3621.24	3915.58	2801.68	2734.11
3.88	6952.72	2483.18	2759.28	4456.92	3505.69	3000.87	1724.81	3511.58	3900.68	2734.76	2681.13
3.89	7158.41	2503.92	2739.56	4427.8	3572.22	2977.28	1703.94	3566.42	3770.15	2696.65	2683.44
3.9	7279.8	2432.22	2793.87	4536.13	3623.77	2969.6	1682.49	3663.81	3601.81	2741.45	2775.99
3.91	7511.44	2474.95	2800.1	4408.96	3573.97	2967.37	1685.23	3695.99	3603.01	2750.45	2759.83
3.92	7639.26	2490.96	2880.94	4355.61	3567.36	3029.41	1687.8	3764.61	3612.8	2747.7	2672.8
3.93	7823.09	2506.58	2901.14	4442.31	3511.26	3056.85	1702.95	3745.47	3738.5	2779.46	2647.37
3.94	8039.24	2469.09	2990.24	4430.33	3488.87	2981.14	1767.68	3744.11	3646.8	2754.7	2763.53
3.95	8389.3	2457.54	2998.86	4462.72	3526.83	3111.01	1759.87	3852.85	3625.32	2791.37	2762.47
3.96	8701.19	2450.7	2975.5	4469.11	3618.05	3104.97	1718.63	3908.19	3465.06	2715.19	2718.14
3.97	9228.64	2449.3	3133.27	4563.19	3651.11	3066.05	1814.12	4020.76	3733.97	2769.8	2707.63
3.98	9670.89	2474.96	3134.44	4470.19	3529.68	3141.15	1756.53	4050.7	3851.51	2858.4	2753.05
3.99	10192.4	2445.53	3179.15	4300.67	3366.09	3074.44	1758.22	4017.53	3745.64	2905.53	2771.26
4	10717.9	2521.35	3231.8	4298.85	3344.27	3077.76	1789.99	4170.76	3671.69	2916.14	2686.05
4.01	11379.2	2559.42	3340.32	4520.3	3394.95	3028.39	1822.5	4102.2	3676.73	2900.15	2660.22
4.02	12271.1	2515.04	3356.95	4557.01	3366.53	3013.37	1761.31	4179.86	3726.63	2955.09	2751.55
4.03	13374.2	2565.77	3283.55	4480.97	3452.54	3050.78	1699	4226.09	3803.14	2907.18	2830.18
4.04	14320.3	2513.14	3305.45	4513.58	3440.82	3208.58	1715.97	4187.7	3781.59	2903.09	2860.06
4.05	15139.3	2535.94	3377.55	4468.17	3409.05	3151.9	1680.83	4220.55	3612.26	2908.22	2768.13
4.06	16193.8	2532.33	3259.55	4295.35	3379.94	3001.85	1782.13	4148.19	3612	2942.78	2793.46
4.07	17506.2	2495.22	3294.85	4440.36	3367.3	3080.85	1782.41	4147.17	3591.23	2950.24	2840.6
4.08	18600.6	2511.18	3352.15	4395.27	3362.42	3215.3	1789.73	4200.7	3671.51	2963.83	2864.81
4.09	19329.7	2589.73	3402.86	4284.94	3493.37	3238.17	1830.81	4277.42	3560.19	2912.27	2907.76
4.1	20835.4	2590.49	3436.3	4410.54	3593.26	3287.76	1901.73	4368.64	3624.85	2973.85	2918.6
4.11	22208.8	2617.74	3429.08	4516.96	3570.7	3368.63	1870.62	4486.85	3609.27	3076.76	2979.99
4.12	23762.6	2567.91	3498.68	4454.7	3443.09	3325.58	1853.85	4450.28	3604.85	3104.51	3069.89
4.13	24992.1	2590.5	3504.28	4295.65	3473.99	3196.73	1918.97	4500.18	3670.55	3107.46	3015.14
4.14	26114.1	2547.39	3633.08	4409.13	3466.64	3374.01	1945.04	4574.51	3674.14	3113.01	2967.49
4.15	27455	2552.26	3817.37	4519.32	3470.68	3406.2	1899.14	4650.41	3806.49	3038.78	3001.1
4.16	29027.4	2567.68	3794.6	4597.32	3588.64	3410.09	1883.86	4669.11	3729.05	3154.81	3008.94
4.17	30027.8	2524.55	3762.92	4543.15	3693.95	3348.28	1861.2	4753.81	3671.44	3275.47	3184.54
4.18	31197.6	2516.35	3792.18	4642.42	3618.72	3349.42	1963.17	4749.78	3702.92	3315.35	3318.97
4.19	32232.7	2540.58	3766.72	4571.74	3667.49	3426.63	1935.91	4706.19	3810.59	3198.69	3308.97
4.2	33447.9	2518.22	3882.39	4548.7	3684.68	3517.35	1973.47	4774.11	3857.46	3230.5	3329.13
4.21	34273.5	2519.78	3929	4491.6	3722.72	3500.15	1894.64	4772.65	3991.18	3269.53	3401.95
4.22	34897.9	2534.94	3899.74	4502.1	3678.39	3494.83	1911.88	4832.53	3890.64	3277.67	3362.85
4.23	35473.2	2586.23	3930.46	4613.72	3560.36	3506.27	2020.04	4943.56	3992.92	3234.24	3311.9
4.24	35852.1	2554.92	3948.78	4585.65	3651.73	3405.5	2005.4	4900.11	3940.64	3305.39	3420.22
4.25	36009.4	2553.82	3916.86	4415.87	3614.19	3455.08	2005.1	4901.72	3853.28	3441.2	3490.19
4.26	36406.4	2593.13	4033.03	4562.69	3750.09	3498.69	1976.44	4875.1	4038.64	3486.39	3511.19
4.27	36531.2	2595.1	3973.77	4651.51	3730.18	3523.7	2034.51	4925.18	3983.99	3503.9	3501.61
4.28	36486.2	2546.89	4012.39	4539.09	3902.46	3641.82	2140.44	4922.09	4070.7	3538.37	3556.36
4.29	36839.9	2547.27	4136.91	4560.19	3919.83	3656.63	2123.99	5082.97	4154.26	3622.58	3461.37
4.3	36881.7	2571.54	4122.85	4597.97	3775.92	3615.41	2145.24	4907.73	4144.22	3675.47	3513.7
4.31	36784.7	2639.41	4127.14	4466.82	3899.61	3631.68	2147.18	4928.53	4045.54	3619.14	3660.46
4.32	36349.4	2599.73	4227.72	4459.18	3953.73	3716.8	2259.04	5115.9	4117.23	3654.04	3751.49
4.33	35932.4	2628.55	4209.08	4423.33	3996.6	3729.54	2210.58	5178.2	4105.41	3723.58	3711.39
4.34	35602.8	2686.54	4246.54	4415.11	4046.45	3729.83	2199.31	5181.23	4178.23	3706.72	3683.19
4.35	36263.2	2715.87	4340.03	4564.33	4041.39	3835.65	2254.58	5187.05	4180.15	3760.9	3753.73
4.36	35879.6	2702.85	4468.46	4459.26	3996.44	3876.85	2310.31	5291.68	4155.03	3702.61	3730.54
4.37	35555.4	2679.95	4554.82	4637.61	4033	3875.72	2371.5	5415.92	4185.4	3773.03	3740.85
4.38	35655.8	2665.01	4641.3	4733.45	4048.4	3949.09	2381.47	5471.54	4211.78	3887.36	3688.41
4.39	35185.6	2705.96	4707.41	4740.96	4086.7	4058.4	2305.18	5230.6	4281.46	3936.03	3820.92
4.4	34835.4	2766.76	4729.51	4765.33	4109.53	4107.64	2352.91	5334.33	4455.44	3901.05	3955.28
4.41	34987.5	2794.63	4620.24	4808.4	4239.26	4116.28	2313.97	5420.3	4329.14	3892.94	4041.19
4.42	34858	2803.01	4550.4	4815.96	4294.08	4094.2	2350.23	5357.96	4293.24	4047.24	3992.68
4.43	35421.7	2836.55	4600.67	4773.5	4313.05	4280.77	2543.06	5304.28	4426.49	4093.33	4019.17
4.44	35581.7	2903.73	4700.65	4826.73	4361.83	4354.13	2573.55	5368.68	4469.45	4072.64	4116.24
4.45	35682.4	2940.31	4868.7	4752.32	4357.69	4298.63	2475.49	5531.6	4596.35	4120.83	4017.09
4.46	35682.5	2982.77	4951.41	4713.87	4417.56	4143.19	2534.55	5538.77	4495.69	4106.51	4029.33
4.47	35780.6	2959.2	4947.46	4625.6	4355.13	4247.55	2687.53	5703.13	4603.87	4258.49	4218.89
4.48	36376.5	2978.14	4916.31	4789.91	4464.32	4391.11	2625.42	5708.68	4618.9	4451.51	4332.11
4.49	36556.8	2956.56	5091.31	4918.19	4586.78	4451.5	2665.4	5832.17	4683.85	4469.47	4294.89
4.5	36728.4	3018.44	4880.3	4924	4560.87	4418.42	2668.2	5943.1	4814.92	4426.37	4506.44
4.51	37301.6	3035.92	4908.37	5008.11	4589.97	4434.28	2637.64	6042.64	4939.37	4536.96	4467.15
4.52	37098.5	3029.72	4976.82	5051.51	4757.46	4556.5	2626.64	5906.08	4964.74	4525.69	4467.18
4.53	36915	3090.8	4938.8	5072.1	4750.56	4524.54	2631.01	5951.04	4884.7	4632.33	4503.3
4.54	37090.7	3124.41	5150.32	5261.1	4849.13	4761.55	2694.23	5999.92	5035.27	4879.76	4606.31
4.55	37427.1	3109.6	5248.77	5231.5	4896.01	4940.85	2674.89	6042.19	5087.9	4892.4	4666.17
4.56	37285.6	3200.86	5302.06	5254.35	5085.23	4784.14	2826.36	6168.61	5078.55	4837.01	4831.47
4.57	37085.1	3291.36	5392.15	5281.53	5054.32	4897.82	2860.92	6093.22	5050.11	4993.2	4939.85
4.58	36411.9	3221.36	5365.17	5283.68	5150.14	5067.73	2830.92	6159.19	5321.47	4986.63	4958.81
4.59	35999	3204.36	5377.58	5448.27	5339.39	5209.01	2878.78	6285.64	5373.82	5186.51	4943.2
4.6	35487.2	3264.76	5556.92	5302.39	5299.91	5222.32	2843.28	6387.78	5283.76	5280.3	4940.19
4.61	34869.5	3294.76	5541.92	5279.53	5365.6	5305.65	2839.26	6431.08	5341.87	5323.74	4951.39
4.62	33980.4	3212.04	5541.33	5389.44	5456.08	5158.94	2853.59	6436.59	5522.35	5250.42	5172.18
4.63	33852	3277.22	5625.89	5426.67	5595.74	5195.73	2900.28	6441.59	5464.63	5331.17	5361.3
4.64	32895.1	3389.2	5722.63	5490.65	5608.82	5309.9	2976.04	6483.22	5518.39	5487.04	5659.17
4.65	32245.7	3446.59	5817.13	5498.65	5556.64	5507.28	2924.42	6656.72	5674.81	5480.09	5682.89
4.66	31051.6	3528.26	5845.7	5557.92	5822.54	5629.6	2953.56	6708.82	5747.85	5476.06	5755.23
4.67	29936.7	3553.4	5833.23	5636.41	5749.28	5645.97	2996.72	6747.78	5741.09	5635.73	5566
4.68	28269.3	3531.96	5889.47	5785.19	5832.94	5504.41	3084.27	6715.03	5707.42	5764.28	5609.49
4.69	27506.4	3668.33	5936.11	5801.76	5820.65	5471.39	3065.65	6684.64	5813.46	5679.13	5668.65
4.7	26376.7	3670.5	6028.17	5748.5	5930.05	5470.67	3076.42	6699.2	5805.03	5516.81	5742.06
4.71	25193.2	3693.54	5957.32	5759.09	5797.3	5519.5	3101.76	6841.37	5734.83	5501.27	5935.03
4.72	23571.7	3711.86	6098.28	5791.19	5848.95	5503.69	3201.05	6831.72	5631.64	5593.72	5841.77
4.73	22557.4	3823.63	6077.63	5840.99	5842.4	5603.7	3311.64	6711.04	5639.72	5663	5751.65
4.74	21692.1	3752.7	6087.32	5746.44	5726.3	5479.68	3446.33	6639.5	5587.32	5651.53	5834.69
4.75	20621.3	3737.56	6137.82	5746.1	5884.59	5244.54	3494.22	6582.59	5695.3	5546.67	5827.8
4.76	19003.6	3918.53	6388.45	5921.97	5824.78	5218.8	3394.47	6619.97	5763.81	5480.55	5843.58
4.77	18013.6	3876.53	6435.56	6035.37	5790.47	5257.61	3463.63	6625.09	5644.13	5624.27	5913.09
4.78	17157.4	3838.13	6448.3	5901.14	5732.64	5388.72	3510.72	6728.2	5607.83	5630.69	5911.61
4.79	16149.7	3944.73	6423.22	5896.61	5751.78	5387.63	3602.18	6867.44	5640.19	5484.64	5897.27
4.8	15194.6	3923.31	6513.5	5987.47	5713.37	5478.37	3560.11	6622.6	5545.35	5432.06	5973.31
4.81	14307	3980.7	6681.15	5856.89	5768.91	5344.49	3560.94	6667.41	5337.64	5298.65	5782.65
4.82	13413.4	4028.37	6600.13	5924.06	5670.8	5396.6	3587.65	6754.05	5171.68	5036.82	5743.15
4.83	12683.3	3963.44	6550.96	6037.82	5757.87	5103.05	3593.83	6747	5333.1	5137.27	5698.82
4.84	12190.3	3992.99	6532.03	5991.24	5800.22	5214.54	3587.47	6586.97	5212.39	5013.35	5618.24
4.85	11740.9	4028.45	6493.87	6035.19	5607.33	5207.89	3595.42	6617.91	5239.89	4927.67	5395.31
4.86	10699.7	4053.24	6602.04	6005.59	5493.32	5066.55	3613.23	6568.32	5026.97	5042.64	5378
4.87	10313.8	4175.53	6522.7	5921.56	5381.45	4946.1	3703.18	6396.73	4935.47	4948.63	5363.15
4.88	10023.5	4068.69	6519.85	6115.37	5383.35	4876.89	3725.09	6386.96	5009.06	5036.56	5290.4
4.89	9684.82	4196.23	6541.13	5883.46	5540.76	4880.63	3795.81	6431.9	5018.53	4930.97	5231.92
4.9	9274.09	4068.87	6703.49	5668.04	5497.23	4926.76	3822.69	6293.59	4941.18	4843.27	5139.2
4.91	8877.76	3999.08	6777.1	5730.49	5274.3	4931.47	3885.41	6235.54	4807.27	4797.91	5138.04
4.92	8295.8	4170.44	6596.7	5704.95	5245.01	4690.69	3944.3	6174.8	4841	4796.17	4978.03
4.93	8288.26	4203.22	6590	5751.35	5156.26	4575.17	3909.76	6075.36	4625.14	4634.68	5019.03
4.94	8129.33	4248.05	6636.35	5728.28	5039.68	4682.91	4050.82	6013.08	4516.86	4426.97	5006.36
4.95	7795.04	4217.35	6601.31	5610.2	5024.61	4639.32	3903.22	5926.28	4534.2	4419.53	4802.72
4.96	7536.6	4320.77	6711.26	5540.19	4908.74	4625.26	3866.8	6010.69	4428.99	4541.8	4635.26
4.97	7398.5	4442.83	6722.65	5550.59	4809.42	4611.53	3914.42	5863.91	4505.28	4610.33	4626.4
4.98	7328.04	4455.1	6629.39	5375.89	4810.61	4515.4	4032.72	5703.99	4466.83	4642.35	4645.7
4.99	7261.24	4326.42	6505.76	5136.51	4793.01	4368.72	4066.55	5719.8	4473.94	4532.89	4489.14
5	7178.94	4289.19	6490.19	5093.76	4690.54	4261.81	4156.5	5699.95	4358.6	4299.23	4529.82
5.01	7027.51	4163.89	6474.36	5146.68	4733.13	4156.26	4120.53	5727.22	4217.54	4233.53	4552.1
5.02	6911.95	4381.54	6471.92	5170.96	4668.47	4176.11	4088.51	5681.82	4168.45	4266.83	4442.45
5.03	6732.24	4353.73	6523.69	5086.8	4666.5	4241.82	4180.92	5534.33	4245.67	4111.46	4341.45
5.04	6611.04	4519.92	6391.24	4843.74	4547.3	4236.65	4374.65	5503.47	4259.24	4000.6	4213.18
5.05	6668.87	4593.08	6437.92	4836.32	4316.32	4186.91	4335.04	5661.3	4102.7	3947.11	4214.49
5.06	6659.91	4521.68	6532.09	4943.1	4279.14	4146.95	4222.01	5583.19	4113.58	3919.65	4230.32
5.07	6745.51	4491.78	6420.82	4853.73	4389.87	4183.78	4193.04	5318.51	4029.49	4030.17	4188.89
5.08	6603.5	4414.06	6347.64	4763.83	4454.14	4176.1	4204.6	5239.92	3917.86	3949.19	4081.05
5.09	6563.32	4395.13	6439.22	4838.04	4336.14	4003.74	4265.53	5257.04	3948.7	3778.8	4043.19
5.1	6413.94	4491.24	6317.56	4634.1	4167.45	3888.91	4400.85	5130.03	3818.97	3796.23	4067.14
5.11	6480.99	4435.22	6351.85	4569.14	4145.86	3905.92	4355.35	4950.3	3716.82	3683.81	3999.94
5.12	6436.65	4472.47	6237.18	4600.33	4138.95	3904.36	4352.47	4892.13	3677.8	3570.42	3870.3
5.13	6335.41	4605.77	6208.64	4550.74	4196.39	3943.95	4323.46	4965.56	3703.5	3522.22	3741.74
5.14	6320.01	4656.58	6255.82	4542.99	4083.3	3840.05	4365.22	4832.59	3587.72	3432.83	3551.95
5.15	6200.14	4624.56	6331.72	4448.41	4078.76	3765.64	4339.1	4737.19	3559.2	3482.7	3614.92
5.16	6293.99	4693.39	6195.96	4328.27	4150.3	3824.01	4320.19	4652.55	3575.58	3589.14	3629.87
5.17	6320.04	4757.1	6113.23	4404.18	4143.35	3828.36	4424.58	4590.04	3502.5	3429.69	3520.96
5.18	6290.6	4694.17	6090.56	4366.09	4110	3790.36	4480	4521.06	3416.11	3358.72	3597.96
5.19	6145.06	4505.83	6042.95	4263.94	3879.13	3724.09	4435.37	4494.32	3343.78	3298.89	3510.14
5.2	6041.8	4608.39	6073.31	4334.97	3816.32	3617.11	4357.36	4435.17	3296.04	3266.15	3385.4
5.21	6089.45	4715.17	6070.99	4204.83	3693.03	3574.49	4438.59	4324.42	3323.36	3345.3	3377.69
5.22	6041.17	4731.72	6064.89	4113.69	3825.6	3601.65	4441.89	4193.23	3349.31	3238.11	3366.5
5.23	5973.85	4636.05	5872.54	4133.55	3778.59	3525.67	4440.97	4216.17	3308.03	3097.03	3311.97
5.24	5824.08	4836.04	5802.67	4169.96	3708.96	3360.03	4418.72	4194.8	3254.1	3075.67	3161.19
5.25	5934.41	4860.27	5871.77	4099.6	3644.94	3404.95	4372.39	4185.4	3237.54	3082.31	3121.61
5.26	6046.67	4913.89	5872.01	4114.22	3610.58	3286.41	4468.31	4169.67	3235.14	3058.28	3097.72
5.27	6050	4981.82	5877.99	3904.27	3558.92	3228.2	4588.23	4195.46	3177.82	3000.51	3017.89
5.28	6239.89	4965.86	5771.94	3724.51	3548.91	3282.31	4691.45	3936.56	3070.58	2951.05	3066.89
5.29	6090.45	4962.47	5669.13	3734.58	3506.58	3347.15	4690.97	3954.4	3046.08	2830.61	3094.08
5.3	5926.17	4971.33	5603.45	3706	3503.3	3173.03	4810.36	3937.11	3011.36	2806.46	3037.96
5.31	5966.95	5007.55	5482.65	3628.27	3439.63	3098.32	4738.14	3861.9	3019.68	2831.96	3046.99
5.32	5912.61	5085.63	5603.91	3675.58	3487.11	3091.87	4520.04	3770.26	3053.87	2803.27	2942.2
5.33	5937.7	4900.72	5464.76	3652.32	3425.67	3225.51	4507.1	3803.28	2881.58	2783.65	3007.72
5.34	5970.96	4962.18	5405.54	3632.31	3304.18	3228.82	4559.15	3760.94	2796.08	2770.35	2895.77
5.35	5912.53	5056.74	5439.6	3660.67	3351.23	3224.18	4615.64	3773.77	2831.5	2783.4	2939.76
5.36	5936.65	5029.61	5303.39	3651.82	3427.27	3133.77	4458.27	3748.91	2873.69	2663.55	2901
5.37	5903.26	5018.35	5479.67	3618.56	3375.2	3021.76	4564.6	3738.04	2829.37	2611.65	2818.78
5.38	5803.64	5015.42	5374.23	3585.3	3347.13	2983.45	4634.73	3693.8	2863.31	2522.53	2825.78
5.39	6089.35	5058.32	5332.97	3510.27	3243.6	3032.55	4757.97	3580.86	2810.47	2551.04	2717.6
5.4	5830.15	5005.67	5385.99	3424.83	3275.8	2948.82	4589.05	3503.56	2867.44	2500.5	2761.86
5.41	5838.53	4985.18	5239.68	3405.67	3291.44	2863.85	4578.8	3593.63	2675.03	2489.61	2727.77
5.42	5743.39	4875.77	5150.96	3448.36	3318.99	2791.44	4692.37	3582.86	2714.61	2484.82	2741.78
5.43	5845.44	5042.13	5053.68	3379.1	3240.18	2734.59	4652.37	3482.27	2680.5	2462.09	2691.47
5.44	5913.76	5111.23	4945.68	3416.8	3136.74	2670.5	4623.69	3458.18	2694.8	2476.05	2611.72
5.45	5941.69	5163.97	4926.31	3332.64	3078.19	2765.45	4679.8	3373.73	2673.86	2467.87	2567.99
5.46	5866.13	5064.26	5081.86	3306.63	3085.94	2770.23	4704.65	3347.4	2615.65	2432.45	2603.45
5.47	5866.83	5006.77	5111.86	3236.46	3031.73	2639.56	4607.45	3336.09	2542.86	2388.78	2613.18
5.48	5887.5	5074.76	4889.85	3230.67	3038.37	2696.95	4642.37	3295.81	2536.99	2420.32	2610.92
5.49	5836.36	5127.61	4762.42	3191.4	3100.33	2752.04	4586.74	3342.22	2526.74	2460.28	2558.83
5.5	5833.36	5023.2	4787.56	3138.28	2848.7	2749.35	4596.4	3127.06	2620.81	2436.09	2491.73
5.51	5625.94	5181.91	4911.5	3065.6	2899.55	2674.86	4574.8	3014.1	2564.73	2399.83	2433.89
5.52	5584.72	5345.96	4908	3096.91	2899.36	2616.74	4534.51	3123.99	2409.13	2400.97	2446.9
5.53	5716.91	5195.45	4854.7	3187.24	2854.04	2635.26	4563.51	3200.86	2513.74	2406.86	2388.44
5.54	5983.53	5175.94	4822.86	3007.67	2989.99	2688.68	4637.36	3360.3	2532.47	2432.91	2396.39
5.55	5859.05	5253.31	4756.32	2994.42	2888.42	2660.96	4635.86	3115.56	2488.9	2316.81	2511.11
5.56	5818.99	5296.85	4680.96	2944.19	2853.01	2592.58	4692.46	3096.61	2422.35	2308.85	2468.91
5.57	5848.06	5322.46	4667.94	2952.39	2801.35	2573.4	4662.65	3021.73	2490.55	2305.51	2465.08
5.58	5914.33	5163.8	4742.04	2913.39	2806	2534.56	4632.7	3025.27	2577.08	2307.53	2489.68
5.59	5802.83	5156.31	4729.22	2921.08	2776.94	2607.97	4639.05	2980.05	2435.76	2361.03	2385.87
5.6	5838	5082.5	4491.86	3025.22	2740.36	2537.11	4711.47	2965.65	2365.7	2328.86	2400.06
5.61	5943.19	5060.33	4430.55	2982.51	2760.67	2556.32	4733.11	3032.97	2400.69	2287.5	2374.77
5.62	5770.56	5102.26	4471.28	2876.61	2750.18	2507.92	4754.28	3078.83	2414.69	2304.59	2218.51
5.63	5644.56	5218.47	4572.94	2909.11	2729.05	2623.53	4817.23	2925.5	2350.36	2344.04	2309.61
5.64	5582.1	5264.4	4468.97	2848.04	2694.72	2663.64	4804.39	2854.73	2369.73	2302.09	2307.73
5.65	5690.96	5204.92	4420.77	2801.23	2736.61	2533.33	4743.19	2883.87	2393.83	2248.42	2251.35
5.66	5679.41	5265.58	4388.5	2903.97	2738.35	2602.28	4655.51	2879.47	2427.36	2293.76	2277.94
5.67	5665.73	5383.17	4362.55	2881.3	2749.4	2648.85	4559.4	2939.27	2406.26	2300.18	2245.24
5.68	5618.73	5457.05	4318.81	2890.6	2759.22	2746.1	4671.59	2898.55	2271.01	2295.4	2184.11
5.69	5660.96	5425.67	4233.01	2871.39	2627.6	2678.42	4678.82	2891.11	2315	2281.74	2186.83
5.7	5581.41	5395.45	4309.5	2872.22	2687.77	2560.82	4468.04	2767.56	2299.69	2350.69	2250.37
5.71	5602.28	5454.58	4335.46	2913.36	2771.49	2607.37	4592.58	2672.85	2253.31	2355.41	2278.42
5.72	5506.11	5443.82	4305.54	2886.47	2658.87	2718.04	4632.53	2618.08	2264.58	2276.65	2268.27
5.73	5459.2	5325.91	4208.03	2854.5	2629.81	2636.32	4495.09	2769.89	2272.41	2225.45	2313.22
5.74	5442.59	5427.28	4187.76	2757.22	2631.92	2524.13	4437.28	2756.82	2336.91	2202.03	2331.83
5.75	5568.09	5422.61	4159.87	2722.92	2737.28	2588.04	4505.87	2693.56	2321.67	2241.92	2243.77
5.76	5534.47	5318.06	4071.14	2735.11	2821.36	2618.2	4657.27	2815.1	2301.94	2252.68	2266.59
5.77	5469.4	5316.58	3906.5	2753.19	2795.11	2606.09	4590.85	2724.55	2286.4	2209.99	2235.4
5.78	5435.47	5235.74	3944.13	2768.14	2673.58	2644.7	4497.59	2786.9	2296.36	2177.04	2214.89
5.79	5283.04	5388.1	4001.6	2759.85	2680.15	2586.72	4522.77	2737.82	2284.41	2149.99	2343.94
5.8	5249.2	5539.7	3950.8	2740.64	2727.53	2620.31	4564.05	2810.28	2225.82	2181.28	2297.9
5.81	5245.55	5365.47	3932.73	2693.73	2707.13	2657.74	4494.51	2758.22	2296.67	2227.86	2296.82
5.82	5386.72	5193.23	3901.94	2632.92	2723.59	2674.47	4427.63	2748.1	2259.44	2225.64	2320.76
5.83	5334.53	5139.36	3998.27	2701.08	2684.82	2626.06	4444.39	2657.94	2242.09	2310.85	2303.59
5.84	5293.14	5248.87	3838.17	2699.68	2710.36	2522.45	4518.96	2671.35	2253.91	2270.51	2351.03
5.85	5313.04	5395.85	3830.41	2683.33	2720.67	2595.15	4535.26	2699.2	2345.9	2240.56	2372.56
5.86	5210.37	5334.58	3862.3	2776.35	2709.2	2601.9	4467.39	2671.74	2330.8	2219.17	2325.65
5.87	5200.85	5275.81	3851.46	2782.8	2736.58	2661.18	4381.8	2655.87	2325.95	2270.59	2310.96
5.88	5148.54	5272.01	3757.73	2730	2672.35	2560.47	4398.24	2620.94	2339.87	2225.97	2239.46
5.89	5337.76	5217.3	3725.74	2745.53	2620.6	2535.54	4526.04	2548.03	2326.58	2246.22	2286.11
5.9	5400.96	5223.97	3718.13	2758.63	2620.59	2616.61	4480.86	2543.47	2284.44	2246.74	2388.67
5.91	5349.26	5141.15	3742.18	2668.87	2777.99	2662.09	4464.68	2521.96	2261.08	2310.04	2283.14
5.92	5341.5	5060.78	3781.17	2701.72	2669.03	2674.46	4465.77	2621.31	2219	2244.22	2377.97
5.93	5336.81	5186.24	3831.03	2753.68	2604.94	2621.58	4420.5	2643.78	2253.45	2268.53	2380.44
5.94	5111.65	5267.95	3774.45	2725.27	2662.4	2585	4432.41	2560.51	2174.68	2302.11	2423.28
5.95	4970.67	5213.42	3533.95	2708.47	2701.15	2648.28	4301.06	2533.87	2285.41	2231.6	2428.78
5.96	5084.9	5123.99	3590.42	2674.54	2741.53	2612.86	4280.22	2498.41	2309.42	2274.7	2428.44
5.97	5031.42	5217.55	3553.45	2648.64	2728.58	2686.67	4244.03	2602.74	2238.47	2196.32	2384.64
5.98	5093.53	5055.32	3365.7	2728.51	2646.27	2791.72	4300.24	2572.69	2217.09	2196.04	2393.09
5.99	4995.26	5039.24	3425.26	2644.04	2721.31	2790.42	4303.14	2540.5	2285.3	2239.73	2377.35
6	5013.87	5125.39	3386.53	2654.63	2683.5	2782.04	4389.09	2572.61	2346.86	2252.44	2363.26
6.01	5107.83	5188.68	3320.03	2638.24	2613.95	2746.56	4424.9	2583.69	2268.58	2211.47	2393.64
6.02	5033.55	5066.8	3305.17	2625.81	2666.18	2619.09	4338.68	2606.64	2215.91	2321.08	2412.2
6.03	5060.94	5053.42	3439.23	2604.76	2673.24	2670.76	4196.18	2611.03	2147.72	2338.06	2511.58
6.04	5149.42	5151.19	3469.39	2593.08	2712.94	2754.76	4345	2525.92	2264.3	2302.54	2431.46
6.05	5254.67	5170.33	3352.04	2621.24	2657.77	2806.3	4365.15	2497.95	2238.55	2349.94	2360.24
6.06	5207.49	4858.8	3340.8	2716.51	2652.97	2734.55	4273	2544.14	2166.99	2295.41	2391.32
6.07	5247.51	4820.31	3322.32	2700.33	2644.67	2739.42	4226.22	2535.55	2158.63	2239.58	2391.32
6.08	5363.85	4913.81	3351.05	2623.04	2731.77	2761.77	4299.05	2543.44	2254.74	2336.37	2362.83
6.09	5467.95	4925.8	3278.2	2698.14	2695.78	2779.67	4261.7	2598.87	2267.31	2346.45	2323.91
6.1	5398.67	4974.11	3325.53	2762.45	2747.36	2804.74	4217.18	2539.1	2248.63	2365.27	2335.46
6.11	5166.9	4879.03	3298.69	2583.58	2697.8	2825.82	4207.51	2508.67	2229.95	2330.32	2382.41
6.12	5112.69	4861.26	3223.09	2611.08	2766.2	2827.58	4004.56	2480.97	2231	2364.22	2396.46
6.13	4972.11	4828.01	3275.61	2669.26	2761.51	2844.45	4060.54	2527.54	2203.81	2362.61	2319.81
6.14	4923.06	4842	3133.2	2659.03	2714.85	2808.96	4100.92	2451.54	2239.95	2357.81	2345.26
6.15	4943.89	4788.04	3181.89	2603.82	2677.24	2768.63	4104.09	2521.15	2166.73	2269.01	2388.41
6.16	5031.73	4789.58	3189.77	2632.72	2767.53	2718.5	4035.11	2494.15	2172.78	2334.9	2371.2
6.17	5119.37	4822.72	3103.82	2644.27	2702.85	2668.32	4081.83	2462.82	2214.31	2277.72	2300.49
6.18	5171.01	4849.37	3107.54	2629.11	2664.59	2715.59	4031.87	2380.47	2217.96	2297.46	2397.56
6.19	5075.49	4921.09	3039.95	2625.73	2803.91	2793.63	3918.18	2433.46	2271.6	2232.14	2422.35
6.2	4940.42	4734.1	3140.76	2633.99	2709.04	2717.69	3926.91	2368.5	2350.54	2213.83	2420.69
6.21	4910.33	4665.11	3051.91	2652.59	2660.44	2724.08	3968.92	2431.68	2291.03	2344.11	2520.28
6.22	5070.9	4694.9	3091.83	2608.3	2556.22	2677.72	4055.44	2467.85	2254.85	2367.3	2463.65
6.23	5058.68	4753.44	3016.18	2715.5	2639.15	2650.36	3991.67	2504.99	2311.97	2377.42	2430.05
6.24	4981.05	4639.85	2907.05	2712.15	2710.08	2624.68	3958.15	2475.95	2309.74	2319.26	2495.86
6.25	5150.31	4698.76	2888.77	2662.1	2689.11	2657.35	3831.9	2358.2	2211	2379.89	2428.28
6.26	5246.19	4613.58	3072.82	2611.7	2779.83	2594.22	3749.94	2293.7	2244.95	2307.6	2453.64
6.27	5328.23	4551.31	2998.04	2592.81	2741.9	2795.42	3857.61	2335.45	2284.82	2306.35	2512.01
6.28	5327.99	4618.83	3032	2627.68	2688.13	2828.89	4049.59	2278.92	2260.01	2378.86	2492.65
6.29	5274.11	4441.39	2908.58	2621.65	2754.7	2808.17	3886.1	2376.35	2224.96	2448.13	2559.91
6.3	5317.05	4398.5	2908.86	2666.92	2696.15	2681.18	3769.86	2507.64	2349.41	2377.03	2542.99
6.31	5280.08	4567.18	2956.3	2699.89	2715.03	2697.46	3713.69	2468.56	2376.01	2270.67	2580.26
6.32	5253.47	4471.06	2922.87	2603.39	2753.99	2840.22	3659.2	2418.95	2345.14	2227.87	2492.85
6.33	5325.45	4620.68	2861.7	2555.06	2859.28	2795.36	3881.78	2367.1	2297.51	2284.45	2414.31
6.34	5134.86	4569.5	2785.23	2719.32	2765.91	2796.26	3823.39	2398.69	2207.01	2265.78	2491.3
6.35	5177.49	4439.65	2827.81	2667.32	2821.76	2771.1	3741.24	2408.2	2297.23	2335.73	2640.22
6.36	5422.2	4495.68	2806.7	2685.13	2808.8	2746.1	3741.74	2415.11	2360.44	2378.35	2642.86
6.37	5564.65	4577.32	2845.04	2673.05	2876.76	2709.73	3701.61	2451.41	2321.83	2373.56	2513.09
6.38	5507.81	4385.89	2876.78	2615.31	2799.5	2745.27	3667.49	2357.8	2259.14	2343.86	2545.6
6.39	5529.46	4358.19	2896.47	2637.06	2778.92	2857.13	3653.67	2353.06	2323.61	2334.81	2543.24
6.4	5736.03	4282.92	2881.54	2670.4	2756.1	2833.26	3638.31	2325.49	2260.73	2308.04	2489.68
6.41	5727.5	4186.13	2855.56	2655.01	2658.59	2758.73	3651.8	2278.78	2369.87	2301.59	2508.72
6.42	5792.74	4464.4	2949.96	2721.53	2730.32	2738.49	3663.85	2248.49	2334.22	2405.13	2627.7
6.43	6057.56	4468.55	2972.45	2737.56	2734.54	2743.78	3598.49	2359.19	2398.13	2412.23	2558.05
6.44	6050.1	4422.37	2897.86	2759.55	2763.46	2761.3	3646.95	2427.53	2434.7	2401.17	2607
6.45	6182.55	4335.4	2921.85	2691.44	2709.31	2765.99	3451.15	2453.37	2420.37	2412.1	2570.69
6.46	6443.96	4108.74	2885.97	2668.91	2760.19	2783.95	3579.74	2460.63	2329.83	2348.35	2495.92
6.47	6446.03	4062.46	2879.33	2670.09	2745.15	2726.55	3589.22	2531.28	2359.41	2376.72	2582.58
6.48	6521	4056.86	2812.56	2726.09	2741.95	2784.18	3563.56	2493.44	2468.32	2333.54	2645.6
6.49	6945.91	4141.03	2800.41	2686.72	2776.3	2758.41	3468.61	2403.9	2451.72	2303.3	2538.78
6.5	7255.39	4105.28	2875.89	2756.03	2853.9	2753.01	3510.1	2493.86	2365.58	2330.81	2588.09
6.51	7353.81	4104.41	2863.28	2723.18	2790.36	2762.05	3555.85	2462.03	2456.5	2285.32	2638.13
6.52	7700.64	4163.37	2730.95	2688.27	2822.23	2798.91	3573.18	2451.41	2425.37	2396.56	2616.18
6.53	7853.7	4147.22	2860.54	2614.82	2850.53	2789.23	3499.44	2411.76	2391.95	2414.74	2607.09
6.54	8243.91	4025.1	2782.22	2707.08	2816.08	2900.32	3514.5	2429.56	2412.56	2427.3	2626.06
6.55	8804.33	3938.33	2742.18	2737.87	2882.7	2761.85	3591.04	2468.37	2466.09	2359.61	2677.89
6.56	9237.49	3951.18	2765.54	2653.69	2890.39	2802.81	3520.09	2510.76	2504.15	2342.3	2694.54
6.57	9441.11	3989.11	2804.6	2655.87	2856.24	2774.81	3547.72	2511.13	2439.31	2370.61	2753.55
6.58	9753.98	3900.63	2911.6	2644.09	2755.2	2791.47	3539.27	2453.5	2461.32	2399.15	2722.63
6.59	10464.5	3796.46	2783.23	2718.32	2812.6	2827.68	3361.85	2447.27	2426.86	2515.2	2768
6.6	11250.3	3863.09	2759.73	2645.87	2816.44	2811.53	3350.2	2505.08	2444.45	2525.58	2742.03
6.61	11884.1	3942.9	2768.09	2699.31	2767.97	2775.63	3455.09	2531.67	2430.56	2481.68	2713.09
6.62	12568.1	3870.99	2870.94	2658.59	2795.82	2806.74	3412.04	2488.92	2625.81	2523.67	2699.7
6.63	13049.2	3821.03	2829.81	2693.42	2788.78	2792.19	3357.31	2451.49	2521	2500.03	2638.37
6.64	13754.3	3915.67	2761.31	2852.81	2788.92	2802.26	3307.46	2393.9	2510.9	2469.47	2664.91
6.65	14166.6	3833.06	2748.37	2907.9	2909.19	2879.64	3334.61	2425.63	2507.5	2434.76	2608.37
6.66	14941.9	3829.05	2699.85	2810.39	2817.15	2759.8	3219.97	2490.41	2547.23	2399.83	2645.23
6.67	15561	3915.08	2759.53	2724.14	2757	2811.54	3391.03	2472.61	2465.8	2461.19	2674.37
6.68	16096.8	3814.49	2767.47	2824.17	2781.54	2799.82	3333.2	2467.2	2444.23	2560.35	2702.58
6.69	16920.2	3747.36	2720.58	2720.03	2814.81	2854.59	3321.7	2456.64	2482.46	2527.83	2685.04
6.7	17420.1	3712.99	2714.05	2730.14	2856.51	2843.54	3322.49	2537.27	2428.15	2479.08	2658.72
6.71	18097.4	3675.15	2650.26	2718.37	2809.41	2776.04	3269.17	2582.82	2394.94	2437.45	2627.91
6.72	18807.3	3594.69	2709.85	2821.42	2795.1	2773.95	3298.09	2485.55	2384.72	2505.15	2712.32
6.73	19572.3	3724.54	2757.2	2842.77	2751.59	2787.49	3278.28	2497.17	2432.81	2485.06	2754.58
6.74	20037.6	3810.86	2766.85	2779.49	2790.28	2863.81	3298.68	2523.76	2481.72	2546.55	2662.46
6.75	20376.8	3796.72	2800.45	2683.54	2852.54	2851.46	3338.77	2585.51	2433.78	2608.01	2612.95
6.76	21198.4	3741.3	2775.14	2704.86	2839.53	2802.7	3352.23	2638.36	2424.81	2526.86	2619.73
6.77	21485.5	3656.24	2803.55	2689.51	2820.19	2829.26	3383.65	2487.54	2479.37	2480.11	2682.42
6.78	22057.7	3684.7	2740.83	2688.01	2843.3	2880.72	3293.69	2596.91	2599.49	2595.9	2721.42
6.79	22206.6	3721.06	2607.8	2747.58	2837.78	2852	3384.47	2605.4	2574.53	2576.31	2722.03
6.8	22342.1	3629.5	2670.8	2715.9	2861.09	2758.81	3472.04	2559.64	2565.19	2540.97	2708.24
6.81	22769.7	3601.7	2671.47	2800.47	2913.68	2822.31	3486.39	2525.64	2557.58	2504.03	2661.08
6.82	23095.1	3608.45	2723.01	2817.63	3034.59	2881.73	3347.82	2628.86	2515.56	2456.69	2666.95
6.83	23227.4	3598.41	2757.33	2796.95	3057.39	2815.99	3389.8	2521.69	2618.69	2558.85	2743.78
6.84	22672.5	3625.35	2673.99	2849.24	2961.65	2842.19	3257.32	2537.82	2646.4	2586.37	2825.35
6.85	22559.2	3622.54	2657.18	2812.14	3000.35	2801.82	3278.46	2522.77	2507.51	2561.85	2764.39
6.86	22475.3	3602.13	2669.47	2838.1	3049.68	2852.94	3284.37	2600.63	2660.04	2579.92	2774.14
6.87	22503.8	3510.36	2709.05	2927.58	2903.08	2886.7	3267.08	2633.94	2609.6	2579.77	2790.46
6.88	22332.9	3510.26	2811.28	2850.11	2903.77	2839.22	3195.24	2596.72	2654.74	2654.83	2790.8
6.89	21830.4	3611.91	2834.83	2836.64	3015.92	2802.42	3234.95	2599.69	2568.26	2619.58	2858.96
6.9	21223.7	3640.22	2735.36	2889.82	2980.41	2785.41	3249.47	2551.74	2605.4	2580.59	2793.08
6.91	21036.8	3512.61	2727.35	2926.6	2937.03	2912.82	3241.26	2573.76	2599.89	2543.22	2855.15
6.92	20593.1	3511.46	2757.23	2836.59	2865.74	2826.37	3233	2615.7	2575.6	2567.14	2729.55
6.93	20431.1	3491.89	2838.19	2886.47	3034.33	2818.54	3264.37	2651.35	2559.95	2625.19	2682.89
6.94	19778.8	3452.89	2800.58	2759.36	3014.46	2777.28	3212.44	2643	2608.49	2623.69	2811.55
6.95	18841.3	3347.23	2713.2	2824.87	2939.94	2939.01	3202.91	2630.94	2651.76	2591.18	2853.9
6.96	17801.5	3410.5	2731.3	2868.06	2994.82	2876.96	3192.95	2719.03	2616.85	2698.37	2929.05
6.97	16972.9	3529.68	2773.69	2921.53	3046.18	2954.14	3202.68	2722.39	2644.69	2678.01	2944.04
6.98	16407.6	3474.4	2755.82	2825.32	3052.27	2875.69	3237.78	2677.96	2603.82	2628.15	2897.69
6.99	15285.6	3460.42	2798.2	2781.6	2882	2850.3	3203.13	2623.31	2684.44	2645.55	2828.39
7	14537.5	3481.32	2839.39	2787.49	3032.97	2823.67	3238.82	2685.06	2634.91	2632.64	2889.83
7.01	13940.8	3502.99	2814.9	2851.03	2999.89	2857.19	3241.65	2815.69	2690.49	2614.01	2934.17
7.02	13196	3488.13	2780	2765.42	2980.9	2869.6	3106.32	2660.87	2694.7	2702.65	2825.86
7.03	12721	3312.74	2685.51	2766.22	3081.15	2910.1	3109.26	2710.69	2803.55	2640.82	2921.41
7.04	12289.1	3261.67	2677.39	2945	3017.26	2865.55	3116.9	2820.9	2816	2777.97	2924.95
7.05	11610.9	3405.41	2740.28	2900.32	2985.83	2881.76	3164.01	2809.51	2735.6	2798.56	2814.08
7.06	10925.8	3354.44	2840.26	2918.49	2974.64	2931.69	3190.51	2777.3	2754.86	2706.81	2833.58
7.07	10437.2	3332.61	2799.32	2946.49	2944.92	2896.51	3207.39	2773.3	2739.53	2720.2	2914.01
7.08	9798.58	3231.69	2734.42	2894.53	2968.32	2995.24	3195.35	2825	2763.51	2720.53	2909.24
7.09	9279.94	3163.86	2631.78	2794.3	3002.6	3065.4	3384	2752.87	2717.94	2730.35	2901.27
7.1	8916.24	3187.83	2667.92	2871.74	2916.74	2960.55	3280.7	2648.09	2681.15	2769.49	2917.01
7.11	8246.73	3291.18	2735.64	3012.4	2910.54	2920.7	3278.22	2781.61	2648.95	2714.45	2950.4
7.12	7961.56	3236.89	2788.77	2988.24	2963.36	2993.92	3279.74	2871.61	2699.08	2726.37	2903.69
7.13	7642.46	3330.3	2763.82	2929.33	3077.77	2963	3318.72	2916.14	2655.56	2707.53	2871.2
7.14	7268.45	3397.74	2788.61	2947.96	2980.37	2957.08	3345.47	2868.64	2656.99	2791.77	2796.09
7.15	6969.69	3377.13	2841.78	3059.64	2975.46	3092.4	3474.69	2789.6	2677.72	2839.47	2814.14
7.16	6863.91	3368.28	2864.56	2879.74	2951.7	2994.26	3515.73	2764.8	2740.9	2811.55	2893.42
7.17	6500.82	3313.28	2873.22	2861.36	2961.03	2975.9	3462.39	2867.08	2748.26	2843.85	2939.23
7.18	6117.59	3336.37	2827.64	2839.64	2939.06	2953.87	3543.8	2830.14	2795.67	2752.91	2865.77
7.19	5893.55	3376.46	2927.39	2805.49	2914.89	2902.45	3402.31	2855.73	2824.87	2828.33	2907.2
7.2	6036.01	3250.03	2842.53	2805.87	2938.73	2987.81	3463.87	2827.73	2874.67	2799.33	2965.96
7.21	5848.72	3203.89	2797.86	2857.24	2975.18	2970.2	3403.59	2902.64	2830.65	2788.01	2968.15
7.22	5640.5	3216.58	2835.72	2935.83	2927.55	3001.58	3398.69	2965.08	2708.99	2723.23	2811.4
7.23	5420.92	3331.53	2792.05	3056.91	3080.03	2966.41	3406.47	2910.2	2766.72	2837.65	2856.83
7.24	5202.33	3418.91	2757.3	3031.58	3066.33	2975.99	3347.05	2946.1	2777.09	2797.56	2946.03
7.25	5079.9	3307.72	2843.22	3004.22	3041.03	3036.9	3330.32	3010.99	2718.73	2790.03	2962.46
7.26	5092	3221.56	2916.31	3004.55	3011.11	3029.31	3381.32	2988.46	2732	2749.19	2890.31
7.27	5066.92	3334.95	2894.45	2952.67	3037.67	2962.44	3507.22	3056.03	2791.11	2844.03	2818.76
7.28	4983.72	3297.91	2885.42	2986.76	3008.97	3028.1	3526.05	3045.77	2767.85	2878.04	2836.32
7.29	4880.19	3209.41	2883.18	3037.42	3090.2	2988.33	3424	2976.73	2745.23	2774.81	2809.37
7.3	4850.74	3185.04	2916.56	2991.2	3036.85	2895.37	3373.04	2969.47	2679.96	2790.2	2880.44
7.31	4774.08	3175.87	2945.09	3025.95	3019.53	2939.73	3438.19	2971.33	2693.47	2875.73	2871.73
7.32	4852.86	3143.33	2942.4	3092.22	3048.64	2988.17	3356.5	2960.74	2655.22	2727.94	2881.09
7.33	4723.1	3225.92	2942.45	3098.33	2938.68	3051.37	3292.35	3007.95	2762.92	2668.18	2839.2
7.34	4576.86	3268.51	2949.53	2986.08	3074.35	3065.7	3408.37	2991.99	2823.13	2773.13	2888.83
7.35	4539.47	3233.35	2959.69	3063.95	3137.83	3050.32	3454.36	3003.42	2732.33	2814.73	2932.87
7.36	4561.04	3235.31	3068.1	3013.46	2988.55	2979.56	3459.86	2998.11	2850.54	2694.95	2911.89
7.37	4616.89	3228.99	3052.32	3008.99	2995.47	2920.15	3306.92	3061.19	2889.3	2750.83	2912.8
7.38	4429.23	3207.69	3071.42	3063.78	3047.59	3037	3343.95	2930.39	2820.3	2801.17	2914
7.39	4481.11	3276.54	3050.37	3001.64	3098.17	3101.32	3372.39	2961.11	2839.67	2830.67	2858.89
7.4	4470.09	3292.6	3143.58	2983.73	3104.76	3055.58	3428.01	3093.1	2856.04	2809.81	2853.73
7.41	4531.11	3331.26	3020.36	3027.83	3060.83	3012.59	3482.99	3067.11	2825.91	2838.14	2957.06
7.42	4522.08	3431	3008.09	3015.91	3073.78	3000.61	3450.85	3025.06	2878.45	2946.6	2911.58
7.43	4429.96	3389.35	2956.26	3036.68	3059.72	3065.39	3528.36	2946	2929.99	2984.73	2862.44
7.44	4462.44	3360.81	2989.04	3040.8	3097.13	3037.5	3381.09	2996.2	2945.65	2823.68	2930.86
7.45	4400.81	3472.23	3061.94	2888.37	3149.44	3056	3427.61	3063.54	2895.37	2826.1	2930.97
7.46	4245.83	3403.04	3082.63	2965.45	3226.81	3015.05	3419.86	3084.44	2800.37	2857.82	2888.94
7.47	4208.27	3223	3094.19	3110.44	3256.64	2988.1	3318.94	3083.56	2808.4	2811.17	2859.94
7.48	4227.77	3315.63	3030.73	3136.77	3204.95	2967.94	3295.6	3133.24	2938.7	2827.14	2817.41
7.49	4330.78	3309.32	3058.05	3087.74	3120.03	3078.9	3253.53	3195.2	2874.14	2734.4	2835.49
7.5	4258.85	3249.68	3007.61	3039.27	3083.13	2995.24	3370.42	3083.56	2830.22	2752.35	2836.92
7.51	4164.67	3286.41	3065.32	3006.9	3137.36	3033.18	3471.63	3051.83	2820.58	2767.76	2829.73
7.52	4208.76	3284.69	3109.7	3027.81	3015.05	3015.49	3383.35	3088.11	2821.77	2767.24	2803.04
7.53	4348.56	3351.89	3107.58	2931.37	2988.08	3003.41	3433.56	3129.08	2826.08	2690.8	2683.44
7.54	4317.81	3314.35	3067.77	2963.19	2968.23	2916.4	3471.65	3104.7	2853.28	2667.7	2717.68
7.55	4208.61	3313.05	3047.87	2983.49	2956.22	2917.46	3501.27	3043.4	2846.05	2696.33	2801.8
7.56	4236.05	3348.95	3048.64	2985.53	2907.78	2921.59	3553.64	3082.83	2776.95	2711.46	2782.8
7.57	4337.94	3261.47	3037.47	2919.69	2964.27	2985.11	3616.86	3087.17	2724.95	2648.91	2679.08
7.58	4309.81	3171.11	2944	2930.6	3003.73	2880.04	3400.5	3012.95	2760.18	2650.31	2676.87
7.59	4285.68	3132.83	2936	3003.97	2927.36	2859.05	3392.68	2976.92	2725.85	2663.36	2723.92
7.6	4328.58	3154.99	3007.18	3015.59	2958.97	2820.2	3297.96	2969.14	2767.51	2651.46	2764.51
7.61	4408.17	3336.09	3024.05	2944.77	3038.56	2940.14	3332.44	2928.47	2773.76	2556.58	2623.18
7.62	4311.65	3309.54	2875.68	3067.9	2986.31	2832.53	3274.87	2902.51	2770.33	2574.32	2734.45
7.63	4273.59	3301.83	3011.23	3097.04	2874.9	2838.03	3376.45	2966.82	2636.44	2598.32	2734.72
7.64	4310.53	3312.5	3039.23	2943.1	2967.26	2866.97	3326.85	3041.06	2682.49	2545.67	2617.67
7.65	4309.33	3316.35	3068.24	3026.13	2939.95	2800.33	3433.37	2871.26	2688.04	2513.97	2623.39
7.66	4334.42	3327.69	3117.81	3018.73	2833.99	2721.45	3309.47	2843.61	2661.91	2492.04	2615.55
7.67	4425.85	3364.18	3099.89	3039.8	2890.04	2791.97	3304.22	2852	2576.86	2551.55	2562.61
7.68	4324.86	3441.53	3153.03	2994.32	2906.22	2729.87	3359.56	2886.44	2585.7	2599.7	2594
7.69	4211.15	3265.53	3131.55	3075.1	2803.15	2524.05	3285.72	2861.9	2516.46	2552.41	2649.08
7.7	4341.76	3321.23	3141.2	2983.46	2884.11	2652.81	3152.05	2880.14	2552.51	2545.83	2596.17
7.71	4578.65	3332.58	3113.24	3067.74	2744.33	2647.05	3128.81	2841.05	2543.78	2538.45	2541.51
7.72	4596.94	3353.96	3074.61	2934.61	2850.27	2708.6	3147.69	2844.87	2542.32	2408.49	2526.31
7.73	4599.74	3430.32	3054.91	2829.17	3000.22	2721.18	3121.06	2937.35	2435.27	2299.26	2541.26
7.74	4743.26	3385.03	3005.76	2915.9	3001.64	2665.36	3084.42	2791.65	2485.18	2358.09	2613.58
7.75	4843.44	3269.15	3033.28	3040.92	2896.63	2578.46	3075.94	2723.45	2514.61	2274.01	2450.17
7.76	4886.83	3274.49	3019.17	2948.65	2732.31	2617.31	3091.86	2671.67	2436.46	2281.49	2389.04
7.77	4889.41	3357.31	2957.04	2924.65	2767.14	2543.23	3001.53	2638.74	2391.96	2260.17	2443.9
7.78	4762.42	3333.11	2919.87	2871.97	2785.85	2568.23	2968.91	2579.13	2395.14	2371.23	2407.05
7.79	4789.17	3327.81	3028.72	2869.91	2779.76	2574.87	3002.3	2624.45	2343.22	2371.49	2374.82
7.8	4901.1	3282.49	3100.65	2831.7	2654.28	2508.33	2918.58	2668.56	2336.83	2346.26	2288.64
7.81	4996.13	3251.31	3001.9	2757.13	2547.18	2569.11	2802.17	2729.08	2343.2	2293.61	2310.41
7.82	5073.95	3264.39	3005.9	2820.33	2521.33	2539.4	2782.01	2707.54	2223.45	2239.83	2273.1
7.83	5235.83	3303.63	2983.73	2890.18	2583.51	2564.7	2809.69	2621.73	2186.5	2172.05	2263.15
7.84	5360.45	3268.49	2965.58	2869.14	2539.73	2557.47	2888.23	2632.55	2135.44	2157.2	2240.97
7.85	5349.23	3231.99	2886.56	2846.06	2565.2	2532.89	2870.51	2629.4	2239.39	2074.31	2263.49
7.86	5249.39	3318.15	2789.85	2768.24	2616.65	2415.04	2837.18	2550.81	2280.09	2103.36	2262.14
7.87	5426.26	3220.18	2799.83	2646.22	2603.81	2382.78	2849.36	2537.19	2149.54	2154.94	2285.4
7.88	5524.15	3206.72	2829.56	2593.46	2619.41	2369.67	2726.5	2428.35	2247.11	2203.09	2203.76
7.89	5623.15	3229.63	2893.51	2702.18	2626.49	2394.56	2712.32	2442.83	2216.65	2133.33	2250.55
7.9	5797.5	3324.13	2887.74	2664.53	2479.39	2410.4	2704.56	2420.99	2192.91	2130.91	2218.28
7.91	5864.72	3137.9	2815.36	2610.24	2441.18	2421.35	2525.96	2391.89	2119.63	2199.69	2131.42
7.92	5726.14	3040.95	2777.5	2567.32	2461.45	2327.55	2547.26	2365.58	2023.73	2126.35	2061.13
7.93	5705.91	3053.26	2785.55	2549.15	2454.91	2281.36	2534.64	2305.28	2046.8	2049.17	2103.68
7.94	5735.89	3061.33	2824.24	2517.67	2474.58	2351.69	2440.58	2267.51	2034.13	2001.86	2030.49
7.95	6040.6	3078.08	2751.83	2477.77	2452.41	2310.99	2347.68	2259.58	2038.88	1980.5	2011.3
7.96	6117.46	3087.94	2695.23	2510.06	2371.95	2280.69	2436.18	2298.31	1957.18	1993.2	1965.27
7.97	6296.33	3104.58	2740.11	2520.61	2459.27	2218.03	2452.13	2259.64	2011.94	2041.17	1995.49
7.98	6143.35	3004.08	2721.65	2438.14	2427.92	2166.11	2453.97	2226.27	1955.26	2003.18	2016.09
7.99	6189.41	3035.68	2695.11	2430.76	2389.3	2161.64	2437.89	2318.3	2024.82	1910.69	1982.85
8	6348.65	3034.14	2667.04	2298.97	2370.05	2164.36	2468.26	2319.92	1977.37	1935.28	1948.35
8.01	6373.06	3043.26	2609.65	2326.35	2258.58	2129.54	2323.92	2248.6	1928.8	2019.41	1979.17
8.02	6548.42	2897.08	2696.7	2330.08	2167.01	2101.82	2216.24	2166.95	1950.44	2007.58	1894.24
8.03	6567.77	2875.51	2604.09	2296.65	2141.82	2052.53	2168.83	2130.32	1935.15	1991.31	1883.62
8.04	6725.78	2883.56	2557.61	2303.36	2185.5	2050.6	2207.1	2067.41	1984.13	1962.33	1907.62
8.05	6722.35	2847.6	2599.82	2242.42	2194.81	2056.23	2257.97	2003.32	1989.38	1864.22	1848.31
8.06	6891.92	2848.31	2517.44	2268.83	2203.91	2030.27	2190.6	2007.78	1923.3	1778.87	1771.41
8.07	7083.92	2889.74	2517.74	2270.67	2151.58	2009.81	2114.86	2070.78	1886.73	1815.68	1747.67
8.08	6984.11	2829.8	2456.44	2280.28	2177.72	1989.76	2076	2129.76	1823.6	1794.37	1830.44
8.09	6841.59	2778.58	2407.76	2228.36	2116.72	2021.42	2065.95	2095.32	1815.68	1796.9	1866.73
8.1	6875.59	2759.9	2410.94	2175.11	2073.28	2029.78	2012.36	1975.74	1862.28	1776.44	1791.67
8.11	6917.04	2768.54	2414.76	2161.35	2056.69	1954.86	2062.76	1930.3	1835.26	1788.06	1813.38
8.12	6865.81	2678.15	2374.58	2125.64	2092.15	1910.96	2081.51	1968.65	1740.4	1758.67	1770.41
8.13	6920.27	2649.17	2362.24	2121.1	2124.61	1932.44	2047.67	1919.87	1724.81	1693.8	1740.74
8.14	7047.28	2732.06	2291.53	2102.06	2081.78	1884.62	2011.4	1908.03	1744.7	1786.91	1764.14
8.15	6985.72	2624.4	2246.51	2112.83	1983.24	1900.33	1984.41	1876.68	1737.44	1871.97	1732.68
8.16	6941.81	2627.97	2295.64	2088.76	1956.88	1874.23	1971.82	1875.97	1813.64	1780.86	1699.2
8.17	6958.61	2529.78	2236.61	2050.27	1848.76	1886.17	1945.88	1833.69	1849.88	1775.85	1625.51
8.18	6887.64	2574.5	2231.72	2074.72	1880.72	1812.4	1863.83	1807.85	1761.24	1717.59	1612.23
8.19	6728.03	2550.64	2271.89	1970.72	1872.1	1781.9	1818.97	1834.35	1778.32	1744.65	1608.92
8.2	6634.03	2522.68	2295.99	1982.64	1864.08	1777.2	1869.56	1861.99	1731.63	1713.03	1606.94
8.21	6707.42	2565.54	2283	1963.88	1912.44	1861.05	1867.24	1797.32	1690.35	1672.24	1660.17
8.22	6604.78	2545.61	2115.61	2044.12	1920.22	1839.68	1819.09	1794.17	1628.13	1652.44	1686.74
8.23	6567.76	2452.24	1953.81	2030.94	1851.03	1824.65	1857.5	1726.28	1629.58	1568.83	1645.67
8.24	6502.74	2476.41	1964.83	1952.96	1812.76	1796.08	1869.06	1698.99	1629.32	1582.41	1599.56
8.25	6250.82	2429.06	2067.4	1916.03	1813.9	1750.22	1842.7	1676.44	1610.28	1556.95	1572.83
8.26	6390.17	2443.47	2195.5	1890.99	1829.67	1754.36	1867.68	1770.88	1626.59	1542.45	1567.03
8.27	6342.08	2446.37	2156.5	1896.41	1820.86	1772.19	1818.94	1739.77	1587.27	1514	1578.42
8.28	6176.39	2394.94	2164.67	1925.69	1765.92	1785.27	1776.94	1733.86	1663.47	1525.26	1560.9
8.29	6024.9	2309.05	2130.27	1826.06	1733.5	1841.17	1805.78	1706.76	1602.54	1506.94	1572.88
8.3	5894.08	2183.94	2107.69	1825.23	1797.87	1808.81	1755.47	1719.1	1596.73	1498.85	1556.27
8.31	5869.08	2297.04	2129.51	1820.45	1767.1	1718.45	1715.76	1711.12	1596.8	1535.97	1469.85
8.32	5834.72	2262.24	2077.09	1726.24	1768.54	1742.38	1709.53	1667.26	1616.28	1566.49	1499.05
8.33	5679.44	2205.68	2050.82	1697.32	1758.96	1739.96	1698.23	1650.32	1594.49	1594.44	1602.5
8.34	5723.32	2139.06	1956.55	1772.7	1735.03	1720.69	1745.91	1697.74	1536.85	1566.9	1587.82
8.35	5633.82	2063.89	1908.88	1768.54	1698.44	1677.87	1791.94	1740.59	1485.65	1586.38	1527.42
8.36	5407.47	2064.63	1943.4	1804.27	1632.96	1732.23	1763.18	1708.24	1529.69	1604.47	1553.37
8.37	5326.87	2057.31	1884.31	1834.7	1682.46	1789.54	1745.54	1650.96	1509.35	1567.08	1503.83
8.38	5069.32	2059.74	1895.24	1812.55	1699.45	1726.99	1676.35	1649.28	1589.2	1573.12	1498.24
8.39	4934.69	2103.99	1883.3	1739.41	1736.4	1797.2	1733.68	1620.33	1513.56	1561.47	1537.53
8.4	4794.92	2113.22	1872.36	1651.76	1718.35	1746.92	1686.33	1607.81	1471.23	1550.68	1511.46
8.41	4657.36	2103.31	1935.82	1671.01	1671.36	1626.15	1751.26	1621.97	1508.59	1490.51	1537.86
8.42	4551.7	2031.62	1922.06	1687.36	1703.85	1672.41	1799.28	1615.35	1518.88	1533.6	1478.63
8.43	4368.23	1972.24	1911.31	1694.91	1688.8	1667.24	1732.42	1621.44	1531.56	1510.73	1510.24
8.44	4259.63	1925.1	1906.8	1745.95	1681.55	1662.76	1693.1	1555.41	1565.2	1471.67	1496.05
8.45	4288.47	1957.31	1871.97	1683.59	1708.22	1652.82	1696.22	1598.32	1504.78	1483.7	1501.65
8.46	4245.83	1915.33	1809.05	1617.18	1722.54	1662.74	1666.49	1581.23	1460.05	1477.04	1478.19
8.47	4060.01	1859.04	1832.74	1592.28	1740.53	1644.7	1604.83	1585.09	1465.18	1470.31	1451.33
8.48	3996.76	1840.35	1917.08	1606.9	1639.22	1656.28	1587.86	1626.46	1473.82	1541.78	1421.77
8.49	3922.28	1878.68	1865.56	1601.36	1619.36	1709.99	1653.49	1572.31	1510.27	1518.68	1407.67
8.5	3757.1	1895.92	1850.5	1635.72	1681.41	1625.23	1657.5	1520.19	1485.65	1496.64	1434.45
8.51	3732.28	1877.56	1837.53	1624.36	1713.97	1629.01	1641.69	1586.46	1510.31	1535.41	1444.37
8.52	3645.8	1896.56	1764.59	1607.65	1650.74	1628.26	1572.22	1524.23	1530.41	1540.14	1428.86
8.53	3454.92	1808.05	1827.94	1583.88	1655.77	1729.33	1614.32	1537.2	1563.97	1481.6	1426.19
8.54	3300.44	1817	1836.42	1661.87	1649.47	1631.92	1614.01	1547.8	1538.81	1464.33	1398.51
8.55	3158.78	1865.46	1885.67	1643.6	1620.33	1582.18	1554.6	1512.42	1543.51	1399.92	1466.94
8.56	3100.65	1868.36	1752.99	1606.12	1602.45	1596.95	1592.88	1537.01	1514.53	1455.65	1409.49
8.57	3096.03	1849.83	1687.59	1572.33	1569.28	1609.3	1580.62	1566.12	1476.36	1461.49	1479.78
8.58	2972.17	1784.63	1726.05	1592.1	1593.64	1592.88	1598.03	1491.12	1441.91	1458.56	1452.63
8.59	2865.46	1789.3	1744.28	1560.01	1602.53	1659.19	1570.05	1466.78	1414.76	1444.28	1419.32
8.6	2938.55	1808.62	1787.91	1548.86	1633.28	1701.85	1503.46	1562.53	1456.04	1440	1431.87
8.61	2794.13	1897.3	1738.78	1585.9	1612.06	1713.78	1542.7	1616.67	1392.59	1432.19	1416.53
8.62	2691.56	1878.28	1747.41	1553.08	1655.23	1728.22	1627.91	1552.08	1476.63	1372.81	1391.99
8.63	2626.17	1881.12	1818.33	1556.23	1644.51	1742.97	1536.65	1536.27	1472.35	1403.18	1424.04

## Sheet: Repeat 2
X	Y
	Marker	- Ctf18-RFC					+ Ctf18-RFC
		120 sec	150 sec	180 sec	210 sec	240 sec	120 sec	150 sec	180 sec	210 sec	240 sec
0	6617.59	5170.99	5310.34	5914.28	5994.09	5447.32	5389.93	5402.35	5097.99	5092.19	5173.1
0.01	6630	5174.23	5455.01	6164.51	5976.88	5472.81	5189.76	5403.63	4927.55	5239.43	5147.12
0.02	6905.15	5280.65	5363.18	6408.46	6112.63	5377.48	5231.6	5507.93	5020.63	5131.84	5200.17
0.03	6844.26	5162.15	5373.6	6093.55	6195.57	5292.17	5231.6	5364.28	4993.44	4897.43	5220.95
0.04	6786.27	5090.48	5608.38	6322.56	6246.66	5489.68	5390.91	5349.31	5045.96	4900.72	5259.29
0.05	6702.46	5030.55	5594.29	6216.12	6280.76	5837.4	5423.89	5302.63	5084.12	5031.66	5251.16
0.06	6832.37	5071	5552.83	6517.19	6380.69	5925.12	5279.95	5318.77	5081.05	5227.02	5099.57
0.07	6734.9	5046.61	5465.9	6459.06	6450.51	5915.16	5349.81	5281.56	5296.98	5238.01	5286.84
0.08	6746.1	5118.71	5446.96	6629.15	6680.29	5869.38	5363.99	5490.04	5328.41	5122.29	5108.28
0.09	6756.18	5213.65	5374.52	6741.23	6662.93	5826.95	5355.51	5163.27	5128.68	5063.54	5120.6
0.1	6735.62	5168.99	5384.87	6712.49	6719.93	5869.63	5296.71	5316.44	5247.13	5185.22	5101.48
0.11	6931.73	5079.05	5435.49	6488.61	6920.5	5925.04	5297.19	5382.93	5219.87	5202.26	5150.98
0.12	6629.5	5110.4	5343.91	6671.4	6818.85	6108.23	5373.93	5268.55	5296.29	5224.39	5295.57
0.13	6715.51	5195.71	5404.5	7022.78	6525.15	5972.15	5451.5	5253.78	5356.34	5111.96	5223.69
0.14	6579.77	5201.9	5435.39	7024.37	6730.41	5911.94	5332.63	5411.06	5321.87	5123.66	5125.46
0.15	6959.24	5336.26	5397.65	6727.62	6965.11	6055.69	5513.88	5559.09	5214.78	5221.69	5203.57
0.16	6941.44	5232.61	5489.63	6898.57	7042.48	5985.81	5642.34	5622.4	5124.67	5121	5149.12
0.17	6734.33	5423.77	5548.48	6870.87	6878.72	5745.22	5609.27	5620.05	5059.02	5065.11	5130.61
0.18	6889.77	5446.18	5514.35	7082.17	6703.61	5939.56	5610.59	5562.59	5330.74	5187.81	5158.89
0.19	6680.82	5258.73	5636.74	7074.77	6898.57	6164.4	5731.02	5878.43	5436.69	5141.94	5238.24
0.2	6689.45	5042.95	5632.9	6976.01	7181.5	6301.85	5494.13	5970.5	5247.18	5155.4	5553.89
0.21	6539.24	5183.82	5530.99	6964.65	7094.32	6311.68	5446.32	5779.89	5221.45	5055.83	5503.59
0.22	6544.78	5207.23	5483.46	7142.93	7114.32	6146.99	5572.76	5694.29	5385.38	5270.68	5331.1
0.23	6355.88	5116.91	5634.12	6971.88	7202.99	6135.48	5716.55	5753.76	5460.84	5355.96	5309.56
0.24	6828	5011.4	5703.48	6815.93	7312.88	6101.85	5785.52	5943.16	5461.71	5237.98	5461.73
0.25	6884.87	5158.13	5681.31	7101.65	7257.44	6112.01	5701.4	6008.27	5425.83	5202.38	5427.46
0.26	6928.79	5141.45	5666.13	7239.71	7115.76	6085.93	5749.85	5759.89	5410.38	5430.1	5468.9
0.27	7048.91	5347.95	5801.89	7489.96	6771.5	5979.02	5777.46	5808.72	5557.81	5605.13	5487.91
0.28	7166.84	5448.39	5831.23	7196.13	7330.95	6151.24	5778.09	5921.83	5568.55	5562.4	5528.34
0.29	7309.85	5443.16	5777.11	6814.4	7512.39	6580.27	5865.49	5841.32	5426.24	5478.01	5449.87
0.3	7347.37	5486.61	5839.88	7036.66	7221.15	6519.68	5903.07	5607.85	5385.99	5401.21	5420.05
0.31	7342.41	5533.88	5852.77	6995.43	7088.13	6466.87	5865.68	5720.87	5386.9	5312.48	5456.07
0.32	7136.22	5546.34	5789.04	7260.72	7240.46	6468.91	5877.17	5660.45	5428.68	5392.32	5534.1
0.33	7253.87	5507.45	5585.31	7410.38	7477.81	6584.46	5900.33	5731.77	5517.24	5523.26	5295.78
0.34	7655.79	5564.32	5592.04	7267.62	7359.56	6437.49	5703.41	5928.09	5537.65	5571.87	5427.85
0.35	7545.17	5548.01	5684.85	7013.61	7417.55	6465.91	6065.04	5959.11	5404.95	5423.32	5493.89
0.36	7464.1	5601.45	5735.34	7312.59	7488.91	6559.07	5976.82	5823.21	5424.22	5403.41	5562.15
0.37	7376.6	5429.99	5899.48	7481.15	7424.51	6885.76	6087.26	5799.07	5596.15	5703.11	5577.94
0.38	7535.5	5484.87	5814.12	7173.28	7527.65	6919.61	6134.23	5903.07	5801.84	5608.26	5514.61
0.39	7737.24	5550.24	5890.57	7247.28	7570.69	6685.52	5999.51	5841.74	5673.88	5612.23	5506.82
0.4	7727.11	5510.23	5929.04	7487.61	7508.57	6652.83	6001.68	6012.41	5695.71	5424.32	5654
0.41	7707.02	5759	6012.26	7970.55	7600.95	6796.78	6140.67	5934.78	5620.61	5451.82	5810.76
0.42	8216.57	5788.65	5898.59	7901.65	7467.72	6717.98	6258.61	6013.23	5573.12	5603.31	5993.04
0.43	8694.02	5873.51	6027.31	7738.85	7405.24	6598.59	6069.22	5984.72	5736.84	5489.51	5754.87
0.44	9093.51	5874.98	6311.31	7583.9	7477.78	6631.84	6310	6344.45	5802.28	5724.17	5841.06
0.45	9183.13	6007.06	6457.33	7597.76	7417.54	6757.37	6344.27	6254.82	5751.17	6003.21	5926
0.46	9249.19	6057.16	6500.78	7572.01	7455.02	6825.83	6412.17	6202.93	5817.48	6031.18	5989.38
0.47	9966.6	6069.35	6693.02	7722.27	7795.55	7225.33	6506.06	6319.38	5677.56	6137.57	6217.52
0.48	9978.93	6203.89	6488.98	7987.98	7888.43	7394.71	6617.68	6566.04	5901.23	6038.15	6279.13
0.49	10836.8	6224.72	6459.57	7881.69	7783.54	7067.38	6897.94	6663.37	6216.74	6081.91	6169.07
0.5	11503.1	6477.31	6982.31	8065.33	7494.65	7237.45	7096.17	6691.29	6221.19	6168.17	6273.4
0.51	12212.9	6383.33	7197.07	7952.85	7482.79	7308.41	7017.07	6699.54	6108.77	6231.41	6291.74
0.52	12445.4	6453.89	6871.93	7625.17	7735.6	7385.94	6992.48	6980.85	6294.59	6289.69	6187.99
0.53	13471.9	6337.32	7060.48	7539.16	7803.04	7593.82	7121.6	6947.38	6248.09	6795.62	6294.78
0.54	14046.3	6720.57	7004.04	7896.55	7974.06	7447.96	7017.89	6778.96	6376	6713.16	6413.89
0.55	15104.7	6867.59	7233.66	7994.77	8278.5	7338.52	7071.77	6767.98	6558.44	6487.15	6552.06
0.56	16225.8	7146.34	7252.55	7834.12	8328.94	7331.94	7145.29	7094.89	6617.13	6648.94	6519.19
0.57	17251.3	6868.67	7212.22	7940.61	8038.1	7294.63	7243.62	6989.71	6666.31	6701.57	6730.49
0.58	17922.5	6988.51	7220.9	8131.27	7981.65	7274.67	7669.5	6801.34	6870.21	6803.16	6687.13
0.59	18811.5	7252.66	7148.93	8027.35	7952.99	7196.31	7703.28	7086.48	6887.72	7177.72	6586.45
0.6	19669.3	7486.07	7259.34	8031.11	7997.37	7218.96	7511.69	7089.59	6957.34	7480.68	6787.32
0.61	20165.1	7589.41	7550.44	7909.33	8153.81	7466.65	7587.32	7259.1	7037.99	7226.79	6991.21
0.62	20786	7581.27	7826.12	7892.26	7819.31	7362.01	7657.83	7330.99	7096.95	7030.15	6940.76
0.63	21380.7	7440.13	7666.48	7864.84	7707.76	7349.45	7900.26	7538.94	7136.41	6973.35	7055.13
0.64	21836	7367.26	7616.65	8115.43	7735.74	7414.22	7879.63	7326.63	7000.87	7169.33	6860.59
0.65	22449.9	7326.71	7808.98	8177.61	7800.69	7464.57	7432.09	7362.28	7248.67	7134.51	6977.71
0.66	23027.2	7100.72	7760.49	8443.29	8044.55	7419.07	7496.09	7590.83	7022.89	7287	7062.61
0.67	23526	7170.52	8007.04	8223.34	8324.27	7712.96	7521.56	7658.46	7087.99	7011.04	7176.13
0.68	24393.5	7277.74	8121.94	8186.62	8041.32	7563.11	7890.24	7623.63	7235.59	7168.17	7321.15
0.69	24524.1	7508.11	8346.93	8053.12	8104.69	7479.02	8017.04	7615.16	7186.98	7277.56	7077.43
0.7	23896.9	7618.04	8014.43	7962.63	7959.54	7551.43	7978.45	7480.99	7447.32	7388.65	7255.81
0.71	23513	7501.02	8033.78	8361.18	8187.26	7689.22	7600.09	7364.9	7520.5	7205.69	7422.91
0.72	23108.8	7403.73	7889.13	8226.63	8047.79	7837.43	7610.49	7483.38	7286.72	7089.51	7139.33
0.73	22999.2	7379.54	8082.82	8251.16	7837.83	7612.61	7881.12	7405.11	7124.95	7385.16	7308.51
0.74	22023.8	7232.1	8002.48	8146.62	8148.05	7268.45	8005.82	7412.95	6745.9	7626.73	7254.34
0.75	20139	6990.68	8072.77	8088.29	7841.15	7273.34	8196.44	7366.61	6813.98	7475.06	7327.16
0.76	18509	7404.17	8079.19	7966.02	7446.81	7626.84	7831.71	7494.31	6971.88	7255.6	7168.31
0.77	17854.3	7754.5	8066.71	7906.89	7302.06	7649.6	8089.69	7426.4	7013.13	7019.76	7050.29
0.78	17481.1	7354.67	7678.35	7954.56	7528.55	7574.13	7790.56	7430.5	6527.57	6927.61	6798.04
0.79	16356.5	7246.43	7390.12	7512.77	7632.44	7293.66	7547.24	7389.22	6511.27	6694.79	6780.09
0.8	15216.7	7246.37	7865	7602.61	7293.41	7376.72	7261.19	7563.76	6375.49	6643.55	6705.05
0.81	13999.3	7119.68	8129.67	7604.56	7326.79	7229.02	7316.46	7245.78	6398.56	6527.52	6592.23
0.82	13697.2	6925.63	7636.51	7272.13	7242.27	6878.52	7025.19	7085.56	6431.52	6302.89	6546.5
0.83	13348.4	6913.22	7607.49	7029.24	7321.56	6699.4	6717.07	7425.65	6266.57	6264.21	6333.23
0.84	11954.8	6688.33	7192.07	7035.59	7161.68	6639.95	6512.51	7000.93	6275.45	6342.81	6095.1
0.85	11432.5	6678.79	6785.83	6916.95	7051.46	6422.72	6562.49	6818.26	6266.55	6359.29	6259.04
0.86	11283.7	6434.44	6947.66	6893.66	6853.52	6220.55	6453.67	6552.46	6073.87	6017.91	6006.95
0.87	10994.2	6556.46	6630.65	6815.99	6673.15	6175.07	6282.71	6654.35	5917.44	5869.55	6093.55
0.88	10305.7	6315.09	6614.69	6731.79	6515.07	6299.52	6039.59	6545.39	5900.22	5958.18	6098.57
0.89	10015.4	6036.19	6596.59	6324.93	6802.43	6394.54	6131.63	6334.4	6059.51	5785.71	6113.65
0.9	9511.49	6060.02	6359.23	6571.72	6556.57	6314.17	6150.99	6325.21	5975.33	5744.79	6288.83
0.91	9585.35	6339.38	6142.85	6529.95	6486.19	6150.23	6020.57	6148.17	5890.06	5624.96	6139.31
0.92	9943.68	6217.35	6306.51	6592.98	6720.9	6182.17	6321.32	6124.52	5675.02	5630.26	6106.11
0.93	9479	6103.21	6247.48	6591.11	6533.32	6105.12	6384.24	5976.85	5736.43	5653.35	6228.55
0.94	9394.07	6098.76	6018.59	6600.57	6526.43	6060.39	6174.57	6096.32	5736.06	5658.07	6264.65
0.95	9018.92	6093.61	6043.74	6591.95	6544.16	6017.46	6137.65	6073.48	5759.13	5750.21	6155.45
0.96	8924.89	6125.46	6037.85	6672.46	6490.85	6073.13	6031.4	5960.89	5853.79	5635.65	6236.77
0.97	9117.49	6037.67	6206.43	6580.28	6846.79	6219.31	6021.48	5915.73	5865.87	5632.88	6071.45
0.98	9309.28	6082.82	6212.29	6491.61	6692.69	6055.9	6091.65	6112.48	5738.94	5682.78	5899.69
0.99	9258.37	5836.06	6180.77	6804.04	6576.87	6189.37	6131.11	6184.04	5729.23	5711.17	5870.13
1	8809.22	5942.95	6073.87	6786.69	6697.29	6220.85	6211.89	6144.27	5580.9	5810.4	5641.46
1.01	9300.93	5826.37	6052.72	6597.91	6605.32	6161.94	5897.05	5970.41	5694.72	5765.56	5822
1.02	9210.49	6005.94	5830.06	6616.71	6627.95	6252.91	5845.34	6049.83	5706.11	5564.43	6132.56
1.03	8261.45	6266.52	6079.45	6622.39	6736.73	6311.45	5952.16	6091.32	5502.79	5503.77	6350.09
1.04	8506.02	6196.43	6156.12	6855.62	6691.89	6308.98	6042.89	6056.21	5380.46	5606.67	6209.52
1.05	9004.57	6122.87	6026.67	6714.27	6502.44	6180.99	5963.12	5770.37	5426.66	5780.87	6189.91
1.06	8838.28	6327.99	6151.49	6822.16	6783.4	6300.19	6118.54	5911.01	5753.09	5823.24	6093.4
1.07	8885.54	6132.5	6289.65	6985.81	6713.82	6506.12	6143.43	5990.26	5945.06	5772.26	6050.54
1.08	8864.71	6123.05	6254.26	6554.59	6881.51	6541.99	6119.77	5969.11	5851.56	5767.78	5995.49
1.09	8859.34	6007.94	5978.39	6644.28	6931.84	6524.01	6101.71	6092.23	5646.6	6051.18	6078.48
1.1	8698.9	5889.91	5864.34	6659.62	6618.46	6405.89	6341.09	6307.1	5528.01	5864.37	6051.96
1.11	8817.45	5957.76	5913.45	6422.55	6658.09	6374.81	6107.49	6213.06	5424.22	5743.84	6283.06
1.12	8753	6047.07	5887.59	6385.66	6882.28	6276.6	6016.17	6060.04	5751.24	5656.1	6329.85
1.13	8549.5	5947.69	5776.66	6382.69	6950.61	6093.45	5827.62	6092.74	5877.57	5827.39	6233.16
1.14	8531.23	5924.61	6131.04	6482.39	6661.05	6051.43	5956.84	6205.34	5808.18	5942.23	6242.32
1.15	8623.76	5895.46	6377.21	6501.18	6711.77	6297.71	5862.1	6183.11	5817.94	5890.37	6324.82
1.16	9106.23	5769.76	6272.45	6767.06	6659.17	6381.77	5921.9	6118.4	5808.56	5744.78	6392.13
1.17	8850.96	5898.81	6390.49	6534.69	6878.09	6280.9	6038.78	6041.59	5929.1	5766.31	6139.38
1.18	8573.76	5966.83	6131.81	6388.37	7003.18	6379.76	6117.17	6013.07	6092.78	5745.74	6454.67
1.19	8703.34	5824.71	6075.32	6505.16	6696.12	6411.33	6036.56	6001.69	6037.37	5766.89	6725.41
1.2	8648.51	5745.55	6195.66	6729.05	6724.12	6271.59	6010.02	6267.54	5803.96	5758.76	6763.61
1.21	9080.56	5758.41	6268.02	6827.59	6591.13	6188.35	5914.6	6112.46	5896.61	5799.93	6528.05
1.22	8737.46	5877.41	6027.69	6566.91	6600.12	6181	5800.16	6028.07	5788.55	5749.29	6649.23
1.23	8963.6	5735.16	6159.43	6499.22	6769.26	6255.32	6011.46	6199.38	5729.99	5892.87	6840.29
1.24	9281.93	5768.6	6170.24	6732.21	6645.23	6316.46	5882.07	6170.38	5639.04	6006.9	6973.39
1.25	9248.92	5841.71	6080.05	6842.67	6535.6	6151.87	5750.91	5947.01	5749	5796.99	6877.48
1.26	9779.29	5681.02	6045.13	6903.94	6426.81	6339.96	5799.63	6020.01	5502.76	5646.54	6883.15
1.27	10181.8	5689.05	6244.04	6736.99	6650.44	6385.15	5836.34	6105.12	5644.79	5783.27	6826.35
1.28	10453	5956.41	6446.16	6709.68	6470.29	6313.06	5953.02	6079.77	5760.45	5898.4	7138.99
1.29	10846.1	5790.38	6310.54	6673.93	6576.49	6468.74	5981.79	6264.82	5724.43	5761.01	7292.29
1.3	10507.1	5708.76	6169.67	6373.91	6582.39	6567.18	5915.46	6062.59	5778.34	5891	7373.13
1.31	10888	5886.17	6329.21	6292.07	6458.4	6506.12	5856.9	5963.46	5776.51	5759.27	7591.46
1.32	11155	5906.37	6384.79	6725.44	6789.37	6485.68	5738.09	5962.85	5682.01	5795.52	7581.49
1.33	11106.8	5846.39	6264.06	6572.05	6693.57	6444.12	5926.39	5973.65	5679.15	5764.76	7544.81
1.34	11744.2	5815.76	6122.96	6714.84	6544.99	6370.38	5814.56	5839.96	5815.62	5768.46	7855
1.35	12760	5699	6128.71	6736.15	6634.4	6314.23	5789.15	5691.21	5538.15	5891.79	7731.22
1.36	13395.5	5803.73	6103.56	6685.31	6751.13	6556.93	5736.52	5818.33	5521.59	5866.56	7938.84
1.37	13751.7	5666.35	6208.13	6661.87	6842.73	6428.68	5827.18	6100.31	5759.79	5887.17	8067.89
1.38	14559.5	5699.44	6202.62	6605.55	6646.99	6841.28	6171.04	6153.15	6056.11	5746.13	8017.83
1.39	15239.7	5699.87	6068.04	6532.17	6892.98	6869.13	5967.96	5974.98	6020.1	5904.19	8348.66
1.4	16216.9	5967.11	6115.91	6375.88	6807.27	6665.77	6064.43	5919.45	5788.02	5869.83	8185.74
1.41	18173.5	6103.59	5754.18	6610.43	6655.59	6606.17	6212.39	5907.11	5745.22	5915.76	8273.38
1.42	18751.4	5949.5	5802.46	6475.51	6719.99	6777.83	6090.56	6039.35	5842.87	5883.87	8406.74
1.43	19584.1	5804.05	5848.29	6303.94	6362.71	6747.28	6010.4	6162.94	5869.12	6010.02	8345.73
1.44	20527.5	5869.96	5937.82	6514.35	6194.44	6624.61	6031.46	6160.28	5812.11	5729.43	8345.37
1.45	21616.4	6175.85	6111.26	6468.65	6417.51	6676.11	5964.33	5851.71	5588.32	5598.79	8558.51
1.46	23346.2	6065.52	6067.28	6534.43	6328.57	6526.11	6181.52	5696.15	5634.23	5625.43	8780.71
1.47	23528.8	5820.63	6065.65	6279.84	6355.16	6818.31	6079.61	5585.54	5604.98	5685.15	9187.51
1.48	23810.4	5976.26	6282.35	6367.16	6572.54	6836.24	5944.07	5634.1	5688.9	5661.83	9334.85
1.49	24935.9	5931.73	6110.39	6543.05	6809.72	6899.51	5735.88	5887.76	5741.4	5830.55	9589.24
1.5	25550.7	5922.98	5962.19	6512.09	6807.41	6735.85	5849.09	5817.73	5816.19	5802.39	9698.52
1.51	26726.1	5962.28	6150.52	6372.5	6687.38	6708.44	6074.05	5813.32	5800.44	5827.39	10207.3
1.52	27379.3	6054.69	6091.52	6254.57	6609.07	7121.41	6057.77	5867.6	5734.83	5891.43	10180
1.53	27633.6	6095.34	6013.44	6407.49	6781.66	7013.18	5945.57	5720.07	5709.5	6015.76	10349.4
1.54	28350.3	5815.09	6169.56	6477.88	6623.66	6814.87	6018.06	5618.38	5763.18	6072.35	10487.6
1.55	29311.1	5879.99	5907.05	6557	6683.15	7177.06	6139.33	5510.65	5669.9	5936	11112.4
1.56	29465.3	5956.06	5775.68	6392.62	6641.56	7196.22	5967.17	5617.85	5613.09	5892.39	11141.2
1.57	28930	5706.43	5774.61	6382.27	6638.05	7157.34	5917.21	5800.63	5668.94	5879.09	10979.5
1.58	28769.6	5680.73	5939.13	6390.89	6783.48	7027.87	5883.52	5824.91	5543.13	5798.39	10896.6
1.59	29017.7	5821.69	6129.82	6282.79	6796.95	6989.85	5919.73	5799.96	5616.88	5866.01	11486.5
1.6	29284.8	5818.45	5925.55	6192.18	6686.31	7119	6202.54	5853.27	5410.17	5813.12	11479
1.61	28476.7	5652.49	6163.38	6274.85	6671.1	7135.34	6058.48	5853.12	5451.21	6108.93	11426.2
1.62	27848.6	5735.72	6110.98	6169.09	6365.4	7149.15	5938.16	5793.79	5545.98	6112.89	11660.6
1.63	25962.9	5629.06	6187.59	6244.67	6594.82	7210.13	6008.12	5803.94	5634.18	6089.27	12204.2
1.64	24673.8	5749.1	6227.15	6407.23	6973.02	7417.77	5981.9	5849.07	5837.98	6046.15	12505.8
1.65	23408	5910.04	6332.74	6001.37	6984.9	7576.72	5867.29	6017.66	5811.79	6033.32	12567.6
1.66	21826.5	5821.41	6272.67	6167.46	6907.06	7612.04	6064.5	5951.89	5823.38	6066.67	12412.5
1.67	21053.7	5859.82	6105.39	6252.34	6866.84	7352.96	6118.61	6166.66	5730.89	6256.39	12366.6
1.68	20369.5	5868.39	6136.04	6321.52	6789.48	7232.62	5846.45	6331.72	5559.04	6372.17	12465.7
1.69	19123.5	5813.59	6182.23	6311.74	6866.69	7655	5690.66	6374.05	5490.46	6443.1	12867.1
1.7	18298.1	5781	6034.94	6287.48	6710.81	7421.9	5652.88	6289.52	5378.31	6382.89	12660.4
1.71	17156.7	5695.49	5972.23	6452.74	6821.63	7499.57	5831.46	6415.32	5377.63	6461.11	12973.9
1.72	15927.9	5672.71	5937.72	6585.35	6986.07	7634.12	5869.79	6286.57	5461.6	6395.89	13821.5
1.73	15173.8	5560.57	6194.27	6558.52	6876.34	7739.49	5943.43	6152.35	5498.68	6190.4	13735.5
1.74	14679	5616.28	6261.22	6311.23	6946.35	8136.93	6023.37	6019.05	5537.89	6384.49	13836.3
1.75	13919.1	5824.19	6346.07	6447.77	7035.89	8281.87	5948.88	6024.85	5614.77	6423.33	13886.2
1.76	12882.3	5687.59	6153.09	6504.29	6863.57	8307.04	5784.24	5901.56	5703.46	6382.38	13559.1
1.77	12624.1	5699.68	6224.43	6363.43	6567.73	8366.88	5713.35	6016.39	5743.32	6321.18	13611.4
1.78	12430.6	5593.16	6263.49	6250.24	6810.43	8297.87	5923.87	5979.88	5673.68	6565.77	14136.6
1.79	12030.5	5699.01	6132.4	6235.11	6921.29	8607.61	6159.96	5900.94	5673.71	6869.81	14352.1
1.8	11382.3	5807.95	6103.96	6540.59	6964.23	8829.9	6172.73	5808.61	5544.67	6876.29	14189.3
1.81	10666.1	5773.37	6164.04	6568.04	7032.38	9000	5936.71	5851.56	5507.4	6898.6	14375.8
1.82	10356.3	5696.82	6224.48	6431.82	6996.83	9034.56	5911.94	5802.84	5712.96	6975.15	14080.7
1.83	10671.4	5614.68	6026.96	6506.39	6827.61	9001.07	6037.88	6011.45	5592.95	7111.76	14167.2
1.84	10735	5548.69	5994.85	6608.66	6794.87	9173.49	5875.21	5909.94	5827.89	7113.84	14628.5
1.85	10060.4	5503.89	6016.27	6672.01	7173.68	9315.08	5821.79	5791.51	5872.06	6992.52	14800.8
1.86	9945.95	5824.34	5805.68	6587.68	7228.27	9214.39	6075.4	5715.51	5808.45	7240.32	14719.7
1.87	9640.29	5703.32	6171.19	6385.39	7121.83	9441	6137.93	5822.94	5848.04	7391.26	14085.8
1.88	9648.16	5913.15	6212.83	6406.21	7100.96	9525.32	6096.72	5932.26	5896.39	7462.4	14827.2
1.89	9799.17	5788.99	6105.38	6316.83	7132.91	9709.78	6057.48	5978.98	5823.61	7472.71	14752.4
1.9	9307.87	5769.48	6256.07	6379.96	7290.71	9515.87	5914.87	6152.43	5819.02	7439.16	14170.1
1.91	9942.95	5815.57	6256.72	6779.78	7076.45	9237.5	5952.06	6243.02	5775.73	7426.89	13955.7
1.92	10002.8	5697	6110.13	6908.46	7302.04	9276.74	5791.34	5887.77	5618.39	8149.72	14557.4
1.93	9794.45	5879.66	6132.54	6600.16	7638.88	9604.27	5773.05	5950.22	5552.04	8121.61	14842.6
1.94	9049.16	5935.1	6049.5	6437.19	7557.5	9625.02	5723.22	5961.66	5587.38	8235.63	14703.1
1.95	9354.68	5750.73	6117.55	6635.15	7385.72	10260.3	5686.82	5886.76	5752.81	8153.33	14281.8
1.96	9416.12	5678.19	6034.27	6723.81	7238.24	10470.1	5972.11	6003.28	5838.31	8328.76	14885.3
1.97	9158.18	5562.89	6139.46	6544.18	7168.27	10429.5	5934.21	6064.98	5653.61	8396.44	14950.3
1.98	9315.27	5574.06	6113.74	6698.46	6982.83	10496.8	6033.68	6082.54	5550.19	8553.33	15376.6
1.99	9338.42	5674.24	6089.16	6615.61	7473.48	10965.7	5958.79	5903.41	5731.87	8672.34	14701.5
2	9347.74	5665.96	6094.65	6680.9	7601.05	10705.1	6008.37	5562.44	5796.38	8888.67	14846.7
2.01	9231.87	5552.74	5959.27	6628.38	7661.19	10703.7	6109.73	5700.57	5625.41	9036.22	14677
2.02	9127.96	5927.71	5815.6	6546.34	7528.24	10741.8	6022.99	5869.71	5642.66	9072.88	14819.7
2.03	9085.37	6024	5985.06	6341.22	7629.66	11070	5981.34	5956.15	5639.96	9193.11	14683.6
2.04	8732.72	5820.49	6027.66	6227.34	7328.98	11787.1	5790.89	5862.87	5692.09	9121.92	14814.6
2.05	8935.15	5739.27	6075.79	6499.18	7665.41	11617.9	5881.61	5822.98	5875.44	9528.68	15075.1
2.06	9209.26	5897.12	6158.13	6506.81	7996.81	11667.9	6067.68	5819.66	6057.01	9627.12	15292.3
2.07	9169.01	5938.55	6040.09	6550.54	7946.55	11459.3	6209.33	5793.46	5885.54	9444.95	14785.8
2.08	9287.07	5842.56	6127.31	6516.77	8037.91	11815.3	5839.82	5924.07	5811.26	9774.51	14693.3
2.09	9157.17	5607.31	6219.81	6490.99	8308.65	12033.8	5571.16	5794.82	5824.39	9978.89	14914.3
2.1	9361.92	5452.39	6111.87	6721.35	8389.49	12294.4	5827.6	6020.73	5756.65	10335.7	14903.2
2.11	9134.89	5588.74	6083.5	6574.59	8335.44	12472	5804.55	5908.79	5919.46	10747.8	14514.5
2.12	8917.96	5695.35	6245.73	6616.31	8048.99	12400.3	5807.26	5829.13	5879.93	10336.7	14340.7
2.13	9038.56	5820.68	6209.24	6436.48	8244.06	12718.1	5932.84	5741.85	5940.82	10205	13755.4
2.14	9258.13	5991.06	5885.55	6480.59	8200.42	12389.1	6112.74	5873	6003.44	10565.7	14012.3
2.15	9092.12	5896.07	6110.27	6611.78	8163.32	12517.2	6249.49	5980.06	5903.59	10734.3	14283.7
2.16	9033.16	5911.73	6066.45	6651.49	8367.82	12903.9	6117.44	6058.24	5956.26	10971	14121.2
2.17	8651.56	5690.93	6064.88	6660.29	8773.32	13326	6228.04	5986.45	6084.73	11183.3	13298.2
2.18	8699.23	5543.5	5992.04	6782.33	8745.15	13185.1	5946.78	5750.26	6275.81	11070.3	13224.5
2.19	8647.31	5512.63	6278.99	6958.33	9147.77	13466.7	5850.13	5732.19	5886.94	10985.8	13857.2
2.2	9089.92	5542.78	6204.93	7107.43	8750.98	13609	5896.06	5761.09	5765.07	11259.2	13765.3
2.21	8980.11	5574.96	6116.93	7182.71	8903.13	13464.3	6042.77	5775.91	5976.65	11360.3	13382.5
2.22	8910.07	5675.18	6114.52	6871.73	9403.22	13449.6	6282.01	5793.54	5993.07	11486.3	13104.2
2.23	8845.72	5844.67	5947.37	6992.1	9322.57	14138.3	6023.35	5831.45	6015.04	11673.7	13455.3
2.24	8973.06	5731.93	5965.73	6969.1	9189.76	14690	5933.49	5695.35	6107.66	11638.2	13352.6
2.25	8937.16	5926.62	5945.13	6872.23	9357.51	14094.6	6052.59	5794.33	6050.59	11840.6	13680.2
2.26	8661.27	5778.82	6040.5	6891.49	9848.23	14108.5	6109.74	6010.32	6154.19	11596.8	13371.7
2.27	8603.1	5927.5	5802.98	6993.65	9786.31	14490.8	6085.57	5852.46	5797.4	12297.2	13215.5
2.28	8914.68	5959.4	5674.56	6873.99	9566.29	14679.8	6036.46	5793.16	6050.98	12503.4	13228.3
2.29	9195.65	5903.62	5694.55	6968.21	9681.23	15100.4	6197.43	5857.01	6268.71	12549	12937.5
2.3	9147.08	5935.89	5902.62	7049.31	9694.42	15073.2	6169.62	5886.05	6373.21	12616.2	12794
2.31	9445.27	5683.89	6066.38	6865.93	9914.92	15162.4	6211.84	5968.6	6139.45	12465.5	13137.3
2.32	9704.5	5789.41	5999.88	6927.62	9885.45	15218.8	6126.62	6152.29	6168.04	12502.5	13419.8
2.33	9338.92	5803.89	6027.78	6947.63	10392.3	14332.5	6136.11	6063.07	6416.6	12764.5	13751.1
2.34	9396.08	5766.95	5752	7070.6	10608.4	14320.3	6399.94	5919.98	6357.87	12890.4	13702.4
2.35	9749.6	5669.95	5866.62	7256.37	10422	15112.9	6156.17	5834.1	6439.44	12454.9	13484
2.36	10019.9	5718.89	5974.74	7104.22	10412.4	15470.2	6054.57	5872.89	6503.6	12366.5	13058
2.37	10226.8	5851.89	6074.18	6857.4	10780.9	14987.1	5731.48	5871.78	6815.27	12489.2	12842.9
2.38	10438.5	5765.13	6073.09	6822.33	11133.9	14462.4	5813.33	6135.04	6771.28	12593.2	12809.7
2.39	10910.8	5682.22	5709.69	6779.57	11255.5	14495.3	6035.28	6211.43	6831.72	13045.8	12127.1
2.4	11306	5830.41	5686.76	6816.18	11731.6	14448.7	5976.26	5846.27	6962.15	13202.8	12319.4
2.41	11331.2	5654.72	5843.39	7060.96	11578.4	14861.1	5837.5	5740.71	6920.79	13255.8	12810.6
2.42	11776.6	5724.76	6011.19	6864.34	11036.3	14867.1	5938.35	5817.74	6737.06	13454.2	12358
2.43	12309.8	5721.07	6126.37	6725.05	11212.5	15673.8	5774.85	5895.72	6924.69	13086	12474.1
2.44	12395.1	5633.43	6049.73	6812.44	11634.5	16068.4	5664.35	5792.56	6978.85	13599	12680.3
2.45	12737.4	5558.52	5887.87	7076.85	12246.3	15839.8	5967.23	6075.9	6857.13	13813.8	12031.6
2.46	13169.7	5869.43	6084.24	7177.91	12269.4	15727.2	5989.24	6016.06	6732.29	13976.8	11874.5
2.47	14024.2	5794.21	6292.99	7423.91	12195.1	15727	6021.71	6082.74	6931.48	13488.1	11824.8
2.48	14739.4	5701.46	6018.38	7247.27	12119.3	16084	6002.87	6212.28	7135.05	13520.3	11975
2.49	15237.7	5658.34	6064.98	7310.91	12505.1	15575	5994.11	6190.05	7482.69	13716.3	12153.5
2.5	15234.7	5836.19	6184.1	7311.07	12721.1	15659.6	5814.71	5954.82	7511.4	13855.2	12427.3
2.51	15868	5751.17	6243.9	7291.82	12765	15328.8	5673.96	5837.52	7493.38	13990.9	11818.1
2.52	16703.4	5780.34	5977.23	7169.9	12942.3	15524.5	5683.68	6019.31	7287.18	13870.8	11877.9
2.53	16806.7	5756.01	6225.44	7107.81	13553.5	15454.2	5769.15	5701.51	7690.77	14548.4	11830.3
2.54	16399.1	5837.34	6129.32	7157.59	13416.7	15759.4	5741.5	5801.13	7574.62	14377.1	11872.9
2.55	17511.9	5766.46	6011.69	7330.21	13644	16042.2	5589.63	5677.28	7684.1	13553.3	11375.6
2.56	18238.6	5781.18	6018.29	7249.84	14442.9	15625.8	5733.41	5765.09	7776	13520.2	11486.8
2.57	18410.2	5670.63	5865.23	7234.12	14900.3	15707.3	5853.05	6080.02	8130.57	13808.3	11430.7
2.58	18989.2	5624.07	6026.1	7102.23	14884.4	16116	5843.84	6058.46	8359.4	14006.8	11461.6
2.59	19519.3	5924.51	6166.43	7081.04	14654.5	16219.9	5857.5	6091.78	8498.96	14387.6	11739
2.6	19458.5	5784.54	6152.31	7435.43	14815.9	16527.6	5920.05	6204.12	8582.01	13895.2	11231.4
2.61	19580.4	5802.65	6041.32	7788.6	15215	16334.3	6015.94	5882.39	8397.22	13715.8	11531
2.62	19640.8	5592.54	6224.44	7397.72	15048.8	16010.4	6015.89	5937.19	8300.17	13958.4	11402.2
2.63	19629	5565.66	6314.89	7407.84	14876.6	15949.7	5979.37	5980.04	8221.49	14199.5	10893.2
2.64	19563.8	5685.81	6114.83	7498.24	14931.6	16182.3	5934.17	5986.26	8513.07	14053.3	10774.3
2.65	19587.6	5886.55	6101.16	7406.61	15626.4	15940.3	5953.5	6101.37	8544.1	13904.6	11270.3
2.66	20027.9	5894.55	6056.99	7401.98	15810.8	15910.7	6047.96	6221.37	8718.24	13749.4	10840.9
2.67	19374.4	5870.93	6087.43	7701.69	16220.6	15889.7	5878.89	6229.39	9055.37	14293.3	10757.1
2.68	18467.6	5975.94	6085.43	7778.78	15346.6	16280.2	6187.06	6085.84	9314.42	14232.4	10780.7
2.69	18064	5989.24	6123.61	7898.83	15690.7	15273.6	6056.51	5921.4	9433.79	14175.6	10644.6
2.7	17904.8	5773.84	6294.89	7795.38	16130	15387.1	6036.82	6015.49	9567.68	13977.9	10941.9
2.71	17893.8	5876.79	6281.89	7779.28	16290.4	15947.6	5936.79	6089.37	9641.31	14067.9	11187.1
2.72	17731.4	5909.66	6169.51	8224.32	16817.8	16442.2	6089.67	6229.68	9629.98	13820.7	11420.2
2.73	17292.8	5861.93	5780.81	8062.66	16760.4	16315.9	5929.98	6412.93	9662.37	13711.1	10996.4
2.74	16056.9	5829.85	5882.83	8120.24	16480.5	15987.3	5831.31	6271.06	9844.96	14189.8	10686.1
2.75	15076.7	6105.59	5864.35	7941.29	17048.6	15452.5	5839.28	6119.96	9945.13	14196.8	10363.3
2.76	14970.9	5930.35	5903.18	8195.79	16759.9	15497.6	6128.29	6055.72	9945.23	13957.6	10720.7
2.77	14280.1	5615.46	5952.09	8230	16833	15765.5	6184.18	5977.34	10448.4	14112.8	11031.1
2.78	14095.7	5657.57	6068.63	8283.98	17256.7	15766	6240.91	6300.11	10436.8	13661.7	11450.5
2.79	13810.5	5921.32	5912.94	8355.83	17803	15953.5	6337.48	6376.9	10266.9	13550.9	11136.8
2.8	13439.6	6099.95	5864.63	8434.96	17138.9	16324.1	6392.81	6297.62	10379.5	13622.6	10927.1
2.81	12869.8	5848.91	6094.38	8358.05	17196.3	16750.2	6181.62	6309.11	10568	13510.8	10898.4
2.82	11966.5	5865.33	6236.26	8968.73	17375	16891.3	6152.91	6152.54	10483.6	13578.3	10803.9
2.83	11429	5847.56	6230.59	8980.05	17687.7	16476.6	6279.05	6164.72	10767.6	13995.9	10221.1
2.84	11206.6	5939.52	6240.99	9135.08	17564.1	16201.8	6272.65	6278.78	10783.1	13765.5	10174.6
2.85	10975.5	6004.41	6207.51	9217.15	17426.2	15822	6167.62	6372.28	10708.7	13709	10166.7
2.86	10936.9	5955.46	6034.9	9490.51	18020.3	15441	6129.04	6305.9	11031.5	13537.8	10232.2
2.87	10852	6017.18	5952.67	9333.77	18370.2	15456.8	6055.84	6448.68	11182.6	13707.4	10418.9
2.88	10268.1	5765.49	5822.01	9341.08	18096.1	15643.9	5798.96	6210.9	11539.4	13578.9	10250.2
2.89	10149.8	5572.11	5927.5	9341.11	18358.2	15835	5909.89	6190.79	11175.8	13300.4	10508.1
2.9	10152.4	5456.6	5928.35	9664.04	18683.2	15898.4	6073.37	6300.82	11374.7	12969.3	10661.6
2.91	10393.7	5420.13	5969.23	9546.65	19537	15498.7	6082.88	6309.87	11800.1	12416.7	10333.7
2.92	10678	5470.17	5923.82	9708.99	19458.1	15923.6	5968.59	6232.26	11453.3	12741.5	10164
2.93	10226.5	5688.56	5967.69	9668.57	20030.4	15729.3	5901.48	6224.07	11299.6	13011.4	10172.3
2.94	9914.62	5642.62	6070.22	9994.06	19364.3	15378.2	5801.17	6477.34	11763.4	12529.2	9885.26
2.95	9945.93	5571.68	5895.33	10013.1	18851	15053.8	5769.61	6409.79	11727.9	12315.6	9944.83
2.96	9917.93	5548.49	5867.69	10374	18722.3	14999.4	5945.23	6174.56	12642.8	12211.8	9485.46
2.97	9784.68	5572.07	6173.68	9830.79	18336.4	15212.5	5961.48	6402.68	12179.3	12443	9688.38
2.98	9888.56	5842.63	6058.57	10095.2	18302.3	14934.7	5948.35	6498.44	11927.5	12324.6	9947.54
2.99	9844.24	5631.26	6015.78	10189.2	19001.6	15043.7	5724.11	6523.19	12414.1	12517.8	9993.21
3	9952.04	5558.72	5965.59	10095.3	19452.3	14951.8	5930.33	6625.57	12804.6	12563.6	10077.4
3.01	9929.93	5712.77	6111.43	10638.8	20095.1	15320.8	6022.5	6650.94	13283.1	12360.6	9802.49
3.02	9539.77	5834.23	6215.88	11316.7	19239	15242.8	5968.63	6566.29	12950.9	11815.6	10096.5
3.03	9376.05	5967.39	6049.17	10937	19631.1	15329.2	6148.71	6358.56	12957.5	11777.9	10041.6
3.04	9690.77	5834.32	5950.71	10633.3	19577.7	15375.4	6165.82	6584.83	12658.9	12044.6	9951.1
3.05	9631.32	5811.59	6036.07	10936.3	19088.7	14976.8	6246.88	6551.33	12724.2	12102	10189.1
3.06	9659.18	5862.24	5906.76	11611.7	19650.3	15435.4	6273.95	6751.11	12974.4	12253.8	9814.32
3.07	9902.15	5646.78	5889.95	11841.4	19738.6	15080.6	6063.21	6803.17	13428.6	11893.6	9803.08
3.08	9582.76	5616.45	5971.01	12025.5	19281	15202.8	5931.51	6908.34	13628.3	12010.5	10026.4
3.09	9522.39	5823	5763.55	11479	20015.6	14868.5	5926.22	6804.09	13359.2	12171.4	9699.39
3.1	9815.87	5675.31	5721.13	11859.9	20608.9	14657.7	6029.1	6861.37	13370.6	11996.7	10236.2
3.11	9718.94	5797.21	5858.22	12250.7	20488	14898.9	6253.32	6925.34	13979.2	12024.2	10121.9
3.12	9355.89	5811.76	5952.45	12370.6	19709.3	14892.8	6090.96	6980.52	14033.4	12024.5	10038.3
3.13	9319.4	5828.63	5874.09	12760.1	20162.9	14570.3	5908.6	6683.54	14122.3	11948.9	9659.67
3.14	9113.24	5529.32	5931.17	13194.3	19943.3	14872.5	6013.56	6822.99	13647.6	11522	9437.67
3.15	9314.73	5602.83	6061.71	13008.2	20262	14682.6	6061.29	6805.22	13920.3	10991.4	9192.6
3.16	9312.51	5554.54	6076.41	12945.7	19707.9	14466.6	6051.01	6864.35	14258.2	11160.9	8955.85
3.17	9614.02	5894.61	6251.81	12842.8	19518.2	14575.3	6011.19	7144.6	14178.2	11435.1	8983.58
3.18	9568.55	5679.43	6299.51	13038.6	19287.2	14768.3	6033.67	7438	13975.5	11491.5	9500.29
3.19	9404.19	5718.63	6067.04	13496.3	19436.2	14704.3	6286.62	7227.81	14075.6	11301.4	9630.6
3.2	9359.65	5763.07	6289.21	13635.3	19886.9	14755.9	6280.59	7039.83	14282.1	11012.9	9603.46
3.21	9471.42	5940.76	6299.52	13781.3	19529.9	14444.8	6064.54	7129.41	14460	11037.3	9111.85
3.22	9545.58	5942.96	6240.48	13750.3	19948.4	13768.2	6171.98	7404.61	14226.3	11165.8	9269.72
3.23	9654.52	5802.02	6255.43	13701.1	19436.5	13675.5	6176.28	7682.33	14086.8	10524.1	9598.37
3.24	9789.9	5801.93	6211.65	14099.3	19481.2	14040.4	6149.29	7530.82	14420.8	10761.1	9683.87
3.25	9736.06	5761.48	6138.23	14715.9	19823.1	14184.8	6068.5	7373.56	14501.7	11394	9910.92
3.26	9605.99	5849.59	6091.1	14098.7	19820.8	14289.1	6090.65	7490.04	14315	11546.3	10035.7
3.27	9594.89	5785.62	6161.6	13966.1	20201.9	14052.1	6215.69	7718.62	14490.1	11266.2	9642.5
3.28	9386.12	5839.45	6271.78	14086.3	20188.8	13867.7	6122.38	7700.18	14504.4	10984	9328.28
3.29	9485.93	5832.6	6277.85	14523.7	20279.9	13402.2	6206.29	7628.77	14211.7	10457.7	9232.55
3.3	9478.31	5767.69	6396.05	14737.8	20065.9	14119.4	6030.96	7475.54	14273.2	10471.8	9658.69
3.31	9359.46	5914.66	6540.79	15403.5	19622.5	14014.8	6324	7780.52	13974.2	10510.9	9506.26
3.32	9497.31	5783.39	6437.65	15662.9	19603	14178.8	6462.26	8002.56	14338.5	10430.9	9419.24
3.33	9316.05	5751.89	6476.5	15488.4	19719.9	14363.1	6410.41	8019.33	14756.7	10728.9	9380.81
3.34	9575.04	5845.98	6456.11	15262.6	19496.3	14206.9	6192.05	8149.52	14939.3	10567	9393.81
3.35	9533.94	5798.69	6534.63	15335.5	19443.6	14156.7	6176.37	8539.28	14967.2	10586.9	9366.6
3.36	9430.06	6042.65	6659.12	15939	19441.8	13697.5	6335.9	8151.27	14794.8	11227.8	9473.38
3.37	9294.66	5903.31	6472.96	16794.2	19423.8	13974.2	6246.54	8219.51	14787.1	10769.7	9498.88
3.38	9353.38	5861.49	6529.41	16821	19592.6	13850.6	6244.57	8138.18	14638	10370.9	9201.33
3.39	9502.24	5863.55	6771.9	16454.5	19295.9	13953	6279.41	8392.89	14517.7	10187.3	9185.94
3.4	9326.18	5898.27	6707.17	16136	19534.6	14464.9	6388.76	8686.27	14102	10370.8	9168.65
3.41	9266.81	5791.9	6749.69	16385.7	19365.8	14258.7	6265.12	8731	14353.6	10340	9238.71
3.42	9053.17	5832.5	6666.61	16125.9	19387.4	13665.9	6196.72	9043.6	14748.9	10311.4	9466.15
3.43	9034.21	5810.9	6569.04	16370.3	19898.4	13404.6	6324.57	8878.06	14627	10140.3	9168.44
3.44	8869.05	5765.18	6689.73	17252.6	19443.4	13442.2	6314.4	8771.15	14791.5	10399.1	9432.15
3.45	8816.24	5796.73	6724.82	17324.3	19524	13558.2	6198.26	8662.76	14575	10750.4	9522.81
3.46	9174.71	5916.89	6912.62	17400.7	19917.3	14028.9	6200.78	8804.23	14409.9	10806.4	9580.82
3.47	8752.01	5866.72	6871.48	17787.7	19805.8	14352	6243.5	9088.92	13830.2	10426.4	9701.22
3.48	9024.39	5859.21	6638.01	18108.8	19164.6	14308.1	6301.44	9141.98	14105.9	10644.6	9489.9
3.49	9116.27	5831.06	6870.95	17557.4	19478.1	14023.9	6125.74	9342.04	14280.8	10716	9455.42
3.5	9271.63	5907.16	6837.07	18045.7	18981.1	13794.3	6197.1	9493.52	14661.9	10871.8	9685.95
3.51	9456.15	5954.88	6568.91	17549.6	18530	13550.8	6250.22	9373.18	14569.1	10583.9	9237.51
3.52	9297.56	5980.98	6786.77	18788	18627.7	14099.3	6343.23	9569.68	14295.5	10189.5	9206.68
3.53	9162.33	5970.99	6927.46	18768.5	18760.8	14214.5	6339.77	9507.54	14100.7	10222.2	9501.07
3.54	9036.28	6048.29	6986.01	18588.9	18783.9	14660.6	6332.65	9445.38	14178.5	10200.1	9645.08
3.55	8669.5	5972.13	6972.83	18137.8	18673.6	14484.4	6214.15	9995.29	14066	9968.82	9556.39
3.56	8642.43	6177.4	6937.61	18583.5	18581.2	14266.6	6294.68	10282	13967.3	10052.5	9179.84
3.57	8904.1	5870.88	6872.19	18970.6	18391.1	14234.4	6225.19	10585.1	14079.8	10164.8	9178.22
3.58	9052.44	5944.54	6967.76	18987.5	18981.4	14514.5	6439.73	10407.7	14435.1	9907.15	9436.33
3.59	9195.49	5876.34	7099.33	19519.7	18740.1	14011.5	6200.51	10086.2	14238.6	9895.34	9291.96
3.6	9321.52	6030.15	7155.38	19270	18394.6	14346.1	6064.07	10051.6	14418.8	10249.3	9074.39
3.61	9127.73	5881.6	7085.26	19307.3	18515.9	14434.4	6060.11	11021.7	14255.8	10589.9	9568.18
3.62	9284	5854.02	7238.73	19595.6	17879.3	13758.3	6217.83	11166.2	13996.3	10454.6	9603.73
3.63	9473.4	5938.6	7176.22	19791.8	17965.5	13483.7	6346.5	11579.7	13658.4	10260.4	9754.57
3.64	9488.4	6246.01	7261.23	19967.1	18748.1	13709.1	6305.57	10997.6	13892.2	10477.8	9824.63
3.65	8993.33	6025.55	7250.05	19338.5	18699.8	13734.5	6397.44	11376.9	14389.1	10364.6	9566.6
3.66	8726.84	6018.09	7142.52	19668.1	18912.5	13862.5	6562.4	11860	14285.3	10138.9	9837.15
3.67	9048.66	6054.31	7372.31	19961.7	18818.5	13481.5	6438.27	11474.1	14398.9	10366	9894.77
3.68	9077.92	5803.22	7685.43	20285.1	18845.7	13560.2	6650.11	11991.5	14158.2	9997.74	9822.82
3.69	9112.13	5750.07	7499.96	21181.1	18874.5	13416.7	6723.83	11957.5	14067.4	9558.48	9908.81
3.7	9287.77	6190.44	7468.56	20869.1	18915.9	13713.4	6365.26	12069.4	13817.4	9826.27	9912.37
3.71	9142.87	6334.44	7594.52	20226.2	18462.6	13829	6097.45	11771.7	13615.1	10230.3	9366.67
3.72	9155.68	6232.18	7816.33	20146.9	18583.8	13779.4	5975.5	11804.9	13556.6	10502.2	9151.21
3.73	8996.58	6357.33	7537.5	20805.3	18181.6	13383	6217.82	12038.9	13463.8	10149.4	9150.43
3.74	9480.42	6076.65	7503	20465.9	18717.3	13442.8	6330.99	11784.4	13623.3	10065.8	9030.17
3.75	9249.39	5993.38	7295.07	20836.5	18641.6	13657.3	6521.85	12015.8	13942.3	10026.1	9249.27
3.76	9306.12	5880.93	7545.91	20350.3	18588	13682.8	6620.72	11668	13774.3	9903.48	9386.81
3.77	9509.46	5850.28	7931.45	20571.2	18741.9	14037.3	6632.19	12353.6	13888.5	9718.45	9406.88
3.78	9028.73	5937.34	8065.94	20396.1	18555.3	13781.9	6347.05	12752.6	13371.5	9820.9	9099.73
3.79	9448.37	6030.77	8083.04	20433.5	18505.8	13565.5	6536.99	12923.4	13425.8	9688.92	9324.45
3.8	9715.34	6062.91	7954.87	20885.5	18349.4	13661.4	6554.99	12905.6	13281.7	9923.12	9471.72
3.81	9602.78	5895.57	8468.56	20535	17692.3	13956.2	6506.65	13161.5	13832.8	9992.46	9419.12
3.82	9362.67	5826.4	8293.77	21141.2	17865.6	13769.8	6677.1	13031.2	13738.8	9801.18	9554.39
3.83	9796.05	5699.28	8348.55	20922.8	18193.3	13679.5	6536.95	13035.5	13194.1	9846.34	9536.78
3.84	10012.1	5781.02	8310.22	20577.3	18092.7	13743	6450.95	13643.9	13238.4	9887.17	9721.93
3.85	10416.5	5944.41	8663.44	20571.4	18494.6	13690.6	6439.73	13551.9	13513.3	10132.9	9934.65
3.86	10452.7	6125.18	8454.77	20775.6	18320.8	13364.9	6574.29	13332.8	13460.9	10222.1	9893.55
3.87	10117.6	5972.19	8382.46	20964.8	18184.1	13540.4	6611.1	13961.5	13363.4	9679.99	9598.27
3.88	10391.8	6010.76	8297.56	20952.7	18705	13221.8	6420.5	14723.5	13368.2	9796.82	9680.05
3.89	10827.9	6161.66	8518.9	20395.6	18536	13252.3	6551.32	14490.3	13444.7	10054.4	9496.48
3.9	11117	6042.22	9077.37	20678.6	18569.4	13624.6	6418.05	14327.7	13011.9	10011.5	9101.99
3.91	11283.3	5950.99	9143.83	20706.5	18042.7	13383.9	6386.23	14506.8	12723	9979.67	9346
3.92	11372.9	6052.87	8735.58	21063.2	18059.5	13520.5	6517.87	14822.1	12751.1	9614.92	9803.42
3.93	11852.4	6384.48	8664.27	21442.3	18194	13855.8	6457.44	14474.5	12689.3	9703	9455.32
3.94	12453.1	6193.29	8642.78	20837.4	17893.3	13953.3	6517.63	14715.4	12765	9786.57	9196.06
3.95	13030.3	6250.93	9157.57	21309	17947.4	13643.1	6665.22	15291.8	12892	9592.83	9433.35
3.96	13473.6	6228.99	9256.79	21590	17248	13567.2	6817.01	14827.1	12567.8	9904.93	9809.73
3.97	13476.5	6326.52	9385.93	21927.1	17296.3	13877.6	6765.05	14548.4	12918.3	10389.6	9917.24
3.98	14392.6	6002.76	9365.77	21532.8	17680.2	13599.6	6727.17	14249.7	13384.8	10106.2	9656.19
3.99	15401.1	5920.65	9622.76	21749.9	18189	12950.7	6688.61	14238.2	12754.5	9794.45	9663.08
4	16448.9	6147.51	10076.3	21047.7	17783.7	13480.3	6844.09	14389.2	12234.9	9859.78	9674.51
4.01	16996.9	6165.18	10112.6	20907.5	17968.8	13433	6862.56	14420	12236.6	9664.04	9642.37
4.02	18293.9	6037.96	10226.8	21633.3	18097.4	12976.3	6663.57	14513.9	12386.6	9348.05	9544.54
4.03	19206.3	6021.83	10035.3	21240.7	18209.8	13257.7	6823.49	15357.4	12407.9	9466.27	10056.2
4.04	20187.9	6151.62	10106.4	21674.8	17976.3	13438.4	7183.79	15763.1	12276.6	9540.69	9870.37
4.05	21031.6	6102.37	10342.1	21490.5	17978.5	13187.2	7198.81	14843.9	11857.5	9932.66	9733.48
4.06	21689.8	6101.9	10620.6	22441.8	17520.4	13593.5	7192.22	15289.3	11950.7	9877.26	9607.95
4.07	22347	6263.01	10512.7	22324	17631.1	13906.3	7307.73	15654.8	12124.4	9710.93	9426.32
4.08	23736.5	6113.15	10495.9	21805.1	17867.1	13760	7309.21	15844.8	11676.5	9759.24	9582.43
4.09	25314.5	5864.38	10419.5	22045.5	17750.6	13660.5	7426.41	15615.8	11684.3	9460.9	9362.46
4.1	26045.9	6081.77	10526.9	21706.4	17351.4	13422.9	7461.55	15283.9	11685.6	9753.46	9312
4.11	27989.7	6247.32	10656.7	21496.5	18063.4	13214.6	7397.39	15588	11816.5	9997.31	9211.27
4.12	28924.9	6459.83	10897.5	20796.3	18287.9	14032.6	7384.13	15850.5	12007.5	10066.1	9416.58
4.13	29621.2	6570.82	11163.7	21300.5	18354.2	13939.6	7298.22	16138	11884.3	9951.19	9617.33
4.14	31718.3	6559.29	11258	21360.8	18302.2	13781.2	7105.06	15681.1	12056.8	9928.55	10029.8
4.15	32046.2	6293.21	11701.6	21543.3	18625	13863.7	7308.49	15832.5	12516.8	9654.54	10103.7
4.16	31808.7	6486.56	11743.5	21349.4	18634.3	13964.9	7471.37	16198.2	12209.8	9568.39	10198.7
4.17	32296.6	6463.62	11794.3	20915.7	18372.3	13839	7636.62	16216	12054.9	9892.62	10087.4
4.18	33162.5	6448.65	11993.4	21380.9	18416.5	14122.8	7713.9	16369.5	12024	10176.5	9803.6
4.19	33603.5	6304.79	12471.9	22553.7	19017.1	14089.9	7804.85	16717.4	11755.1	10089.8	9905.07
4.2	34416	6114.43	12104.4	22007.5	18948	13534.4	7782.69	16655.2	11755.2	9933.83	10072.2
4.21	36303.2	6173.26	12060.7	20943.9	18377.8	13480.3	7743.27	16537.8	11642.4	9977.22	9901.84
4.22	36366	6157	12068.7	21169.6	18440.4	13989.3	8202.69	16780.6	12011.5	10152.8	10107.8
4.23	35137.5	6286.95	12138.8	21145.3	18790.4	14100.2	8170.85	17128.7	12267.6	10417.7	10161.1
4.24	35495.3	6234.76	12039.4	21630.3	18986.3	14906.9	7757.44	17544.9	12129.3	10182.2	10018.9
4.25	35391.9	6107.61	12145.3	21420.3	19859.8	15272.9	7620.79	17100.8	11820.5	10210.4	9971.82
4.26	35219.5	6208.44	12445.9	21590.7	20303.2	15107.6	7830.49	17056.9	11656.2	9933	10117.8
4.27	35036.4	6264.12	12555.2	21544.2	20314.4	15107.6	7847.9	17770.4	11782.4	10176.9	10316.6
4.28	35372.8	6226.66	12523	21669.9	19830.3	15206.5	8014.02	17701	11305.5	10144.8	10730.7
4.29	35516.1	6466.91	12597.6	21749.9	20120.4	15418.2	8071.18	17317.8	11661.1	10371.5	10535.1
4.3	34838.2	6397.01	13181.5	21694.2	19406.5	15410.8	7893.6	17752.9	12095	10691.2	10321.3
4.31	33858.8	6442.46	13259.3	21698.5	19466.9	15453.2	7946.49	17847.6	11765	10557.5	10525.5
4.32	32831	6277.77	13083.9	22301.9	20467.9	15443	7946.13	17809.6	12111.8	10671.8	10684.6
4.33	32388.6	6273.21	13292.7	22397.3	21063.4	15369.6	8093.12	18616.8	12372.5	10945.6	10874.8
4.34	31510.4	6178.85	13700.5	22045.9	20387	15280.6	8087.44	18788.2	12068	10783.9	10864.6
4.35	31703.4	6403.52	14012.4	22504.6	20264.9	15487	8054.24	18552.1	12302.5	10576.6	11003.8
4.36	32043.9	6397.51	13896.1	23498.7	20197.9	16030.9	8436.34	18125.2	12861.5	10502.8	10964
4.37	32400.7	6368.69	13835.1	23515.3	20876.4	15874	8545.26	18358	12843.1	11431.4	11534.4
4.38	32206.7	6347.02	14299.8	23157.2	21143.3	16542.7	8488.49	18915.5	12749.4	11593.9	11809.2
4.39	32101	6433.07	14327.9	23183.1	21311.5	16971.8	8476.43	18940.6	13024	11488	12068.1
4.4	32561.8	6399.37	13972.3	22362.8	21015.8	16845.5	8588.21	19207.4	13039.8	11848.6	12458.7
4.41	32291.9	6334.21	14573.9	22375.9	21781.2	16835.3	8660.89	18419.4	13416.9	12120.8	12774
4.42	32909.4	6500.82	14531	23008.6	21569.9	17256.5	8679.54	18782.7	14273.3	12282.8	12284.5
4.43	33615.5	6623.76	14903	23040	21537.7	17641	8821.77	18603.4	14115.2	11960.5	12127.6
4.44	33789.4	6504.23	14649.5	22350.2	21435.5	16570.8	8927.32	18796.7	13662.4	11760.7	12528.1
4.45	33982.6	6396.11	14989	22616.2	22232.6	17371.4	8832.12	19428.9	13761	11715.4	12378.3
4.46	33228.5	6443.61	15007	23672.4	22708	18285.1	8573.5	19832.1	13744.3	11977.9	12703.5
4.47	34794.5	6344.07	15545	24095.6	22748.7	17788.5	8665	19928.4	13380.8	12463.1	12955.3
4.48	34660.9	6425.96	15433	24120.4	22724.2	18035.5	8877.81	20293.4	13469.2	12291.7	12768.1
4.49	34802	6405.02	15696.4	23695.6	22993.1	17806.5	9031.46	20501.1	14449	12171.9	12570.4
4.5	35201.7	6360.33	15980	24382.5	23585.1	17927	9536.42	20735.7	14419.3	12242.5	13343.5
4.51	35379.7	6220.68	16126.8	23920.9	23934.7	17951.1	9258.13	21099.9	13827.9	12860.7	13323.7
4.52	35775	6343.65	16219.7	24412.9	23883.8	18007	9426.49	20767.6	13969.2	13179.1	13071.1
4.53	35528.7	6438.04	16159.4	24239.8	23624.3	18173.9	9388.46	20596.7	14292.1	12822.3	13246
4.54	34704	6549.32	16812.8	24296.5	23948.8	18845.5	9864.04	20892.9	14536.4	12811.5	13375.3
4.55	34565.5	6632.33	17249.4	25679.3	24219.2	18892.5	10082.3	21063.9	14651.7	13467.8	13746.6
4.56	34102	6545.23	17618.1	26635.7	24157.9	19316.6	10109.1	21297.2	14216.8	13505	14098.5
4.57	34020.1	6447.17	17248.6	26606.3	25229.3	19806.5	10030.5	21069.8	14554	13682	14011.7
4.58	32914.9	6339.72	17436.2	25972.5	25145.3	19738.2	10055.2	21291.9	14797.2	13308	14276.1
4.59	31961.4	6358.76	17597.9	25935.1	25093.8	20468.9	9947.48	21263.7	15300.7	13681.2	14422.2
4.6	30456.3	6650.69	17665.2	26050	25485	20974.5	10097	21498.7	15596.6	13769.6	14580
4.61	28995.6	6846.74	17330.5	26082.1	26153.6	20902	10227.6	21931	15736.4	14258.1	14731.5
4.62	27295.5	6952.87	17853	26203.2	26375.3	20711.4	10675.2	22929.4	15846.7	14187.9	14678.7
4.63	26568.7	6885.45	18198.7	26860.4	27026.4	21538.9	10601.2	22157.5	16233.3	14357	14892.9
4.64	25712.2	6714.15	18385	26688	26894.8	21685.7	10731.1	22372	16274.7	15011.1	14966.3
4.65	24644.6	6602.29	18544.6	26723.3	27490.2	21848.4	10955	22672.6	16282.5	15213	14715
4.66	23116.2	6896.84	18934.1	28678.2	27446.8	22128.2	10761.8	23890.7	16360.6	15487.4	15180.9
4.67	22008.6	6934.68	19240.6	28309.7	28181.3	21593.8	10836.7	23990.6	16720.7	15578.1	15718
4.68	21220.5	6951.5	19185.7	27872	28627.8	22152	11038.6	23814.6	17502.9	14977.1	16313.2
4.69	19689.8	7125.16	19516	27886.6	28521	22286.3	11184.4	23982.9	17806.8	15247.6	16168.6
4.7	18559.2	6847.69	20380.4	28265.7	29164.4	22434.1	11680.1	24409	17769.3	15762.5	16229.4
4.71	17634.2	6911.46	21022.8	28745	29478.3	23018.5	11519.7	24388.4	18173.4	16107.4	15900.2
4.72	17109	6763.39	20570.4	29313.4	29906	23359.5	11459.2	25010.4	18771.2	16032.1	16540.1
4.73	16570.3	7048.26	21005.7	29585	30479.8	23114	11633.1	25524.5	18728.5	16412.9	16704.6
4.74	15452	7133.39	20934.8	29788.8	30314.8	23501.6	11910.3	25935.2	19335.1	16857.1	17328.9
4.75	14816.7	7012.07	21183.2	29823.5	30902	23746.5	11979	26446.3	19076.4	17267.9	17573.9
4.76	14246.3	7166.6	21039.9	29882.4	31065	24283.3	12515.6	26645.8	19240.6	17252.7	18199.4
4.77	13857	7277.13	22493.2	30463.5	31246.3	24492.6	12244.7	26080	19133.5	17331.5	18531.1
4.78	13060.7	7364.07	21871.4	30280.3	30857.8	24748.1	12703.5	26686.4	20006.3	17195.6	18618.2
4.79	12937.6	7500.56	22247.5	30107.4	31376.5	24606.2	13112.4	26687.5	20300.8	17371.4	19038.2
4.8	12702.7	7575.41	22239.1	30243.3	30958.7	24613.6	13039.8	27105.4	19786.2	18014.1	19685.5
4.81	12424.1	7642.19	22513.5	29943.3	30373.2	24485.6	13264.2	27025.5	19236.9	18181.6	18983.6
4.82	11500.2	7634.81	22219.1	30371.1	30698	25162.5	13130.5	26616.3	19975.2	18367.2	19229.6
4.83	11398.6	7466.22	22792.2	30456.9	30862	24878.8	13585	27425	20433.3	18170.4	19810.7
4.84	11398.3	7537.12	22907.6	30549.4	30001.3	25243	13702.5	26512.4	20535.2	18484.4	19389.3
4.85	11167.8	7936.83	22482.4	30572.4	30469.7	24785.5	13900.6	26423.5	20888.4	19113.4	20159.8
4.86	10839.7	8116.29	22314.1	30909.2	31206.4	24631.9	13921.6	27214.7	21170.3	19580.3	20229.1
4.87	10649	8171.21	22821.6	30441.4	31757.8	24266.2	14081.8	27505.8	21457.2	19894.1	19767.9
4.88	10456.4	8148.1	23089	30452	30883.5	24237.5	13869.8	27153.4	21144.4	19803.6	19783.3
4.89	10411.3	7938.54	23868.2	30485.2	30826.8	24631.6	14147.8	26729.6	21408.2	20270.2	20187.3
4.9	10265.9	7963.31	24034.6	29811.7	30367.1	24579.3	14186.4	26281.8	20321	20294	20610.3
4.91	10009.5	8090.46	23827.8	30519.3	30316	23807	14981.7	26698.3	20673	20117.1	20391.9
4.92	10068.4	8542.08	24025.9	30607.8	30251.2	23715.5	14587.2	26319.9	20829.8	19587.7	20587.4
4.93	10201	8855.93	23594.5	29236.3	29525.2	24831.5	15156.8	26612	20502.5	19606.7	20036
4.94	9993.74	8813.84	23455.3	29798.6	28370	24430.2	15203.7	26929.2	20283.7	20008.4	20222.8
4.95	10097.2	8831.44	23931.7	29544.9	27919.3	23938.2	15533.2	26170.9	20053.5	20258.2	19894.8
4.96	10053.2	9015.42	24438.3	29129.3	28054.2	23595.4	15509.6	25955.3	19865.2	20139.1	19432.3
4.97	10057.1	8792	24355.7	28785	27214.3	22878.9	15253.4	25565.2	20111.8	19947.6	19599.2
4.98	10012.5	8698.52	23855.7	28676.2	27885.9	23106.6	14884.7	25408.3	19680.9	19793.1	19762.3
4.99	9754.74	8585.68	23369.3	28533.2	28349.4	22978	15306.2	25402.9	19531.3	19317.1	19093
5	9506.26	8354.18	23060.8	28945.6	27968.1	22539.3	16149	25660.2	19684.5	18876.8	18375.9
5.01	9596.95	8706.28	23607.9	27723	27834.7	22347.3	16236.1	25559.6	18671.2	18333.3	18526
5.02	9617.4	8933.23	23667.9	27661.9	26724.2	21355.1	16576.9	24796.3	18681.2	18314.1	18206.6
5.03	9691.46	9291.29	23021.4	27136.7	27000.4	21290.5	16575.7	24302.4	18719.6	17537	17710.9
5.04	10042.2	9119.48	22743.8	26736.4	26543.6	21206.2	16364.6	24485.4	18619	17573.1	18208.3
5.05	9890.33	8926.05	22743.6	26428.4	26937.9	20799.2	16711.4	24066.1	18044.7	17285	17767.8
5.06	9782.34	9272.79	23031.7	26593.2	26605.5	20923.7	16690.2	23334.5	17674.9	17320.4	17273.2
5.07	9472.39	9337.63	22876.1	26567.9	26140.7	21557.5	16555	22539.1	18024.3	17350.4	17107.1
5.08	9257.84	9493.18	22026.8	26355.2	24939.7	21251.2	16537.5	22318.7	17821.4	16891.6	16888.5
5.09	9392.11	9361.04	22479.5	26860.9	25057	20266.4	17220.2	22089.5	17312.3	16457.9	16631.2
5.1	9318.15	9513.65	23158	26529.6	24807.9	19674.9	17676.1	21750.1	16526.4	16936.2	16351.3
5.11	9639.81	9497.95	23332.2	26715.1	24516.2	19622.3	17519.9	22342.5	16511.7	16542.5	16665.2
5.12	9666.72	9644.38	22751.7	26329.7	24494.6	19850.7	17163.7	21728.9	16977.1	16013.3	16438.9
5.13	9839.76	9953.73	22275.5	24597.6	24129.6	19276.1	17586.2	21632.3	17684.8	15416.1	15935.5
5.14	9583.33	10111.6	22240.2	24253.2	23292.8	19619.6	17744.8	21491.2	16894.9	15357	16044.5
5.15	9812.62	10138.7	22248.8	24470.2	23590.6	19371	17795.5	21616.4	16377.2	14975.3	15752.8
5.16	9370	10040.5	23026.6	25161.9	23321.3	19176.8	17442.5	22031.4	16482.7	14871.1	15117.1
5.17	9480.31	10370.2	23342.6	24883.3	22839.9	19150.5	17868.3	21871.2	15893.5	14891.2	14985.8
5.18	9261.74	10705.9	22704.6	23600.2	22436.3	18335.6	18196.8	20859.1	15364.5	14862	14923.4
5.19	9294.33	10844.2	21651.4	22645.9	21910.3	18988	17845	20666.8	15127.6	14681.7	14721.7
5.2	9840.48	10755.9	21208	23096.6	21366.8	18302.7	17654.5	20844.1	15616.4	14811.2	15328.4
5.21	9099.1	10774.4	21987	23039.1	21649.4	18184.2	17488	20528.2	14975.9	14588	15518.5
5.22	8907.19	11064.1	22052	22000	21663.6	17964.4	17626.3	20073.5	14793	14531.7	15015.2
5.23	9416.18	11715.1	21287.1	21232	21424.6	17836.3	17478.8	19358.7	14813	14547.3	14543.4
5.24	9380.57	11460.9	21776	21271	20910.3	17505.1	17491.5	18733.6	14527.6	13870.3	14098.2
5.25	9581.04	11657.7	22141	21742.2	21205	16828	17854.4	19045	14203.5	13679.9	14112.8
5.26	9559.98	10999.3	21347	21107.6	20998.7	16885.5	17641.9	18684.6	14424.2	13620.3	14337.2
5.27	9408.88	11565	21424.1	20598.4	20829.7	16835.5	18014.8	18137	14040.9	13399.1	13773
5.28	9212.19	11641.9	21856.7	21390.8	19695.7	16366.2	17412.2	18370	13675.5	13121.6	13582
5.29	9368.74	11444	20827.5	21769	19649.8	16205.3	18691.1	18189.4	14001.1	13067.7	12978.6
5.3	9555.78	11860.9	20431.7	21468.8	18586.6	16689.8	18546.8	18105	13863.5	13022	12841
5.31	9506.68	12210.7	20732.2	20484.7	18424.8	16007.3	17577.8	17985.8	13417.6	12748.2	12282.9
5.32	9222.23	12576.2	21238.4	20023.8	18888.7	15673.2	17356.2	17651.3	13429.8	12641.9	12838.2
5.33	9501.48	12103.1	21297	20408.4	19786	15776.5	18201.9	17489.9	13247.1	12646.5	12591.7
5.34	9500.26	12016.1	21092.4	20380.9	18984.8	15903	18377.8	17051.5	13793.4	12875.8	12496.2
5.35	9509.71	12160	20925	19728.7	19389.1	15788.4	18592.9	17124.2	13584.6	12756.4	12281.8
5.36	9376.5	12133.2	20373.6	19150.6	18717.1	15550	18785.8	16752	13119	12323.4	11899.2
5.37	9769.9	12089.7	19693	18393.8	18923.7	15291.1	18619.4	16801.1	12731.8	12070.8	12026.5
5.38	9559.35	11928.4	19905.2	17811.6	18667.8	14712.5	18487.6	16922.1	12535.9	12453.6	11768.5
5.39	9304.68	11904.5	19989.5	17931.3	17985	14976.2	18355	16992.6	12447.8	12383.7	11438.3
5.4	8756.89	12047.1	19807.3	18128.4	18267.2	15215.5	18502.5	16621.7	12368.6	12153.3	11997.3
5.41	9047.85	12402.1	19521.3	18344.6	17193.2	15050.2	18253.6	16179.7	12185.3	11645.5	11584.9
5.42	9536.56	12156	19040.8	19156.8	16805.7	14374.3	18880.9	16026.7	11778.4	10950.5	11576.4
5.43	9757.89	12371.5	18854.6	18759.5	16888.4	14391.7	18606.5	15970.4	11735.7	10625.2	11623.1
5.44	9630.84	12155.9	18635.9	18359.5	16758.2	14215.5	18448.2	16401.5	11437	10551	11440.4
5.45	9716.66	12658.4	18868.2	17921.7	16916.8	13984.1	18355.7	15832.8	11653.4	10760.4	11307
5.46	9682.27	12899.5	18655.5	17800.2	16554.8	13743.7	18439.6	14870.3	11635	10756.7	11449.1
5.47	9715.76	13012.5	18037.2	18019.5	16493.5	13798.4	18123.3	14988.6	11437.1	10810	10792
5.48	9808.37	12420	18325.8	17471.4	16009.9	14079	18330.7	15219.2	11119.5	10136.6	10258.4
5.49	9769.29	12554.3	17997.5	17121.5	16053.5	13865.3	18445.9	14347.6	11375	10659.9	10308.1
5.5	9601.29	13173.3	17620.9	16601.4	15997.2	13989.9	18601.9	14132.3	11051.1	10576.9	10514.2
5.51	9329.52	12871.9	17716.5	16961.4	16365.5	13741.6	18490.3	14330.4	10826.8	10750.8	10388.7
5.52	9415.07	12642.7	17756.1	16813.9	16292.8	13570.1	19403	14077	10633.6	10264.7	10377.4
5.53	9605.48	13073	17934.1	16215.2	15455.5	13234	19573	13804.8	10854.8	10077	10054.5
5.54	9696.46	13458.7	17327.5	15690	15377.2	13297.4	18620.6	13661.3	10549.8	10175.1	10002.6
5.55	9347.1	12981.9	17402.7	15643.5	15774.4	12971.3	18637.5	13757.5	10430.9	10414.5	10050.8
5.56	9411.1	13230.6	17037.9	16216.5	15252.9	12533.1	18788.5	13938.5	10452.4	10115.8	10073.8
5.57	9523.29	13393.6	16115.5	16198.9	15664.2	12699.3	18766.1	13589.8	10132.5	10120.4	9545.66
5.58	9448.43	13865.9	16024.3	16139.9	14675.8	12417.8	19045.9	13721.5	9783.76	9746.38	9672.57
5.59	9445.08	13303.9	16427	16124.5	14523.4	12912.8	19087.3	13499.4	9617.95	9441.79	9611.24
5.6	9339.65	13713.1	16604.9	16027.1	14338.9	12565.6	19424	13367.4	9686.52	9388.04	9198.74
5.61	9166.58	13712	16498.9	15765.8	14227.5	12030.7	19606	13296.5	9828.68	9674.29	9406.26
5.62	9102.99	13557	16257.1	15628.5	13995.7	11569.7	18516	13426.8	9386.9	9291.94	9366.95
5.63	8985.11	13507.8	15769.8	15332.3	14851.5	11659.8	18141.5	13110.8	9355.81	9386.44	9215.61
5.64	8899.71	13862.4	15796.5	15406.2	14355.5	11677.2	18370.6	13043.7	9235.55	9367.11	9346.85
5.65	8876.65	13971.5	15524.5	14662.5	14350.2	11857.1	18877.4	12731.5	9827.06	9563.89	9356.71
5.66	9334.29	13705.7	15603.4	14801	13892	12233.2	18783.6	12819.7	9878.61	9476.24	9069.19
5.67	8972.82	13478.6	15326.2	14683	14221.9	11766.4	18354.4	13134	9613.35	9782.69	8934.87
5.68	9070.12	13461.6	15526.6	14118	14056.9	11592.6	18444.8	13043	9476.96	9127.37	9241.08
5.69	9100.11	13832	15072.1	13720.9	13782.5	11784.6	18522.8	12606.1	9550.06	9227.61	9235.48
5.7	9017.22	13589.2	15400.6	13823.6	13968.5	11774.5	18765.6	12002.3	9714.16	9211.34	9016.92
5.71	8927.12	13588.5	15443.9	13835.7	14033.8	11368.3	18983.9	12079.1	9723.71	9182.33	8713.89
5.72	8988.26	13656.4	15128.3	13978.5	13844.4	11583.3	18464.2	12087.6	9752.11	9141.34	8994.45
5.73	8724.04	13924.4	14953.7	14004.7	13505.4	11519.2	18709.2	12078	9762.92	8848.77	8754.18
5.74	8701.95	14357.7	15408.9	14039.8	13350.6	11550.1	19427.2	12079.5	9362.51	8965.27	8756.17
5.75	8788.39	14055.9	15198.2	13553.9	14129.1	11836.9	19294.4	12459.4	9090.13	8936.38	8982.28
5.76	8583.22	14409.3	15134.8	13406	13491.3	11649.1	18797	12064.6	9074.49	8812.77	8982.73
5.77	8618.96	13936.5	15416	13507.6	13254.1	11518.4	18524.1	12000.8	8915.67	8680.67	8978.54
5.78	8682.81	13914.7	15083	13423.7	12773.4	11654.9	18557.4	12213.6	9290.96	8957.48	9017.6
5.79	8827.33	14276	14734.7	14203.3	13158.4	11384.4	18715	11660.9	9780.04	9077.01	8921.38
5.8	8963.9	14677	14633.6	13864.8	13279.5	11329	18842.7	11263.4	9277.27	9009.77	8828.27
5.81	8816.68	15150.5	14836.4	14076.1	13047.6	11620	18422.2	11682.3	9328.51	8585.23	9188.76
5.82	8981.39	15045.8	14696.3	13855.2	13062.6	11401	18849.8	11898.2	9626.35	8488.81	8929.15
5.83	9093.08	14948.7	14776.2	14334.5	13004	11217.4	18762.4	11896.2	9105.51	8893.67	8874.11
5.84	9036.84	14806.9	14717.6	13950.8	12960.6	11225.5	18815.3	11877.6	8769.56	9205.08	9183.46
5.85	9071.79	14718.2	14842.2	13628	12697.8	11048.9	18649.5	11559	8705.96	9240.08	9508.76
5.86	9046.87	14556.3	14345.2	13351.7	13357.2	11083.2	18350.7	11658.3	8900.34	8840.62	9303.27
5.87	8817.44	14549.2	13993.9	13513.8	13102.5	11185.8	18410.1	11611.3	9264.19	8382.4	9094.26
5.88	8600.17	14931.7	14276.5	13952.5	12857	11188.2	18612.6	11451.7	9131.02	8349.29	8963.01
5.89	8763.82	15170.1	14482.1	13944.2	13111.6	11199.7	19168.9	11071.9	9213	8547.18	9224.35
5.9	8824.44	15049.8	14366.6	14121.6	12773	11210	18200.5	11373	9175.19	8676.21	9135.07
5.91	8932.12	14717.7	14017.1	14033.9	12936.9	11008.5	17931.5	11641.5	9026.89	8512.33	9051.52
5.92	9426.06	14550.2	14536.3	13702.2	13191.9	11562.9	17852.6	11309.1	9097.48	8392.43	9308.78
5.93	9005.56	14142	14355.7	13951.5	13001.8	11973.5	17941.5	11305.2	9532.13	8417.76	9234.42
5.94	8642.68	14081.7	13680.4	13448.3	13336.3	11591.9	17770.7	11347.3	9142.58	8627.45	9112.81
5.95	8743.9	14613.3	13404.9	13990.8	13254.6	11175.7	18115.3	11245.7	8921.45	8452.34	8693.77
5.96	8371.76	14775.7	13312	14340.7	13113	11220.5	17922.4	10810.4	9171.43	8408.79	8739.63
5.97	8110.45	14465.6	13051.3	13895.1	13291.5	11623.2	19006.9	11042	9110.93	8473.35	9130.73
5.98	8362.11	14805.3	13412.4	13303.3	13766.7	11938	19051.4	11001.3	8796.78	8315.96	9095.19
5.99	8479.39	15056.3	13670	13227.9	13539.4	12033.7	18104.8	10745.6	8645.77	8595.21	8712.31
6	8673.69	15305.8	13704.6	12956.9	12726.8	11904.5	17931.5	10727.7	8652.94	8730.51	8742.66
6.01	8696.35	15343.2	14057.3	12796.1	12650.2	11443.9	17307.3	10841.1	8687.48	8628.56	9156.82
6.02	9156.88	14697.2	13920	12943.3	12721.5	11431.6	17463.5	10959.5	8790.11	8524.57	9174.17
6.03	8972.5	14991.1	13927.1	13449.6	12852.6	11256.5	17835	11098.8	8774	8480.98	9032.81
6.04	8694.77	15312.6	13916.3	13349.6	12736.8	11166	17791.4	10825.5	8892.69	8853.78	9075.43
6.05	8635.26	15218.7	13604.3	13245.9	12714.7	11452.9	17779.2	11163.3	8676.19	8756.01	9212.12
6.06	9088.89	15570.3	13412.4	13022.6	12543.2	11763.6	18193.7	11393.1	8620.57	8722.69	9515.74
6.07	9223.06	15142.9	13603.1	13132.1	12640.1	11531	18143.5	11289.1	8789.04	8603.93	9445.88
6.08	8864.72	15567.9	13050.4	13322.9	12415.2	11439.5	18592.8	10952.2	8901.43	8493.98	9026.88
6.09	8736.06	15914.5	13392.9	13044.5	12125.3	11031.9	18844.3	11023.6	9061.94	8607.99	9160.67
6.1	8578.48	15407.3	13557.3	12819	11686.1	10843.8	18743.2	10774.9	8948.96	8619.62	8850.23
6.11	8582.77	14799.3	13646.9	12947.7	12151.4	11504.1	17997.8	10754.1	8965.63	8349.87	8771.77
6.12	8468.66	15065.1	13470.5	13282.6	12308.8	11423.9	17985	11002	8732.63	8614.62	9146.77
6.13	8772.11	15105.5	13294.1	13039.7	12341.8	11478.3	17448.2	10630	9089.13	8750.92	9080.27
6.14	8611.56	14751	12714.3	12711.7	12745.8	11306.1	17799.9	11056.8	8921.44	8975.79	9024.38
6.15	8704.04	15203.5	12915.2	12301.6	12481.1	11671.8	18094.3	11016.7	8836.79	8648.61	9208.1
6.16	8669.15	15289.2	12735	12302.4	12176.5	11657.3	18077.5	10812	8748.45	8555.78	9194.15
6.17	8380.63	15066.1	12426.9	12852.4	12734.7	11218.5	18371.3	10419.2	8501.34	8542.01	9325.5
6.18	8425.95	15311	12484.6	12549.1	12455.6	11504.6	16997	10581.9	8614.22	8822.73	9313.92
6.19	8340.28	15365.5	12541.3	12288.5	12555.1	11720.1	17058.3	10465.5	9022.67	8688.88	9034.34
6.2	8582.79	14764.8	12912.9	12584	12438.5	12051.1	17499.5	10428	9175.71	8882.34	9284.45
6.21	8997.28	15076.6	12426.3	12676.1	12339.3	11854.2	17468.2	10384.3	8799.5	8685.79	9265.39
6.22	8774.12	15059.1	12653.6	12613.6	12580.2	11446.6	17359.7	10304.7	8744.57	8565	8842.43
6.23	8247.06	15136.2	12805.3	12673.5	12595.3	11979.8	17502.9	10458	9135.07	8883.96	8963.88
6.24	8382.21	15238.2	12616.8	13140.4	12429.2	11782.7	17149.6	10427.2	9155.52	8886.44	8866.69
6.25	8471.44	15043.7	12425.7	12943.2	12558	11476.8	17224	10052.9	9115.26	8524.83	9136.52
6.26	8607.67	14560.6	12039.5	12737.4	12821.4	11388.6	17100.4	10515	8905.81	8648.31	9147.32
6.27	8618.56	14975.4	12234.3	12965.8	12610.6	11736.6	16460.6	10560.4	8889	8654.12	8794.08
6.28	8868.63	15514.1	12504.1	13532.6	12928	11687.3	15830.9	10423.4	9015.87	8629.38	8947.76
6.29	9344.43	15692.8	12465.8	13650.9	12665.2	12021.4	15772.2	10512.8	8972.76	8740.89	9344.65
6.3	9142.65	15342.1	12693.5	13743.7	12426.4	11718.6	15859	10757.5	8956.4	9004.65	9537.27
6.31	9191.88	15190	12097.6	13443.8	12427.3	11487.3	15953.6	11022.3	9183.13	8959.77	9374.21
6.32	9701.12	15363.4	11842	13148	12345.9	11555.3	15800.2	10600.3	8929.98	8938.95	8951.12
6.33	9750.65	14879.1	12108.2	13389.9	12381.1	11880.4	16248.7	10390.9	9082.24	8795.12	9089.21
6.34	9713.01	14814.1	11833.3	12711.4	12968	12343.9	16367.6	10657.3	8963.87	9057.15	9095.31
6.35	10029.8	14518.5	11893.6	12840.2	13065	11854	16289.2	10703.6	9146.17	9134.5	9342.12
6.36	9877.99	14516.7	11658.3	12667.3	12862.7	11525.5	15301.9	10453.6	9058.54	9004.77	9126.43
6.37	9815.13	14943.1	11688.7	12626.7	13128.8	11588.1	15865.2	10297	9001.71	8883.05	9079.69
6.38	10187.5	14835	11604.8	12739.1	13339.1	11975.6	15482.1	10118.3	8957.28	9095.38	9109.72
6.39	10732.2	14516.9	11739.8	13031.2	12737.8	11625.8	15610.5	10330.3	8989.07	9183.88	9367.73
6.4	10926.7	14498.6	11694.1	13227.1	12698.8	11234.1	15842.9	10334.3	9200.82	9031.78	9144.99
6.41	10746	14639.3	11494.7	13482.5	12566.2	11520.8	15634.6	10471.5	9206.46	8938.65	9124.9
6.42	10984.1	14763	11424.7	12944	12408.3	11942.3	15678.6	10035.6	9288.11	8970.15	9121.15
6.43	11483.1	14231.8	11662.5	12718	12595.2	11673	16169.1	9978.16	9479.67	8758.56	9147.6
6.44	12044.5	14564.2	11315.9	12682.6	12744.1	11433.3	16144.6	10011.8	9373.87	8586.46	9481.21
6.45	12258.5	14910.4	11292.8	12457.4	12478.5	11591.5	15368.6	10310.3	8950.87	8627.43	9626.79
6.46	12991.5	14853.8	11227.8	12516.1	12702.1	11360.4	14929.6	10161.2	8907	8755.81	9210.05
6.47	13017.5	14115.6	11041	12701.7	12937.2	11478.8	15096.6	10276.3	9082.35	8787.76	8816.1
6.48	13350.2	14658.6	11322	12631.4	12696.6	11491.3	16026.5	10318.4	8940	8858.29	9166.21
6.49	13587.6	14394	11682.9	12472.3	12791	11511.8	15651.7	10168.1	9054.94	9089.4	9422.42
6.5	13706.7	14345.9	11523.1	12527	12805.7	11348.2	15765.1	10461.1	9207.99	8671.34	9329.18
6.51	14064.7	14314.1	12061.6	12969.7	12983.9	11366.1	15682.7	10648.5	9039.72	8620.95	9304.02
6.52	15379.5	14363.6	12144	12646.5	12762.3	11475.6	15031	10487.5	9284.98	8775.9	9343.81
6.53	16070.4	13860.1	11820.7	12456.3	12934.7	11655.3	15074.1	10499.3	9295.12	9016.32	9490.49
6.54	16710.5	14352	11402.7	12760.5	13249.3	12306.3	15056.6	10445.5	9196.98	9120.93	9416.44
6.55	16424.3	14133.5	11769.3	12820.3	13300.5	11953.3	15042.5	10090.8	9179.05	8955.62	9315.82
6.56	16624.3	13765.7	11824.5	13195.7	12884.9	11784.6	14940.2	10298.2	9339.85	9156.54	8973.23
6.57	17166.6	13660.8	11676.3	12908.5	12781.7	11248.7	15921	10251.5	9495.72	9255.51	9030.96
6.58	17965.5	14008.3	11962.5	12713.7	12984.3	11737.6	15354.1	9840.08	9114.55	9293.38	9298.15
6.59	18330.5	13995	11733.8	12186.3	11904.4	11900.4	14728	10324.4	8878.83	9431.11	9674.29
6.6	18840	14127	11591.4	12621.4	12263.8	11474.9	14789	10845.1	9062.79	9238.49	10009.2
6.61	19662.6	13581.2	11409.1	12320.2	12670.7	12275.7	15045	10965.9	9381.45	8995.48	9467.17
6.62	20036.3	13708.7	11580.7	12577.9	12650.5	12133.2	14956.7	10721.1	9592.12	8982.29	9268.54
6.63	20452.5	13645.4	11538.5	12861.3	12788.7	12171.7	14819.6	10426.2	9311.13	8907.76	9636.92
6.64	20787.1	13478.5	11191.5	12441.7	13036.3	12324	14278.5	10024.8	9392.63	8888.94	9615.96
6.65	21130.5	13911.9	11680.9	12360.4	12363.3	11754.4	15063.9	10024.8	9221.33	9008.44	9784.32
6.66	22183.8	13910.8	11245.6	12438	12304.4	11511.5	14598.3	10326.1	9120.35	8904.71	9660.87
6.67	22377.7	13772.7	11380.1	12452.3	12567.1	11227.9	13783	10386.3	9150.08	9215.15	9706.78
6.68	22262.3	13570	10945.3	12396.1	12932.1	11890.4	13999.1	10256.6	9161.13	9359.85	9688.55
6.69	22372.3	13137	11070.5	12382.5	13092.9	12353	13960.1	10265.1	9005.26	9100.4	9827.62
6.7	22723.5	13559.2	11188.7	12461.1	13304.2	11692.1	13688.6	10108.1	9455.78	9368.57	9868.02
6.71	23179.7	13348.8	11507.6	12457.2	13227.4	11604.9	13757	10014.8	9746.31	9557.83	9562.79
6.72	22985.8	13640.8	11610.2	12411.1	12886.4	11743	14271.4	10007.1	9525.11	9650.79	9954.15
6.73	23029.4	13673	11939.5	12386.3	12484.6	11558.1	14058.4	10143.3	9564.1	9336.98	9687.23
6.74	23187.1	13455.3	12057.8	12018.4	12405.4	12121.2	14060.2	10320	9392.01	9467.95	9827.22
6.75	22802.4	13711.9	11749.6	12457.1	12519.5	12090.6	14261.8	10160.1	9862.31	9705.19	9751.13
6.76	21940.3	13220.1	11408.5	12803.7	12461.4	11653	14441	10245	10279.2	9481.01	9689.05
6.77	21967.5	13115.4	12048	13235.2	12914.1	11714.1	14070.1	10171.7	9744.71	9894.83	9514.76
6.78	22223.7	13256	11754.9	13285.8	13056.7	11685	14003.6	9967.94	9167.15	9764.98	9868.17
6.79	22150.6	13690.1	11612.2	12727.6	12866.8	11254.8	14315.6	10315.1	9461.32	9430.63	9945.79
6.8	21918.4	13260.3	11411.8	12990	12604.7	11539.6	13992.6	10165	9745.34	9483.98	9582.95
6.81	20720.9	13186.8	11780.9	13049.9	12664.5	11195.2	13965	9907.48	9693.82	9531.07	9926.88
6.82	20808.1	13030.8	10876.6	12766	13072.9	11462.9	13650	10390.2	9535.29	9777.56	10251.4
6.83	19735.3	13336.7	10996.4	12279.9	13265.5	11345.2	13492.8	10736.5	9521.89	9671.74	9894.81
6.84	19005.9	13236.2	11449.3	12561.3	12551.1	11598.2	13965.3	10565.6	9895.31	9611.07	9757.08
6.85	18781.1	12982.5	11512.9	12530.2	12647.7	12160.7	14078	10835.6	10133.9	9573.07	9912.15
6.86	18254.3	13067.1	11144.2	12928.9	12780.8	11779	13914.6	10785.7	10066.7	9243.77	10252.3
6.87	17957.7	13185.3	11471.8	13346.3	12699.6	11583.4	13820.6	11029.9	9964.15	9529.98	10113.6
6.88	16957.3	13430.3	11818.5	12632.3	12733.3	11526.2	14025.5	11082	9659.58	9877.24	10033.5
6.89	16091.2	13168.7	12161.7	12337.3	13034.3	11927.7	13874	11483.5	10121.5	9800.49	10161
6.9	15553.9	13497.5	11860	12497.8	13022	11931.7	13744	11470.5	10220.2	9878.66	10080
6.91	15537.3	13244.6	12162.1	12250.7	13534.7	11890.4	14143.4	11086.5	9764.43	9509.15	10275.6
6.92	15843.9	12803.7	11674.2	12424.9	13113.9	11925.8	14085.6	11316.4	9605.32	9537.98	10368.7
6.93	14698	12514.1	11438.3	12403.6	12954.7	11927.1	13795.5	11367.5	9653.95	9521.24	10491.8
6.94	14062.2	12555.5	11429.7	12476.7	13359.8	11818	14246.3	11414	10011.3	10026.1	10528.9
6.95	13849.2	12660.7	11356.6	12291.9	13320.2	11571.4	14003.6	10996.3	10178	10140.2	10086.3
6.96	13655.2	12870.5	11899.6	12631.6	12812.9	11981.2	14017.1	10785.2	10197	9957.79	10044
6.97	12837.3	12981	11775.6	12775.6	12758.3	12108.7	13533.6	11128.9	10429.4	10026.2	10100.7
6.98	11779.7	12987.7	11408.5	12845.7	12829.7	12490.4	13328.3	11621.1	10457.8	9962.72	10287.5
6.99	11511.5	12633.9	11579.7	12928.7	13137.4	12067.8	14022.3	11576.2	10275.7	10178.3	9888.85
7	10993.5	12744.2	11469.8	13089.6	12749.3	11952.5	14039.2	11315	10273.1	10060.4	10083
7.01	11036.4	12606.2	11720.2	12975.2	12801	12233	13716	11312.8	10027.5	10233.2	9877.51
7.02	10499.1	12981.9	11922.6	13598.6	12848.4	12481.7	14042.9	11118.5	9609.15	10316.7	10080
7.03	10188	12739.7	11775.3	13716.4	13204.5	12446.1	13890.3	11263.7	9814.11	10358.4	10350.7
7.04	10288.7	12745.4	11802.1	13750.6	12373	12430.1	13409.8	11173.5	10042.4	10086	10326.6
7.05	9829.04	12607.9	11936.3	13752.2	12528.3	12086.5	13779	11393.2	10338.8	10052.3	10701.4
7.06	9574.32	12451.7	11685	13720.4	12670.6	12366.8	13593	11448.8	10456.9	10037.8	10661.5
7.07	9453.28	12191.9	11588.7	13761.4	12921.2	12780.8	14001.2	11610.6	10882.2	9988.56	10462.1
7.08	9868.88	11858.5	11900.2	13871.4	13473.9	12912.4	13990.5	11722.9	10815.5	10137.3	10410.5
7.09	9304.16	11972.6	11875.6	14162.5	13574.6	12771.1	14025.6	11976.9	10980.2	10218.9	10682
7.1	8908.19	12334	11687	13833.4	13704.8	12742.2	13922.9	11841.4	10752.6	10283.2	10684.3
7.11	8705.84	12375	11631.6	13175.1	13176.2	12655.6	13614.8	12068.8	10537.4	10162.9	10903.5
7.12	8886.43	12086.3	11639.8	13123.7	13239	12694.7	13760.8	12108.3	10518.6	10389.2	11057.1
7.13	8635.05	12043.6	12064.1	13429.6	13456.7	12399.2	14038.6	12149.7	10563.3	10549.7	10664
7.14	8490.85	11840.2	11862.3	13615.1	13633.2	12856.1	13990.6	12170.4	10708.1	10263.4	10884.4
7.15	8452.15	11536.8	11837.4	13524	13507.5	12659.2	13585	11956	10969.6	10101	10884.1
7.16	8524.61	11866.6	11595.5	13468.5	13698.7	12745.1	12994.8	12041.9	11112.9	10607.3	11080.8
7.17	8261.37	12039.9	11511.4	13483	13223.9	12247.1	13209.7	12117.9	10889.5	10597.8	10585.9
7.18	7984.26	12092.4	11804.6	13740.7	13263.2	12649.5	14181.3	12401.1	10866.1	10561	10946.1
7.19	8048.19	11984.6	11794.7	13830.7	13305	12434.7	13785.5	12395.7	11099.2	10480.2	11036.6
7.2	7925.62	11941	11706.8	13877.4	13572.8	12375.9	14006.2	12395	11033.3	10603.8	10907.3
7.21	7879.59	12181.7	11716.4	14074.6	13437.3	12846	14196.5	11978.5	11336	10625.4	10690.1
7.22	7806.18	11903	11909.1	13817.5	13621.9	12645.9	14561.5	12098.2	11009.6	10679.7	10776.1
7.23	7669	11873.1	11671.7	13548.3	13853.1	12414.2	14758.7	12078.2	10890.9	10772	11235.8
7.24	7714.9	12470.1	11774.5	13957.7	14074.4	12916.5	14281.7	12406.5	10726.5	10515	11192
7.25	7978.38	12626.3	12157.8	13698.2	14233.4	12798.4	13820.6	12787.9	10411.8	10642.7	11202.6
7.26	7792.4	12042.8	12268.9	13791	13570.4	13125.5	14163.9	12856.2	10690.3	10250.5	11266.6
7.27	8165.69	12102.8	12179.4	13771.4	12739.3	12662.2	14363.1	12581.7	11084.3	10480.6	11222.4
7.28	7980.26	12109.9	12125.6	13508	12820	13013.7	14122.3	12197.1	11020.3	10578.9	11300.5
7.29	7869.52	11843.3	12321.4	13418.6	13391.1	13088	14157.8	12365.1	11040.9	10371.3	11198.2
7.3	7807.61	11716.2	12517.7	13287.9	13724.8	13421.6	14739.1	12485.4	10752.1	10628.2	10988.6
7.31	7692.87	11985.7	12610.2	13529.1	13616.5	13090.1	14430.5	12561.7	11127.5	10694.4	11025.2
7.32	7724.63	12276.5	12624.9	13571.7	13330.8	13078	13800.9	13029.6	11579.4	11040.1	11042.1
7.33	7475.26	11873.1	12667.7	14074.3	13105.8	12916.5	14138.8	13422.2	11066.9	10876	10880.3
7.34	7515.17	12196.8	12385.5	14057.5	13315.8	12769.7	14761.3	13057.1	11084.2	10879.8	11246.1
7.35	7611.61	12226.1	12716	14283.1	13591.4	12798.3	15006.4	12742.8	11516	10870.5	11313.4
7.36	7553.74	12546.6	12813.3	14339.4	13267.8	12834.7	14690.4	12622.8	11464.2	11038	10756.2
7.37	7600.28	12061.6	12689.7	14604	13534.9	13439.8	14570	12897.1	11498	11342	11001.9
7.38	7720.4	12321.3	12799	14693.1	13405.6	13264.1	14740.7	13330.5	11046.5	10923.7	10981.8
7.39	7845.09	11982.1	12837.6	14611.1	12859.7	13437	14624.2	13337.5	11188	10892.3	11008
7.4	7615.18	12332.4	12489	14498	12984.9	12675.7	14395.3	13383	11338	10945.4	11579.4
7.41	7710.16	12249.5	12829.9	14654	13191.5	12703.2	14478.1	13164.9	11316.3	10928.6	11545.1
7.42	7622.68	11909.1	12781.7	14047.2	12896.6	12740.9	14626.9	13684.5	11258.8	11163.1	11390.5
7.43	7610.55	11974.8	12733	13717.4	12797.2	13009.2	14749.3	13612.3	11205.9	11210.8	11491.5
7.44	7784.98	11998.1	12650.8	13637	13090.4	13036.8	14589.6	13000.2	11328	10965.8	10943.7
7.45	7882.34	12057.7	13031.8	14077	13310.9	12990.8	14541.5	13387.8	11636.1	11200	10969.3
7.46	7814.63	12685.4	13239.8	14174.2	12946.8	13414.2	14928.3	13952.5	11659.2	10846.6	11170.4
7.47	7873.71	12541.5	13176	13863.9	12926.4	13085	15618.2	13919.6	11373.9	10978.8	11196.2
7.48	7924.93	12498.4	13445.4	14578.6	13070.2	12577.4	15767.7	13666.7	11320.4	10932.1	11132.2
7.49	7834.18	12881.9	13791.3	14514.7	13187.3	13124	15701.1	13606.2	11467.9	11025	10964.2
7.5	7759.59	13186.7	13754.1	14363.2	13380.3	13156.4	15622.9	13654.6	11264.5	10876.1	11171.6
7.51	7819.95	12613.6	14331.3	14335.8	13396.8	12992.6	15423.9	14063.4	11106.5	10728	11153.4
7.52	7887.89	12586.3	13645.2	14082	13252.8	13044.5	15303.5	14242.8	11295	11056.5	10932.8
7.53	8055.98	12781.4	13590.3	13893.2	13058.4	12613.1	15496.4	13835	11789.1	11241.4	11344.4
7.54	8342.28	12502.5	13598.9	14194.1	13169	12639.9	15347.1	13972	11822.1	11453.1	11400.9
7.55	8106.68	12010.4	13137.5	14172.5	13000	12583.5	15972.3	14292.7	11519.1	11453.4	11275.5
7.56	8090.17	12845.6	13485.2	14607.8	12756.1	12627.6	15091.7	13867.9	11496	11315.4	11021.9
7.57	8130.72	13039.6	13238.2	14319.9	12857.4	12445.1	15197.2	13655.4	12143.5	11054.7	11007.5
7.58	7465.44	13343.3	13511.5	13626.6	12307.5	12761.2	15205.8	13843.2	11678.9	11452.5	10753.8
7.59	7917.38	12831.3	13569.1	13620.1	12443.3	13128.3	15846.6	14151.7	11765.4	11421.1	10926.1
7.6	7944.06	12877.7	13375.3	13239.6	12795.3	12799.9	16006.3	13453.4	11650.6	10960	10989.5
7.61	7896.33	13536.2	13658.2	13412.3	12177.7	12933	15387.6	13962	11511.2	11277.7	11039.3
7.62	8001.15	13535.7	13892.1	13287	12584.9	13067	15564.8	13723.1	11799.6	11274.8	10725.5
7.63	8068.44	12517.9	13940.1	12882.5	12965.3	12574	15575.1	13453.7	11557.4	11219.2	10654.9
7.64	7925.02	12354.8	13298.6	13600.2	12748.4	12521.8	15398.6	13338.9	11607.1	11364.8	10920.5
7.65	8255.67	12855.9	13340.8	13953.2	13018.4	12505.6	15135.9	13532.4	11565	11493.9	10404.6
7.66	8460.92	12589	13326.2	13729.5	13239.5	12317.8	14984.4	13479.8	11305.5	11585.4	10402.9
7.67	8279.18	12542.1	14003.7	13446	13396	12634.7	15457.1	13326.4	11092.9	11739.1	10261.6
7.68	8417.85	12273.6	13443.7	13523.3	12812.8	12468.6	15241	13280.8	11094.9	11092.5	10362.6
7.69	8473.21	12738.1	13850.8	13610.4	12810.9	12361.1	14976.9	13206.2	11147.8	10656.7	10547.1
7.7	8417.4	12671.2	13748.7	13168.5	12363.8	12483.9	14853.8	13529.1	11028.2	10508.5	10670
7.71	8244.22	12716.9	13745.7	13479.8	12550.9	12202.6	15112	13686.2	11352.1	10529.8	10252.7
7.72	8506.06	12814.7	14302.1	13466.6	12509.2	12041.4	15062.9	13042	11398	10900.9	10081.2
7.73	8447.51	12932.4	13933.4	13022.8	12169.8	11703.2	15130.2	13025.8	11752.2	10766.1	10647.9
7.74	8632.71	13319.1	13512.2	12897.8	11867.9	11622.8	14702.7	13311.7	11029.8	10485.1	10575.4
7.75	8180.78	13657.6	13843.6	13266	12001.4	11319.3	14745.5	13025.1	11336.3	10340.6	10393.9
7.76	8533.33	12967.6	14057.2	12842.7	12240.7	11635.7	14434.7	12955.5	10799.9	10547.3	10356.8
7.77	8618.21	13041.9	13773.8	12731	12369.7	11270.1	14414.2	12883.9	10606	10630.5	10040.6
7.78	8599.69	12718.9	13547.8	12784.5	11751.6	11255.7	13852.8	13041.5	10681.9	10603.6	10325.8
7.79	8605.76	12818.5	13359.1	12602.6	11476	11000	13459	12610	10758.2	10805.6	10436
7.8	8851.44	12883.5	13303.4	12590.9	11409	10781	13858	12116	10743.1	10957.8	10498
7.81	9248.9	13238.4	12978.2	12447.6	11335.6	11404.2	13825.1	11994.2	10435.4	10514.3	9890.39
7.82	9084.13	13153.7	13433.6	12206.9	11279.7	11357.4	13657.5	12173.5	10826.8	10070.9	9972.02
7.83	9367.26	12801	12819	11988.5	11341.1	11561.5	13002.5	12389.9	10705.1	9837.69	9706.81
7.84	9753.74	12835.5	12459.4	11709.7	10952.6	11216.2	12955.1	12254.7	10420.1	9782.87	9489.85
7.85	9326.13	12712.7	12472	11738.9	10617.5	10957.4	13398.2	11722.4	10179.6	10018.2	9509.92
7.86	9123.55	12713.4	12698.5	11411.8	10886.5	10884.5	13383.8	11580.3	10185.9	10262.2	9468.44
7.87	9225.74	12370.9	12813.6	11837.2	11089.3	10725.4	13441.6	11640.7	10257.9	10302.7	9241.32
7.88	9369.4	12117.7	12518.1	11811	11131.6	10375.7	13435.7	11525.4	10032.7	9759.39	9458.52
7.89	9341.01	11726	12433.3	11599.3	10746.9	10365.9	13519.2	11445.3	9610.07	9702.99	9538.24
7.9	9238.46	12254.1	12486.6	11426	10426.6	10335.2	13502.3	11244.8	9627.24	9685.01	9203.01
7.91	9619.35	12043.1	12414.8	11680	10006.7	10376.8	12888.5	11090.3	9615.13	9756.34	9207.76
7.92	9564.79	12159.2	12234.6	11579.8	9804.48	10284.2	12602.1	11074.3	9474.6	9407.92	9447.42
7.93	9262.13	12052.8	12030.7	11050.5	9983.29	9880.55	12233.6	10975.2	9557.61	9254.42	9369.35
7.94	9314.72	12100.1	11931.5	10498.9	9668.77	10007	11875.3	10547.6	9445.26	9045.62	8947.1
7.95	9386.73	12045.9	11836.5	10524.6	9937.74	9939.68	12314.1	10620.9	9244.45	9271.72	8776.65
7.96	9784.82	11916.8	11453.2	10599.1	9564.87	9629.93	11764.1	10511.3	9081.01	9380.04	8554.05
7.97	10282.6	11816.5	11549.3	10602	9717.83	9567.68	11487.5	10509.1	9081.08	9198.01	8571.37
7.98	9969.94	11900.7	10866.9	9973.77	9509.98	9581.19	11395.7	10791.8	9213.43	8933.58	8537
7.99	9810.38	11833.4	11347.8	9702.17	9056.31	9540.66	10978.9	10315.8	9358.58	8907.87	8431.78
8	9808.56	11502.9	11183.1	9517.87	8969.82	9233.29	11023.7	10078.6	8899.68	8745.73	8606.48
8.01	9983.74	11174.9	11052.7	9435.35	8992.87	8839.96	11116.9	9990.28	8954.1	8803.98	8349.72
8.02	9792.82	11271.2	10914.8	9484.45	9231.77	8751.58	11100.4	9709.46	8721.73	8984.34	8173.49
8.03	9699.9	11417.5	10984.2	9865.94	9155.94	8916.05	10920.3	9503.06	8656.38	8576.42	8108.85
8.04	9628.89	10816.7	10966.9	9965.52	8682.63	8883.96	10312.7	9530.63	8635.76	8376.23	8390.02
8.05	9352.06	10351.2	10487.9	9555.92	8426.29	8668.11	10344	9268.13	8605.52	8505.88	8465.43
8.06	9321.08	10667.3	10369.8	9002.34	8602.23	8645.01	10158.4	9616.34	8488	8305.08	8059.69
8.07	9171.48	10597.1	10524.7	8885.69	8382.23	8806.5	9974.67	9668.33	8376.74	8004.63	7944.91
8.08	9444.21	10542.5	10692.6	9210.93	8652.11	8950.48	10045.8	9339.02	8246.61	7830.65	7723.82
8.09	9634.42	10749.5	10761.3	9146.15	8591.42	8690.16	10117.3	8892.63	8464.39	7975.05	7537.57
8.1	9396.9	10437	10214.4	9004.74	8240.15	8570.94	9909.51	8974.45	8489.21	7511.16	7686.32
8.11	9397.45	10167.8	9906.55	8911.66	8327.81	8297.78	9734.37	8646.94	8367.52	7687.02	7625.06
8.12	9304.04	10223	10096.6	8940.07	8171.93	8442.74	9684.89	8619.98	8518.01	7858.76	7764.49
8.13	9335.57	10074.5	9498.92	8531.29	8384.07	8088.49	9746.65	8696.39	8281.17	7722.71	7574.28
8.14	9474.45	10210.5	9343.76	8527.74	8168.43	7856.22	9499.17	8838.79	8283.85	7621.51	7697.82
8.15	9430.65	10111.6	9544.21	8714.82	8127.1	7654.32	9230.06	8516.02	8200.92	7522.85	7307.45
8.16	9098.62	9931.17	9163.1	8762.71	7782.05	7938.04	9247.44	8304.42	7863.34	7498.89	7250.37
8.17	8933.74	9820.18	9065.07	8844.24	7718.52	7803.81	9301.04	8390.51	7673.83	7444.07	7222.72
8.18	9304.51	9882.71	9062.49	8394.82	7640.18	7554.39	8910.49	8213.65	7464.96	7274.55	7129
8.19	9161.76	9406.93	8765.81	8198.67	7710.19	7659.15	9069.67	8563.84	7290.6	6999.41	6933.76
8.2	8843	9389.24	8660.42	7800.87	7674.06	7814.57	9086.18	7888.65	7335.12	6999.4	7039.23
8.21	8502.71	9309.61	8558.79	7796.11	7296.84	7503.95	8741.98	7804.77	7375.12	6979.28	7009.56
8.22	8809.24	9147.83	8434.57	7623.37	7348.33	7408.21	8622	7563.65	7433.87	6978.88	6795.63
8.23	8785.46	8869.38	8906.17	7410.73	7369.57	7452.78	8703.9	7690.39	7265.22	6952.4	7006.45
8.24	8665.57	8774.05	9132.31	7472.93	7047.99	7531.65	8470.19	7574.93	6788.73	6849.39	7150.93
8.25	8522.49	8664.92	8536.11	7640.22	7179.84	7460.35	8147.98	7489.49	6624.69	6859.34	7148.48
8.26	8227.49	9001.51	8189.39	7350.49	6778.71	7378.73	7951.19	7691.91	6713.16	6884.43	6792.91
8.27	8153.26	9051.77	8366.89	7351.26	6853.29	7376.6	7837.57	7642.98	6859.84	6789.88	6748.54
8.28	8123.39	8817.28	8220.1	7272.98	6752.21	7344.79	7931.5	7486.57	6667	6758.66	6800.87
8.29	8016.04	8269.66	7835.68	7473.01	6763.98	7115.63	7592.52	7347.49	6876	6723.22	6866.65
8.3	8165.12	8315.17	7669.68	7243.48	6772.48	6955.48	7721.83	7370.31	6857.4	6571.96	6718.46
8.31	7799.1	8387.96	7797.73	6915.37	6870.93	7001.49	8013.95	7372.98	6733.1	6768.55	6382.02
8.32	7681.59	8012.63	8096.09	6974.82	6702.1	7025.54	7522.5	7317.84	6707.78	6557.85	6377.73
8.33	7424.74	7803.54	7951.22	7109.34	6806.88	6697.05	7172.22	7274.88	6303.09	6298.17	6553.21
8.34	7869.95	7614.94	7955.96	6691.71	6794.61	6568.1	7084.24	7196.68	6176.62	6288.38	6597.76
8.35	7750.15	7436.02	7632.35	6440.69	6698.23	6639.69	7166.82	7038.84	6328.68	6354.66	6598.83
8.36	7399.16	7448.26	7267.07	6400.13	6710.63	6631.32	7332.65	6922.88	6269.11	6393.4	6427.33
8.37	7480.9	7460.44	7390.44	6742.61	6520.99	6523.84	7159.98	6701.68	6353.9	6618.46	6461.34
8.38	7385.33	7499.18	7193.13	7020.46	6655.55	6838.33	7100.46	6854.04	6293.74	6375.07	6384.83
8.39	7242.6	7255.55	7301.23	6773.59	6799.46	6607.87	7056.1	6587.01	6357.63	6349.51	6285.81
8.4	7215.66	7236.01	7547.06	6700.63	6502.94	6616.76	7336.04	6534.63	6204.35	6420.27	6349.89
8.41	7041.99	7301.79	7357.22	6611.71	6331.12	6503.67	7174.1	6674.24	6108.12	6368.96	6283.81
8.42	6984.09	7412.72	7242.17	6751.22	6307.94	6608.35	7228.01	6435.79	6290.09	6165.34	6060.24
8.43	7363.06	7268.95	7067.17	6462.45	6237.38	6422.88	6865.01	6271.27	6222.49	6052.31	6082.59
8.44	7206.79	6890.83	7404.79	6376.37	6131.43	6377.83	6919.29	6302.05	6189.99	5939.78	6092.99
8.45	6965.57	7017.99	7366.65	6573.83	5910.61	6203.46	6809.01	6367.38	6087.29	6068.84	6234.55
8.46	7041.22	6922.28	7344.87	6194.37	6046.26	6381.37	6718.79	6252.55	6074.13	6271.9	6437.22
8.47	6967.85	6795.73	7194.69	6549.78	6086.71	6192.74	6556.94	6458.91	6038.46	6124.04	6167.32
8.48	6772.21	6952.94	7053.04	6482.38	6123.77	6189.88	6665.38	6488.16	6093.79	6006.4	6014.22
8.49	6781.09	6969.85	7064.59	6427.46	6185.16	6088.15	6669.06	6428	6191.74	6019.19	6015.16
8.5	6642.1	7177.24	7119.06	6225.72	6139.67	6241.02	6567.61	6548.18	6058.46	5999.66	6086.93
8.51	6361.28	6825.02	6875.23	6155.89	5934.99	6246.95	6561.22	6585.16	6308.21	5977.26	5976.16
8.52	6336.57	6677.26	6965.6	6236.28	5904.02	6343.4	6415.65	6492.31	6139.56	6150.19	6051.02
8.53	6568.16	6925.45	6982.35	6532.72	5965.32	6222.06	6564.79	6425.61	5998.55	6466.51	6049.4
8.54	6639.06	6684.15	6880.73	6178.56	6091.35	6114.99	6514.56	6258.45	5938.48	6409.69	5890.55
8.55	6486.07	6497.71	6603.6	6119.61	5999.07	5930.65	6326.38	6288.49	5908.45	6317.13	5932.11
8.56	6344.88	6356.31	6933.93	6153.13	6014.54	5953	6432.29	6268.9	5782.52	5896.48	5968.6
8.57	6423.27	6514.45	6857.02	6064.28	5935.01	5963.27	6357.27	6151.91	5940.98	5946.72	5942.99
8.58	6398.81	6604.82	6719.28	6086.91	5839.34	6089.61	6239.83	6198.69	5806.13	6187.29	5887.93
8.59	6146.81	6528.01	6526.35	6173.18	5760.57	5997.65	6236.95	6091.45	5795.06	6075.21	5647.67

## Sheet: Repeat 3
X	Y
	Marker	- Ctf18-RFC					+ Ctf18-RFC
		120 sec	150 sec	180 sec	210 sec	240 sec	120 sec	150 sec	180 sec	210 sec	240 sec
0	3818.71	2654.68	2850.15	2659.49	2642.82	2569.07	2665.66	2574.8	2634.89	2585.99	2638.72
0.01	3901.96	2625.45	2791.28	2675.32	2651.16	2582.72	2628.01	2506.89	2630.6	2562.51	2579.47
0.02	3880.61	2668.45	2728.03	2666.97	2770.12	2679.94	2633.6	2476.93	2694.3	2621.05	2574.86
0.03	3715.64	2738	2780.24	2660.09	2728.39	2687.09	2691.79	2489.7	2601.66	2613.35	2574.68
0.04	3863.8	2732.01	2754.55	2656.15	2601.51	2674.45	2648.45	2531.9	2682.95	2585.38	2623.19
0.05	3861.29	2757.9	2649.53	2676.82	2598.97	2645.3	2571.35	2539.16	2603.14	2550.91	2564.16
0.06	3779.47	2649.47	2634.95	2704.6	2682.97	2622.81	2629.69	2554.86	2643.3	2499.01	2520.51
0.07	3703.43	2659.78	2669.55	2782.16	2721.2	2609.99	2693.06	2590.78	2674.28	2612.28	2590.64
0.08	3745.88	2679.88	2627.29	2745.59	2678.7	2603.94	2690.64	2582.49	2688.81	2502.11	2721.18
0.09	3780.62	2707.93	2631.11	2716.7	2631.34	2633.9	2666.84	2491.97	2724.72	2499.74	2735.31
0.1	3648.96	2785.12	2701.71	2747.74	2700.32	2720.15	2698.53	2554.11	2611.24	2603.9	2635.6
0.11	3686.05	2761.5	2755.46	2814.6	2790.2	2727.51	2677.88	2573.11	2630.94	2669.56	2669.97
0.12	3818.21	2801.55	2740.76	2882.38	2815.03	2720.46	2654.61	2591.56	2660.88	2592.18	2700.25
0.13	3725.11	2846.71	2714.5	2816.07	2742.57	2652.55	2744.54	2623.22	2599.25	2533.03	2715.78
0.14	3751.41	2866.66	2649.7	2837.2	2854.79	2638.91	2772.91	2646.59	2616.24	2605.3	2769.89
0.15	3550.88	2791.28	2655.32	2748.49	2917.49	2710.71	2732.96	2657.14	2585.43	2583.45	2826.61
0.16	3618.29	2811.76	2800.81	2832.61	2837.24	2715.76	2731.79	2629.09	2658.57	2702.16	2773.16
0.17	3532.14	2771.84	2912.47	2887.01	2810.29	2783.93	2786.11	2663.75	2683.71	2687.43	2645.3
0.18	3580.76	2782.1	2865.62	2980.43	2921.31	2784.41	2797.31	2716.93	2705.46	2740.9	2628.2
0.19	3671.25	2755.29	2772.81	2797	2928.65	2846.43	2765.1	2739.71	2717.99	2698.88	2721.96
0.2	3684.57	2770.16	2723.51	2708.84	2849.84	2714.49	2765.85	2684.54	2626.6	2725.76	2764.55
0.21	3788.6	2793.18	2725.82	2775.09	2804.97	2711.41	2786.65	2555.82	2616.88	2750.88	2735.26
0.22	3897.4	2734.28	2769.15	2912.38	2845.22	2731.85	2797.5	2594.32	2587.7	2802.49	2732.43
0.23	4005.04	2694.44	2824.6	2755.12	2906.4	2715.4	2835.38	2624.97	2653.26	2696.35	2683.94
0.24	4202.8	2785.72	2762.45	2836.12	2936.96	2712.47	2851.4	2603.75	2680.11	2754.56	2738.21
0.25	4224.48	2828	2713.5	2889.93	3053.66	2716.74	2844.57	2653.61	2712.32	2809.89	2776.95
0.26	4278.31	2840.28	2813.03	2900.79	3151.55	2701.01	2740.34	2670.89	2678.2	2810.4	2719.19
0.27	4077.99	2913.68	2874.99	3000.81	3164.1	2784.26	2681.46	2678.99	2634.53	2737.19	2708.03
0.28	4079.26	2998.76	2867.8	2954.82	3157.96	2801.38	2760.31	2773.75	2695.04	2784.43	2762.22
0.29	4072.44	2919.8	2860.79	2860.54	3098.95	2880.75	2853.66	2852.82	2638.81	2796.6	2848.19
0.3	4132.36	2872.86	2923.68	2983.97	2982	2809.9	2866.96	2789.2	2595.75	2813.16	2878.05
0.31	4083.01	2815.57	2988	3140.71	3023.7	2890.34	2848.71	2745.47	2580.75	2799.56	2874.45
0.32	4184.09	2847.36	3037.39	3196.55	3150.47	2926.05	2884.12	2707.65	2656.18	2807.29	2822.51
0.33	4305.21	2951.69	3015.05	3204.46	3135.44	2944.45	2920.34	2741.18	2701	2689.86	2755.32
0.34	4464.27	2926.69	3062.4	3091.38	3140.88	2990.9	2923.89	2742.68	2700.41	2683.93	2793.7
0.35	4680.66	3032.46	3091.18	3022.5	3253.78	3006.82	2890.94	2760.51	2698.07	2738.46	2881.32
0.36	4844.94	3118.46	3099.34	3120.41	3297.11	2904.32	2872.16	2764.24	2770.72	2788.14	2907.39
0.37	4953.75	3070.26	3137.96	3110.09	3349.03	2873.5	2851.24	2774.14	2883.89	2804.24	2870.9
0.38	5130.2	3182.53	3120.49	3172.64	3394.54	2888.21	2856.78	2818.88	2883.11	2887.47	2827.28
0.39	5554.34	3212.44	3157.29	3152.06	3322.35	2942.75	2946.76	2945.39	2884.68	2899.39	2828.18
0.4	6261.1	3166.2	3214.53	3201.14	3419.88	3035.93	2997.09	2960.96	3003.51	2831.88	2868.16
0.41	6496.75	3110.85	3301.72	3295.51	3412.69	3045.34	3155.56	2917.31	2952.61	2935.34	3044.44
0.42	6870.76	3197.22	3438.06	3431.61	3449.85	3213.49	3201.84	2972.35	2898.19	3054.41	3032.47
0.43	7781.8	3156.51	3500.75	3443.96	3473.85	3219.78	3145.03	3027.06	3046.8	3012.64	2991.05
0.44	8260.2	3186.3	3447.68	3405.38	3404.95	3157.71	3237.38	3048.96	3157.03	3012.26	3061.81
0.45	8835.92	3365.25	3408.34	3419.29	3432.31	3306.96	3382.35	3195.06	3216.18	3010.47	3141.61
0.46	9433.46	3481.7	3372.26	3485.32	3475.74	3254.09	3353.46	3185.46	3183.69	3146.19	3247.86
0.47	10251.1	3395.76	3383.07	3578.64	3597.4	3282.04	3324.29	3224.39	3197.49	3157.16	3347.29
0.48	11617.4	3419	3330.51	3717.05	3849.62	3351.29	3290.75	3201.9	3262.51	3244.71	3318.62
0.49	12425	3400.62	3368.65	3680.26	3719.64	3360.93	3329.79	3125.53	3343.21	3191.88	3344.32
0.5	13189	3415.88	3481.6	3719.21	3652.6	3362.97	3445.49	3098.71	3323.34	3135.41	3363.93
0.51	14723.4	3354.36	3514.01	3810.72	3744.57	3337.18	3452.65	3250.34	3289.99	3192.43	3315.95
0.52	15934.6	3528.15	3504.38	3866.11	3750.89	3249.56	3385.1	3310.56	3313.09	3215	3415.15
0.53	16569.9	3704	3513.82	3910.24	3630.97	3275.7	3386.89	3349.95	3363.3	3214.76	3466.97
0.54	16456	3807.53	3579.66	3887.34	3505.4	3341.38	3342.69	3320.44	3479.97	3189.29	3415
0.55	16867.2	3830.54	3664.74	3778.01	3535.74	3398.29	3356.16	3312.6	3425.68	3223.85	3403.06
0.56	17428.2	3819.04	3703.55	3827.43	3704.46	3424.1	3351.66	3306.4	3367.6	3387.4	3418.85
0.57	17214.2	3754.53	3707.78	3796.47	3676.72	3606.55	3313.76	3262.1	3278.59	3330.85	3390.99
0.58	16687.4	3765.68	3684.07	3577.85	3619.54	3433.9	3293.65	3334.8	3315.2	3329.54	3327.91
0.59	16633.1	3769.54	3674.54	3569.29	3596.2	3348.57	3413.64	3413.57	3331.19	3287.96	3273.45
0.6	16749.2	3700.95	3770.69	3638	3462.68	3359.79	3552.35	3451.94	3283.96	3357.3	3314.95
0.61	16473.3	3569.95	3755.75	3772.2	3471.66	3631.86	3594.81	3465.34	3318.74	3266.7	3263.74
0.62	16098	3572.53	3725.26	3834.05	3619.76	3584.65	3553.76	3311.31	3354.57	3354.47	3207.06
0.63	15844.1	3613.45	3777.11	3743.28	3649.06	3479.44	3473.22	3201.38	3327.71	3344.44	3249.86
0.64	15251.1	3488.76	3618.66	3652.54	3526.21	3429.6	3386.39	3210.25	3278.97	3403.29	3238.62
0.65	14174.1	3306.59	3463.36	3504.89	3440.16	3453.24	3489.84	3226.99	3238.75	3327.8	3238.32
0.66	13454.9	3456.85	3476.71	3394.51	3404.88	3463.15	3565.55	3186.97	3243.64	3117.3	3224.16
0.67	12607.2	3494.64	3487.78	3268.96	3366.07	3369.45	3447.03	3254.56	3278.95	3079.4	3211.09
0.68	11780.4	3383.38	3387.72	3313.97	3353.76	3334.51	3312.34	3305.2	3104.84	3081.03	3134.22
0.69	11263.9	3303.6	3435.91	3233.9	3300.54	3447.76	3252.59	3208.72	3111.51	3014.78	3069.01
0.7	10292.4	3382.69	3450.76	3021.26	3227.05	3455.14	3201.89	3100.97	3085.04	3037.71	3015.47
0.71	9828.14	3395.01	3285.94	2996.44	3054.19	3383.5	3093.3	2985.16	3107.04	3048.99	2956.09
0.72	9023.99	3210.69	3177.72	2999.97	3090.94	3419	3002.99	2992.12	3061.51	2998.7	2912.76
0.73	8302.92	3123.72	3177.25	3048.62	3171.93	3329.31	3023.51	3009.88	2974.28	2986.3	2820.11
0.74	8143.65	3134.39	3095.55	3099.54	3103.12	3110.96	2966.89	2893.71	2757.4	2945.94	2761.96
0.75	7665.29	3076.62	3003.12	3125.6	3039.6	3002.46	2939.64	2868.68	2750.49	2796.19	2852.74
0.76	7249.12	3059.76	3013.79	3029.62	2965.35	2925.71	3003.41	2803.03	2760.91	2830.91	2962.74
0.77	6898.88	3014.18	2954.09	2957.18	2963.79	2979.22	3007.88	2850.18	2750.95	2889	2939.3
0.78	6526.54	2935.65	2953.61	2926.24	3084.49	2981.79	2875.01	2933.09	2732.24	2795.12	2906.81
0.79	6124.91	2850.74	2963.2	2894.28	3040.25	2843.19	2777.28	2871.03	2676.96	2806.24	2914.61
0.8	5898.48	2920.14	2930.74	2906.38	2869.32	2816.79	2787.97	2742.72	2708.84	2849.57	2876.12
0.81	5684.88	3022.47	2955.71	2947.7	2923.72	2863.47	2799.71	2749.54	2761.79	2669.88	2887.86
0.82	5420	3101.6	3021.05	2894.99	2955.59	2863.15	2792.22	2810.9	2796.26	2593.57	2863.89
0.83	5336.98	3010.7	3050.18	2839.99	2877.9	2791.28	2760.07	2822.85	2832.22	2689.4	2897.3
0.84	5217.19	2926.12	2961.84	2865.84	2745.7	2929.51	2764.62	2850.41	2866.62	2651	3003.66
0.85	5071.23	2867.07	2932.01	2867.95	2756.11	2930.49	2726.6	2859.99	2797.07	2711.3	3016.89
0.86	5085	2943.76	2917.57	2864.82	2855.47	2938.68	2721.65	2825.32	2717.78	2659.1	2981.94
0.87	4872.56	2963.45	2854.44	2860.09	2959.62	2853.39	2749.8	2771.69	2706.61	2622.56	3014.61
0.88	5063.85	2882.21	2775.38	2830.38	2945.64	2751.76	2764.85	2810.46	2773.39	2633.71	3074.01
0.89	5023.96	2941.2	2833.89	2938.59	3015.43	2811.9	2787.95	2813.46	2809.71	2689.22	2963.69
0.9	5133.69	2974.49	2927.59	2939.47	2962.56	2784.64	2792.38	2751.16	2808.16	2810.91	2916.84
0.91	5208.05	2858.12	2964.34	2873.68	2855.93	2785.07	2720.99	2712.5	2754.66	2748.09	2889.75
0.92	4840.82	2845.93	2918.25	2953.28	2859.46	2720.65	2687.84	2711.8	2686.55	2668.54	2870.07
0.93	4652.18	2931.4	2994.15	2906.85	2836.61	2769.5	2758.96	2708.43	2669.96	2792.94	2836.39
0.94	4585.11	2878.69	2935.69	2951.75	2802.11	2867.1	2717.26	2670.2	2685.43	2742.8	2826.66
0.95	4645.24	2918.18	2846.03	2981.85	2847.56	2833.7	2666.93	2649.72	2779.01	2716.49	2919.55
0.96	4706.82	2907.24	2869.82	2950.55	2886.89	2799.34	2730.31	2748.59	2699.35	2736.25	3054.4
0.97	4884.36	3010.47	2895.07	2924.88	2923.96	2689.26	2751.57	2734.41	2694.79	2777.06	3072.51
0.98	4725.69	3037.43	2904.46	2840.35	2900.88	2721.57	2714.86	2786.04	2756.76	2747.04	3005.59
0.99	4564.73	3067	2902.88	2723.41	2920.31	2734.89	2713.14	2840.2	2764.39	2822.09	2968.59
1	4514.51	3040.41	2842.12	2705.82	2914.71	2797.07	2682.95	2766.39	2727.85	2760.75	2955.71
1.01	4468.29	2967.7	2795.71	2798.34	2848.71	2820.26	2616.32	2686.57	2661.61	2711.34	2952.71
1.02	4712.4	2861.78	2790.72	2908.38	2845.61	2887.72	2578.8	2553.18	2645.06	2668.86	2965.25
1.03	4811.19	2974.54	2767.29	2876.95	2865.43	2819.32	2610	2536.3	2693.54	2807.07	3062.93
1.04	4827.68	2950.19	2833.09	2710.43	2706.51	2801.5	2730.09	2590.16	2870.65	2701.74	3202.25
1.05	4860.75	2886.75	2849.88	2663.57	2819.03	2789.74	2747.56	2627.16	2831.65	2690.6	3187.11
1.06	4744.74	2994.26	2860.39	2780.34	2964.81	2753.97	2706.22	2696.01	2854.9	2661.06	3106.68
1.07	4817.26	2956.01	2810.97	2873.1	2898.5	2752.01	2695.4	2649.36	2723.35	2804.1	3036.99
1.08	4837.96	2846.22	2815.38	2861.46	2884.43	2775.51	2722.78	2658.72	2700.31	2829	3138.82
1.09	4894.38	2826.56	2867.49	2872.19	2857.2	2827.04	2814.69	2662.89	2679.51	2788.38	3518.55
1.1	4840.21	2826.76	2916.85	2868.81	2838.39	2824.5	2830.01	2702.55	2733.55	2707.28	3672.64
1.11	4833.79	2809.1	2882.95	2829.49	2774.24	2825.53	2782.31	2740.25	2683.45	2652.62	3577.51
1.12	5029.73	2866.89	2788.86	2762.59	2791.43	2822.94	2713.54	2817.25	2628.18	2621.25	3510.04
1.13	5116.07	2906.64	2742.41	2779.34	2884.46	2762.01	2655.94	2828.22	2670.65	2724.89	3589.01
1.14	5098.77	2869.43	2773.18	2806.12	2854.54	2760.19	2694.22	2827.45	2708.61	2811.05	3652.3
1.15	5082.23	2877.32	2809.54	2773.88	2770.84	2864.14	2762.34	2748.81	2732.74	2775.15	3620.79
1.16	5110.75	2909.06	2780.19	2719.35	2722.21	2884.56	2721.82	2753.12	2788.26	2724.38	3608.53
1.17	4870.29	2935.66	2809.81	2708.1	2725.97	2811.66	2680.2	2861.79	2778.72	2713.24	3592.68
1.18	4845.05	2923.43	2858.03	2729.85	2679.68	2873.72	2694.86	2864.07	2730.16	2690.44	3572.62
1.19	4944.55	2816.7	2804.05	2692.59	2762.84	2859.43	2745.88	2838.72	2746.32	2676.91	3567.1
1.2	5049.36	2795.21	2802.47	2680	2858.93	2815.65	2817.4	2766.5	2779.35	2749.03	3631.61
1.21	5065.56	2762.6	2741.99	2781.12	3028.88	2909.53	2843.86	2782.69	2715.74	2802.47	3725.07
1.22	5085.41	2824.4	2661.81	2740.93	2891.12	2882.25	2806.22	2788.82	2760.84	2856.22	3847.05
1.23	5073.59	2792.12	2650.06	2697.16	2789.36	2890.55	2692.88	2763.24	2821.28	2731.34	4111.09
1.24	5210.9	2823.34	2613.07	2696.95	2724.61	2855	2673	2765.16	2901.4	2801.24	4343.35
1.25	5520.15	2776.5	2636.88	2713.3	2740.18	2834.18	2641.28	2747	2823.79	2717.84	4288.6
1.26	5897.38	2739	2699.35	2811.81	2847.07	2816.62	2628.89	2791.12	2756.64	2751.26	4081.49
1.27	6095.9	2763.78	2735.25	2884.39	2873.88	2882.84	2659.69	2807.09	2738.26	2818.05	4112.89
1.28	6171.06	2882.39	2758.2	2909.12	2820.61	2920.05	2698.74	2801.03	2711.93	2809.74	4205.81
1.29	6518.31	2910.4	2772.97	2876.32	2881.95	2975.64	2707.89	2776.14	2702.36	2792.28	4260.74
1.3	6805.27	2902.7	2739.75	2826.7	2908.14	2889.38	2717.69	2667.43	2741.65	2820.03	4292.2
1.31	7126.5	2854.99	2759.66	2821.96	2970.96	2885.97	2718.45	2673.36	2794.62	2771.89	4420.34
1.32	7399.5	2754.01	2837.82	2779.43	2984.55	2914.09	2736.5	2641.21	2790.28	2750.21	4525.82
1.33	7800.09	2754.12	2804.51	2653.07	2929.68	2894.74	2770.7	2587.88	2823.24	2853.84	4553.2
1.34	8332.08	2822.78	2784.91	2788.99	2955.59	2924.24	2811.72	2645	2719.55	2858	4514.09
1.35	9357.14	2803.46	2737.66	2820.78	2801	2899.55	2847.95	2714.15	2686.14	2851.14	4698.76
1.36	10219.6	2737.45	2671.62	2745.2	2749.2	2941.14	2791.4	2664.15	2682.45	2793.47	4921.14
1.37	10547.9	2713.07	2696.2	2670.46	2838.47	2969.19	2711.41	2690.1	2725.16	2729.56	5068.95
1.38	11357.2	2714.25	2761.45	2726.25	2869.97	2943.54	2756.51	2682.96	2786	2757.36	5277.65
1.39	11949.6	2722.2	2804.65	2818.78	2855.22	2981.7	2880.21	2610.54	2763.76	2823.38	5210.26
1.4	12792.7	2760.5	2789.55	2816.47	2828.66	2952.39	2829.24	2610.57	2863.8	2767.9	5070.29
1.41	13931.4	2770.86	2791.01	2764.86	2847.39	2991.44	2795.68	2625.15	2805.79	2828.88	5218.36
1.42	14683.7	2817.46	2786.9	2719.97	2914.11	3154.35	2813.69	2677.7	2687.57	2847.14	5178.09
1.43	15379.5	2849.9	2779.61	2749.04	2836.57	3147.79	2760.34	2779.66	2723.84	2907.29	5179.73
1.44	17056.7	2852.81	2784.06	2790.78	2813	3080.82	2731.94	2784.59	2761.5	2919.34	5437.34
1.45	18527.8	2883.39	2831.93	2780.41	2829.31	3127.43	2808.41	2692.96	2769.86	2999.45	5721.64
1.46	19090.4	2871.74	2824.12	2809.55	2869.25	3242.28	2856.38	2673.54	2676.81	3016.49	5759.94
1.47	19988.2	2805.61	2806.47	2713.78	2887.46	3291.97	2806.24	2691.78	2799.25	2959.29	5662.16
1.48	20479.1	2735.86	2772.45	2675.15	2951.97	3269.32	2715.15	2693.79	2753.15	2967.75	5854.76
1.49	20215.1	2740.05	2830.84	2610.9	2924.03	3282.09	2684.88	2701.5	2695.3	2985.36	5966.07
1.5	20266.6	2787.95	2861.12	2585.96	2860.11	3303.8	2716.89	2668.51	2716.68	3007.55	5895.91
1.51	20972.7	2861.25	2742.91	2591.21	2850.05	3277.61	2757.82	2681.6	2744.5	3017.39	5741.24
1.52	20697.7	2884.66	2735.36	2760.56	2805.84	3307.53	2852.51	2658.05	2707.25	3013.53	6003.61
1.53	20722.1	2907.79	2799.8	2731.47	2872.94	3455.75	2872.88	2582.74	2657.45	2956.15	6180.57
1.54	20531	2831.93	2865.44	2675.4	2868.88	3596.5	2837.1	2587.25	2608.95	3033.71	6171.09
1.55	20364.9	2804.85	2784.53	2842.24	2874.35	3745.32	2919.4	2635.85	2534.62	3144.72	6274.75
1.56	19478.9	2823.1	2764.65	2851.97	2773.25	3627.68	2933.1	2645.6	2573.65	3106.53	6463.31
1.57	19251.3	2850.38	2801.26	2764.93	2866.2	3548.45	2811.47	2691.11	2595.28	3246.41	6572.59
1.58	18789	2924.85	2710.06	2729.76	2939.71	3655.45	2797.01	2747.09	2626.64	3245.53	6493.88
1.59	18212.6	2774.39	2638.88	2725.61	3037.24	3802.51	2795	2662.93	2686.78	3364.85	6494.56
1.6	16700.1	2788.95	2758.81	2773.89	3034.47	3734.43	2745.9	2640.21	2583.78	3307.82	6641.95
1.61	15916.4	2936.53	2795.54	2808.15	2986.72	3760.19	2681.88	2655.64	2535.32	3252	6589.21
1.62	15428	2966.49	2750.54	2885.54	2903.46	3700.04	2633.35	2564.18	2645.54	3252.93	6546.76
1.63	14562.3	2938.11	2732.54	2855.78	2905.86	3791.71	2711.14	2543.61	2711.24	3243.64	6613.94
1.64	13813.5	2888.09	2716.28	2812.18	2809	3924.39	2810.05	2574.31	2727.43	3374.95	6693.69
1.65	13262.1	2772.39	2770.61	2848.12	2800.16	3924.59	2816.51	2573.09	2696.79	3313.89	6669.24
1.66	12579.9	2662.62	2829.97	2888.54	2982.82	3755.72	2803.71	2678.47	2677.06	3303.91	6763.15
1.67	11112.6	2644.39	2736.74	2788.69	2891.93	3866.39	2868.62	2634.34	2795.04	3394.03	6992.1
1.68	10414.1	2628.32	2704.84	2724.53	2933.14	3803.69	2858.79	2618.04	2689.22	3464.2	7314.05
1.69	9745.84	2685.76	2724.22	2703.7	2926.47	4124.98	2787.4	2661.47	2675.93	3513.53	7336.84
1.7	9171.42	2687.93	2760.16	2733.31	2872.55	4241.41	2779.44	2756.55	2646.81	3548.36	7248.79
1.71	8557.81	2619.15	2781.1	2741.24	2908.84	4249.93	2809.3	2853.7	2691.82	3561.4	7290.76
1.72	8028.79	2697.18	2774.45	2812.96	3030.15	4447.48	2853.29	2790.19	2682.22	3640.47	7267.19
1.73	7846.9	2752.8	2765.14	2861.91	3204.84	4615.51	2845.97	2825.16	2716.14	3713.72	7249.27
1.74	7161.91	2812.61	2728.19	2831.86	3180.74	4518.55	2826.59	2688.31	2630.35	3689.24	7303.07
1.75	6842.91	2831.18	2791.99	2784.82	3149.51	4408.43	2833.68	2656.74	2645.24	3747.64	7122.82
1.76	6553.16	2731.21	2934.15	2762.04	3243.82	4413.68	2782.35	2629.89	2747.99	3837.55	6841.93
1.77	6255.6	2649.53	2913.96	2742.18	3235.75	4321.12	2701.35	2596.12	2644.34	3999.56	7076.05
1.78	6367.12	2651.1	2794.07	2698.05	3027.25	4418.41	2656.62	2665.79	2593.03	4026.72	7571.35
1.79	6021.15	2658.44	2714.57	2737.7	3014.99	4482.07	2734.32	2738.39	2671.39	3877.01	7541.15
1.8	5873.69	2627.2	2708.32	2841.43	3061.47	4377.56	2809.7	2726.5	2622.26	3884.31	7168.3
1.81	5972.66	2657.79	2715.09	2794.05	3094.46	4534.69	2843.54	2716.41	2603.21	3926.26	7077.84
1.82	5793.3	2764.64	2655.6	2773.39	3058.2	4678.8	2832.51	2781.32	2708.22	4148.04	7060.51
1.83	5548.39	2779.22	2625.43	2863.84	3066.5	4710.59	2725.69	2786.68	2669.28	4192.74	6961.65
1.84	5228.52	2727.65	2717.46	2870.95	3220.22	4780.35	2635.25	2716.19	2727.06	4279.25	7063.81
1.85	5019.51	2660.2	2812.03	2743.09	3272.78	5044.15	2652.61	2654.7	2790.53	4207.46	7084.71
1.86	5064.74	2621.14	2823.03	2793.36	3263.56	5089.52	2722.84	2734.79	2745.03	4386.43	7063.07
1.87	5161.3	2637.2	2795.99	2826.22	3302.11	4810.05	2756.07	2861.3	2643.1	4496.02	6939.05
1.88	5198.69	2644.29	2791.76	2800.91	3469.15	4963.82	2715.4	2885.39	2616.46	4538.85	6867.3
1.89	4935.7	2584.3	2791.75	2827.88	3432.12	5493.44	2692.61	2890.91	2609.14	4617.05	7150.16
1.9	5170.89	2637.81	2785.04	2785.41	3497.11	5502.12	2699.44	2755.47	2556.72	4804.98	7471.99
1.91	5080.73	2651.8	2715.26	2859.46	3518.64	5315.5	2798.18	2729.79	2578.38	5026.82	7500.27
1.92	5103.81	2690.25	2712.44	2999.95	3481.62	5415.27	2851.61	2706.89	2637.44	4895.77	7523.26
1.93	4923.12	2711.15	2784.95	3013.38	3499.84	5369.09	2820.9	2736.26	2730.86	4782.19	7306.57
1.94	4927.56	2700.3	2737.51	2945.47	3430.44	5370.86	2760.6	2639.29	2773.41	4810.06	7100.95
1.95	5162.44	2642.11	2701.65	2906.82	3444.85	5692.14	2813.34	2559.97	2860.66	4759.15	6990.09
1.96	5095.86	2639.25	2796.47	3006.51	3615.82	5868.86	2848.43	2567.26	2741.84	4893.06	6972.62
1.97	5072.49	2631.26	2864.64	3093.99	3688.9	5972.12	2826.04	2651.66	2759.44	5017.15	7121.35
1.98	4950.82	2627.06	2841.51	2978.72	3810.76	6153.15	2739.91	2714.4	2767.35	4975.99	7077.1
1.99	4810.7	2623.82	2763.56	3001.14	3814.3	6212.76	2680.65	2715.18	2746.28	5178.9	6933.29
2	4546.2	2647.97	2820.56	2876.55	3663.86	6281.65	2715.84	2682.71	2721.86	4984.44	6978.27
2.01	4816.01	2772.6	2878.01	2805	3706.71	6336.73	2687.22	2738.99	2681.97	5111.31	7162.89
2.02	4882.59	2829.43	2840.7	2912.2	3900.34	6337.4	2676.31	2706.51	2697.74	5539.57	7129.68
2.03	4914.79	2769.01	2769.03	2978.85	3831.34	6547.44	2699.65	2599.68	2747.75	5407.16	6911.64
2.04	5034.46	2735.88	2747.01	2859.7	3829.88	6315.18	2696.71	2570.65	2743.68	5487.43	6730.91
2.05	5113.89	2650.28	2823.25	2853.94	3892.31	6303.99	2699.45	2639.25	2785.62	5770.64	6720.68
2.06	4975.2	2736.75	2918.26	2905.78	3898.34	6511.68	2673.86	2656.45	2759.85	5730.82	6878.27
2.07	5016.29	2773.4	2847.44	2908.29	3981.59	6812.21	2691.47	2690.45	2810.66	5453.11	7275.16
2.08	5036.31	2766.46	2745.53	2868.57	4050.82	6855.59	2795.76	2697.74	2827.69	5413.39	7126.39
2.09	4894.5	2753.94	2729.75	2780.69	4076.34	6920.86	2809.64	2698.7	2857.82	5609.02	6894.71
2.1	4993.21	2825.85	2728.22	2793.64	4173.85	6976.66	2746.18	2704.82	2836.25	5832.59	6841.24
2.11	5125.23	2755.16	2715.44	2898.53	4251.75	7208.35	2718.69	2760.93	2761.49	5988.59	6581.74
2.12	4916.39	2732.79	2697.56	2909.07	4256.4	6988.15	2742.51	2695.01	2772.36	5946.76	6453.24
2.13	4861.06	2702.82	2692.18	2839.26	4274.57	6646.84	2706.7	2665.69	2844.86	5867.46	6622.23
2.14	4925.71	2729.84	2728.32	2838.57	4337.18	6447.21	2634.32	2656.45	2902.66	6007.4	6616.23
2.15	4842.04	2844.09	2730.76	2900.65	4224.71	6522.65	2606.55	2610.85	3001.19	5892.51	6402.3
2.16	4912.99	2811.75	2740.46	2940.46	4324.55	6456.64	2638.59	2662.96	2946.71	5883.82	6279.31
2.17	5063.55	2758.95	2778.38	2878.57	4386.26	6629.65	2590.9	2732.18	3048.32	5886.19	6262.81
2.18	4891.05	2659.06	2800.1	2810.32	4690.52	6905.38	2614.35	2688.89	3054.47	5952.89	6122.7
2.19	5036.32	2706.09	2781.3	2843	4658.06	7284.26	2675.1	2733.01	3057.44	6140.74	6083.46
2.2	5091.81	2733.18	2799.39	2861.45	4875.75	7228.6	2724.61	2762.72	3041.44	6169.66	6213.88
2.21	4997.05	2698.25	2759.03	2862.11	4965.21	6834.84	2711.85	2664.07	3041.55	6074.14	6141.94
2.22	4968.05	2650.86	2769.96	2864.15	4975.61	6689.86	2694.46	2681.75	3026.49	6160.2	6012.45
2.23	4888.88	2636.56	2798.39	2867.32	5171.96	6899.91	2662.18	2588.89	3093.66	6466.02	6093.4
2.24	4901.49	2647.29	2751.1	2944.14	5258.75	7223.73	2643.29	2526.9	3158.6	6426.02	5927.11
2.25	4971.41	2690.56	2755.09	2935.76	5454.5	7254.39	2651.46	2522.75	3237.76	6116.3	5949.89
2.26	5073.54	2630.25	2782.84	2974.24	5302.75	7443.25	2735.74	2525.95	3267.6	6191.32	5965.34
2.27	5106.93	2596.76	2776.57	2952.4	5313.1	7261.93	2758.14	2589.38	3244.89	6062.95	5853.65
2.28	4894.3	2529.15	2731.35	2947.34	5434.62	7229.04	2754.64	2564.54	3281.19	6291.55	5729.77
2.29	4933.88	2590.65	2706.16	3031.24	5594.48	7134.99	2758.3	2556.45	3444.61	6002.2	5646.74
2.3	4929.73	2761.86	2681.51	2997.88	5608.18	7190.49	2736.03	2638.03	3464.62	6129.3	5706.31
2.31	4950.89	2783.2	2602.41	2989.49	5724.95	7213.89	2746.81	2705.5	3436.6	6176.1	5572.96
2.32	5062.43	2746.45	2672.4	2962.3	5870.62	7307.77	2772.18	2657.36	3420.45	6068.68	5596.12
2.33	5155.62	2713.69	2764.56	3026.74	5951.75	7426.59	2724.7	2658.09	3393.41	6202.94	5717.62
2.34	5334.26	2708.49	2704.45	3006.34	5965	7577.38	2670.45	2750.31	3382.45	6465.4	5706.15
2.35	5533.82	2704.4	2682.49	2992.76	6032.9	7362.94	2658	2749.55	3425.05	6537.96	5687.34
2.36	5339.04	2825.38	2673.09	2998.56	6240.68	7257.65	2663.47	2710.96	3496.14	6422.6	5543.54
2.37	5377.45	2822.1	2674.43	3144.38	6596.64	7137.44	2755.65	2673.07	3375.65	6619.44	5578.29
2.38	5582.26	2797.12	2699.43	3142.18	6615.71	7077.86	2757.81	2584.85	3331.79	6673.61	5382.02
2.39	5677.16	2829.56	2671.71	3019.4	6453.82	7132.68	2683.75	2597.64	3461.72	6588.01	5281.55
2.4	5755.23	2830.85	2648.45	2988.96	6551.55	7436.09	2672.8	2687.24	3634.54	6545.23	5416.84
2.41	5611.14	2776.29	2642.94	3033.26	6673.26	7252.98	2726.96	2662.34	3798.85	6549.7	5589.55
2.42	5453.56	2791.79	2676.36	3117.74	6721.79	7036.75	2702.88	2604.93	3587.72	6458.8	5635.52
2.43	5749.21	2749.01	2701.7	3058.18	6667.02	7133.51	2675.95	2596.59	3678.93	6837.86	5449.61
2.44	5792.14	2665.47	2733.07	3028.44	7056.38	7133.15	2666.01	2548.7	3766.38	6821.26	5282.29
2.45	5880.3	2707.07	2799.85	3035.43	7204.77	7336.05	2685.82	2592.5	3774.38	6686.8	5377.51
2.46	6167.81	2824.26	2840.89	3106.03	7173.3	7557.54	2689.64	2672.31	3694	6581.43	5364.6
2.47	6323	2776.18	2817.9	3048.93	7103.86	7057.73	2705.55	2694.76	3549.53	6626.15	5343.12
2.48	6731.95	2852.47	2739.56	3046.16	7136.36	6748.54	2721.86	2740.19	3702.64	6819.02	5277.64
2.49	7175.82	2876.34	2746.56	3040.84	7046.95	7012.2	2771.68	2778.89	3908.6	6722.11	5240.61
2.5	7563.84	2853.49	2863.54	3128.74	7109.81	6970.46	2840.8	2819.84	3975.22	6505.32	5128.32
2.51	8139.27	2807.22	2896.39	3097.71	7034.44	6925.5	2813.57	2748.19	3866.5	6549.6	5164.99
2.52	8331.33	2838.59	2887.39	3117.24	7123.54	6770.55	2818.66	2753.76	3935.06	6759.15	5357.66
2.53	8401.98	2774.15	2871.86	3141	7238.66	7043.77	2907.8	2767.41	3941.66	6984.82	5265.32
2.54	8826.3	2676.84	2814.41	3255.2	7738.27	7325.51	2969.9	2839.05	4003.25	6540.93	5088.25
2.55	9055.64	2594.78	2791.46	3312.78	7604.6	7036.82	2835.25	2897.59	4057.76	6468.88	5194.94
2.56	9402.51	2679.93	2925.93	3174.94	8055.61	7164.27	2691.16	2821.11	4097.06	6453.75	5327.71
2.57	9713.27	2708.59	2912	3216.61	8041.91	7264.29	2665.4	2742.68	4295.96	6225.96	5234.54
2.58	10033.4	2726.11	2775	3327.8	8481.85	7200.81	2727.19	2803.46	4521.14	6418.4	5158.4
2.59	10938.9	2686.68	2732.88	3249.29	8475.73	6902.55	2784.82	2801.24	4482.16	6433.01	5008.66
2.6	10944.9	2722.51	2827.91	3277.53	8349.86	6936.01	2747.69	2749.51	4450.23	6529.57	4725.29
2.61	11799.4	2743.34	2857.07	3317.59	8364.45	6892	2750.76	2716.04	4449.23	6285.41	4669.46
2.62	11987.6	2739.94	2789.3	3273.78	8741.51	7043.38	2815.44	2681.7	4528.38	6294.31	4768.88
2.63	12408.3	2671.15	2732.99	3377.96	8700.04	7101.15	2835.28	2738.75	4608.06	6456.32	4884.74
2.64	12234.8	2644.93	2691.88	3517.1	8755.6	7185.21	2861.35	2884.31	4746.16	6470	4923.79
2.65	12393.5	2783.38	2631.65	3551.75	9031.69	6941.25	2839.99	2784.78	4742.84	6522.26	4924.35
2.66	12800.4	2831.78	2694.24	3570.7	9187.92	6721.94	2830.7	2761.09	4424.05	6419.55	4815.25
2.67	12437.7	2811.75	2718.96	3590.25	8739.59	6649.68	2838.04	2743.71	4563.41	6456.86	4906.41
2.68	12208.6	2746.6	2668.89	3625.86	9404.48	6797.43	2816.95	2748.84	4825.27	6603.16	4940.49
2.69	12520.6	2714.78	2716.66	3728.15	9216.54	7052.14	2808.53	2773.05	4992.54	6419.57	4880.59
2.7	12528.5	2683.56	2806.43	3795.5	9256.1	7066.96	2767.31	2815.59	4965.52	6222.24	4664.73
2.71	12387.5	2749.49	2805.39	3691.39	8933.81	6697.99	2766.12	2824.53	4969.21	6335.65	4629.95
2.72	11890	2776.3	2729.25	3773.8	9145.31	6372.5	2802.53	2870.14	4955.82	6221.34	4829.76
2.73	11235	2789.35	2692.15	3884.24	9336.94	6467.91	2853.79	2789.53	5193.3	5973.84	4825.25
2.74	11273	2845.05	2703.81	3769.71	9471.11	6505.91	2830.36	2672.94	5064.18	6084.55	4860.98
2.75	11032.6	2776.04	2679.95	3695.44	9673.5	6707.7	2761.85	2756.57	5095.01	6072.45	4820.59
2.76	10625.6	2705.16	2740.06	3728.51	9370.1	6935.34	2675.82	2766.38	4943.14	6189.49	4674.95
2.77	9840.99	2731.46	2858.79	4019.85	9615.4	6952.89	2617.05	2765.86	5180.11	6343.84	4581.14
2.78	9586.42	2730.49	2930.51	4101.98	9751.81	6952.29	2743.79	2769.32	5177.77	5955.6	4694.93
2.79	9307.46	2754.45	2930.85	4168.65	9607.79	6757.9	2785.66	2907.04	5012.76	5906.41	4743.86
2.8	9493.89	2685.84	2876.56	4189	9575.58	6739.56	2757.25	2924.6	5224.76	5973.76	4639.01
2.81	9235.36	2721.89	2871.31	4041.2	9628.73	6695.27	2750.31	2849.91	5308.35	6025.52	4508.93
2.82	8761.26	2821.26	2883.84	4137.74	9519.66	6574.84	2796.24	2785.78	5485.81	5943.76	4499.23
2.83	8301.83	2905.7	2925.62	4279.9	9635.77	6588.34	2820.94	2774.89	5493.94	6079.89	4618.57
2.84	8014.16	2847.66	2963.36	4491.14	9491.42	6601.2	2826.81	2823.74	5396.84	6007.25	4652.82
2.85	7388.99	2692.65	2939.6	4312.07	9349.45	6806.35	2909.15	2828.41	5668.52	5852.76	4577.61
2.86	7170.59	2725.38	2922.18	4410.74	9365.38	6600.44	2896.12	2827.1	5610.25	6035.86	4355.45
2.87	7080.59	2793.19	2963.8	4517.5	9534.73	6301.6	2878.78	2854.35	5364.31	5977.41	4241.71
2.88	6651.15	2853.9	2909.54	4585.85	9668.27	6467.77	2908.14	2887.91	5295.44	5728.56	4254.56
2.89	6551.24	2856.26	2797.88	4611.35	9272	6487.98	2902.91	2922.15	5459.26	5937.52	4513.76
2.9	6390.89	2846.44	2769.15	4644.12	9506.7	6409.54	2819.44	2938.93	5558.81	5648.04	4672.77
2.91	6280.69	2818.82	2790	4539.31	9541.26	6409.32	2829.71	2891.75	5665.36	5620.25	4752.93
2.92	6246.02	2837.18	2722.26	4741.71	9346.96	6268.48	2811.01	2895.86	5858.4	5887.77	4563.01
2.93	6138	2867.03	2654.06	4981.79	9434.6	6376.01	2790.75	2953.43	5751.79	5785.75	4469.4
2.94	6061.24	2806.81	2703.59	5275.05	9515.55	6606.82	2878.4	3019.21	5754.43	5693.41	4497.79
2.95	5856.01	2768.7	2829.18	5073.86	9711.27	6844.26	2974.97	3091.25	5818.19	5942.14	4491.9
2.96	5785.11	2737.25	2961.26	4978.71	9551.29	7033.44	2940.3	3054.51	5842.75	5780.8	4419.73
2.97	5625.56	2744.1	2898.12	4961.94	9742.58	6937.24	2867.38	2950.59	5507.29	5697.51	4534.76
2.98	5690.9	2703.68	2815.04	5084.95	9859.5	6723.89	2876.97	2998.07	5608.46	5787.26	4598.9
2.99	5464.77	2705.43	2789.4	5266.19	9695.62	6575.14	2949.36	3090.91	5781.31	5777.46	4376.16
3	5441.38	2649.68	2772.51	5295.1	9755.66	6274.8	2896.21	3021.55	5983.56	5430.34	4250.91
3.01	5424.31	2672.12	2722.93	5350.57	9841.38	6227.49	2811.7	3037.04	6026.06	5296.44	4407.57
3.02	5616.3	2745.06	2688.76	5408.95	9803.88	6238.52	2784.32	3039.75	6113.11	5406.79	4472.64
3.03	5426.38	2700.56	2707.95	5461.32	10083.3	6368.46	2809.36	3050.62	6186.25	5454.65	4506.89
3.04	5086.35	2776.94	2751.29	5524.41	10095.6	6237.35	2812.46	3106.6	6487.48	5500.73	4575.07
3.05	5060.44	2872.51	2769.03	5644	9806.5	6169.95	2806.03	3142.69	6144.04	5146.49	4475.91
3.06	5193.31	2863.94	2797.25	5664.05	9857.71	6221.18	2829.61	3251.06	6120.09	4885.84	4513.11
3.07	5269.55	2832.99	2829.19	5828.85	9822.69	6492.61	2830.05	3297.65	6147.4	5115.88	4445.41
3.08	5280.51	2805.04	2855.96	6010.19	9851.42	6401.48	2819.05	3225.26	6225.81	5272.86	4516.84
3.09	4979.34	2769.36	2798.38	6088.79	9744.33	6437.46	2849.86	3140.72	6485.27	5226.01	4563.91
3.1	5101.82	2742.21	2722.59	6127.52	9403.49	6205.69	2881.69	3230.66	6364.27	5155.32	4548.09
3.11	5158.44	2710.41	2763.78	6212.21	9270.91	6092.38	2822.54	3271.76	6565.21	4850.4	4703.81
3.12	5337.98	2744.43	2836.86	6186.59	8728.19	6122	2772.8	3117.19	6752.49	4892.02	4473.56
3.13	5024.46	2777.78	2893.65	6374.14	8695.14	6296.8	2762.43	3154	6534.75	4815.65	4333.34
3.14	4839.74	2859.6	2885.32	6475.64	9165.45	6304.6	2814.28	3197.64	6379.76	4769.76	4424.81
3.15	4962.69	2868.68	2795.22	6754.52	9927.91	5722.35	2875.78	3233.32	6479.46	4843.19	4412.18
3.16	4836.81	2808.18	2757.66	6949.56	9627.19	5912.18	2899.89	3221.47	6379.85	4788.24	4344.7
3.17	4741.38	2713.2	2771.47	6678.75	9831.19	6097.02	2892.9	3263.51	6588.95	4839.1	4328.01
3.18	4934.95	2664.03	2771.24	6676.76	9302.33	6196.15	2886.28	3340.11	6542.74	4567.99	4312.4
3.19	5036.43	2684.74	2796.51	7041.04	8809.6	6006.91	2849.07	3421.07	6411.16	4686.74	4448.38
3.2	5127.88	2761.3	2826.32	7125.43	8580.29	5865.05	2799.44	3523.07	6431.85	4896.77	4587.81
3.21	4957.74	2753.16	2829.6	7029.54	8914.33	6169.09	2789.26	3547.16	6636.56	4949.68	4449.14
3.22	5175	2771.79	2828.7	7133.89	9076.2	6088.24	2847.59	3531.15	6548.5	4818.71	4322.59
3.23	5543.45	2777.82	2820.25	7374.55	8825.89	5957.77	2868.29	3485.69	6527.82	4680.07	4349.98
3.24	5258.21	2832.8	2773.36	7203.71	8840.15	6083.16	2874.88	3577.1	6810.6	4713.49	4421.99
3.25	5035.82	2914.91	2863.71	7166.02	8840.79	5996.2	2878.05	3649.89	7158.55	4584.9	4431.66
3.26	4958.71	2892.68	2915.91	7468.15	9138.44	5964.86	2885.96	3722.44	7117.71	4797.49	4362.27
3.27	5090.61	2843.54	2949.6	7579.68	8766.65	5919.09	2874.49	3687.64	6968.84	5069.3	4322.39
3.28	4906.51	2741.41	2997.41	7613.16	8965.36	5872.09	2916.34	3717.7	6758.96	5103.79	4260.65
3.29	4863.15	2751.6	3059.1	7721.14	8999.52	6056.35	3034.84	3798.25	6521.41	4837.96	4113.68
3.3	5123.02	2742.62	3119.18	7723.12	9278.41	6104.98	3008.84	3804.18	6461.59	4532.66	4038.61
3.31	5235.15	2715.31	3146.62	7675.4	9429.24	5851.84	2868.88	3708.61	6606.32	4847.85	4153.59
3.32	5206.84	2737.06	3164.01	7573.12	9249.17	5952.29	2899.1	3755.76	6533.84	4906.65	4235.07
3.33	4971.73	2717.31	3125.41	7782.21	8988.34	5949.64	2851.31	3818.96	6417.82	4965.55	4266.56
3.34	5018.41	2778.85	3129.78	7845.34	9098.7	5904.11	2862.31	3878.96	6462.6	4903.93	4180.93
3.35	5134.55	2896.56	3141.91	7697.21	9282.95	5852.2	2942.93	3937.01	6594.29	4767.62	4103.01
3.36	5115.54	2864.22	3084.74	7693.21	9141.41	5912.6	2926.65	4043.11	6385.36	4843.32	3983.19
3.37	5016.06	2767.19	3081.78	7881.71	9237.99	5853.57	2875.72	4001.43	6432.82	5006.2	3997.46
3.38	4846.86	2679.41	3081.3	7934.02	8661.48	5776.55	2989.03	3899.7	6578.35	4870.99	4155.41
3.39	4764.38	2655.74	3010.45	8018.1	8421.74	5454.8	3015.54	3895.01	6487.57	4920.88	4289.07
3.4	4828.56	2730.62	3129.05	8290.23	8505.17	5906.25	2965.76	4100.31	6452.41	5160.93	4302.91
3.41	4785.01	2756.34	3309.65	8691.9	8639.38	6259.64	2925.79	4126.9	6383.96	5060.99	4216.16
3.42	4914.7	2791.39	3297.26	8894.8	8698.99	5936.35	3015.89	4083.7	6595.96	4738.32	4119.82
3.43	4906.9	2815.16	3244.97	8618.34	8572.19	5745.46	3062.9	4061.4	6489.27	4788.14	4113.56
3.44	4990.89	2852.1	3210.79	8888.21	8541.35	5707.2	3007.09	4102.44	6700.89	5029.31	4162.38
3.45	4982.3	2855.53	3147.5	8772.15	8384.86	5803.84	2990.05	4214.88	6427.9	5131.6	4252.57
3.46	4947.88	2857.14	3186.57	8565.17	8218.62	5926	3001.11	4355.01	6397.73	4898.54	4319.74
3.47	4780.81	2783.66	3306.21	8742.31	8321.2	6122.07	3018.2	4466.9	6166.4	4824.01	4222.14
3.48	4821.6	2791.69	3328.82	8810.42	8282.14	6211.38	2985.15	4444.26	6148.39	4745.5	4040.95
3.49	4791.04	2888.32	3287.29	8710.35	8504.29	5899.94	2967.84	4393.25	6470.36	4723.95	4093.04
3.5	4880.76	2915.53	3287.8	9058.89	8033.54	5707.16	2968.53	4424.06	6522.46	4667.27	4174.54
3.51	4891.62	2849.18	3304.86	9295.7	8111.05	5755.74	2996.89	4580.06	6238.95	4721.95	4225.8
3.52	5120.88	2807.56	3308.79	9178.66	8094.62	5797.64	3043.43	4604.36	6070.3	4840.31	4345.32
3.53	5211	2854.62	3347.74	9516.11	7892.85	5706.56	2977.4	4634.19	5845.23	4788.46	4381.23
3.54	5015.9	2873.9	3429.78	9505.05	8260.95	5770.99	2998.16	4503.9	5728.88	4661.41	4323.1
3.55	4910.85	2823.72	3427.66	9441.25	8241.45	5929.69	3024.5	4476.48	5715.8	4503.71	4403.55
3.56	5089.5	2741.21	3460.35	9448.58	8102.8	5854.55	3044.46	4636.48	6077.8	4677.19	4462.31
3.57	5074.94	2781.16	3509.72	9231.62	8036.66	5992.04	3118.22	4611.88	6116.02	4732.01	4449.02
3.58	5033.3	2747.45	3471.26	9142.67	8100.96	5886.65	3109.86	4589.84	6315	4548.44	4541.4
3.59	4788.66	2741.82	3470.22	9042.86	8155.62	5761.26	3082.66	4450.2	6406.27	4612.98	4405.51
3.6	4947.71	2825.32	3674.43	9073.95	8300	5895.91	3109.11	4627.3	6294.15	4577.94	4225.82
3.61	4892.96	2843.4	3723.3	9539.96	8168.94	6037.62	3072.45	4737.5	6375.45	4428.84	4348.32
3.62	4763.93	2824.7	3627.59	10052	7998.96	5849.8	3137.26	4691.73	6349.82	4294.96	4479.89
3.63	4748.74	2779.54	3669.85	10032	8096.05	5764.46	3141.9	4746.19	6245.61	4405.86	4588.52
3.64	4875.88	2784.88	3736.16	9250.04	8320.54	5804.84	3071.59	4713.36	6362.59	4538.94	4589.75
3.65	4929.46	2778.34	3736.99	9378.61	8243.17	5908.91	3039.81	4937.16	6081.94	4456.77	4439.32
3.66	4939.18	2775.89	3928.16	9619.5	8581.7	5903.95	3086.68	5099.71	5964.24	4383.79	4378.61
3.67	4808.65	2762.2	3981.46	9435.25	8350.74	5928.57	3109.31	5066.05	5934.44	4359.62	4388.57
3.68	4762.89	2798.35	3862.82	9350.46	8125.96	5963.18	3096.57	5059.09	6059.91	4354	4394.49
3.69	4730.4	2803.14	3916.5	9313.9	7943.29	5828.06	3065.6	5182.57	5558.07	4386.45	4302.93
3.7	4685.07	2842.38	3965.78	9626.61	7892.69	5641.56	3031.39	5191.98	5542.18	4433.86	4389.82
3.71	4892.8	2781.32	3977.03	10160	7948.71	5950.1	3029.46	5114.99	5845.05	4277.68	4424.16
3.72	4946.29	2697.7	3921.1	10626.8	8078.21	5938.26	3087.57	4934.71	6017.91	4555.65	4209.35
3.73	4907.93	2726.26	3950.34	10177.5	8072.86	5920.45	3086.59	5029.95	5848.52	4402.68	4045.34
3.74	4698.66	2823.65	4114.76	9406.69	8283.27	5892.71	2971.15	5222.76	5879.44	4474.66	3982.01
3.75	4597.98	2850.8	4122.26	9339.34	7962.55	5790.65	2989.03	5244.56	5851.34	4400.39	3999.72
3.76	4546.05	2885.3	4249.52	9373.38	8021.61	5793.68	3040.71	5280.35	5873.54	4461.64	4024.55
3.77	4772.1	2823.8	4327.35	9522.61	7948.76	5656.07	2980.61	5452.18	5599.14	4468.11	4017.97
3.78	4704.43	2805.26	4253.88	9792.69	8203.99	5680.38	2980.96	5497.76	5700.93	4390.14	4119.15
3.79	4734.73	2794.71	4301.29	9853.02	8058.45	6080.23	2986.09	5751.12	5659.1	4514.95	4092.89
3.8	4765.91	2735.44	4448.81	10062	7836.26	6154.4	3019.41	5874.25	5419.85	4321.2	4006.07
3.81	4534.24	2752.57	4432.62	10107.3	7997.85	6053.85	2995.91	5802.29	5546.95	4448.16	4162.5
3.82	4519.19	2771.47	4301.89	9887.16	8168.23	5840.81	2955.96	5716.25	5530.89	4351.31	4258.16
3.83	4593.24	2724.34	4255.81	9677.38	8269.86	5734.98	2980.9	6002.25	5362.36	4286.66	4109.57
3.84	4844.24	2795.22	4373.41	9573.73	8010.25	5990.61	2963.46	5900.45	5200.55	4378.66	4194.46
3.85	4778.18	2792.95	4423.98	9721.75	7463.99	5926.84	2933.55	5954.45	5326.34	4299.01	4227.01
3.86	4873.24	2727.89	4436.57	9506.12	7407.93	5746.26	3031.03	5963.64	5609.36	4255.19	4208.48
3.87	4754.8	2775.07	4621.55	9530.86	7262.77	5638.49	3091.38	6056.76	5409.76	4327.76	4157.16
3.88	4942.84	2813.2	4754.64	9846.66	7252.09	5746.3	3103.84	6015.62	5325.36	4323.73	4315.96
3.89	5031	2815.75	4736.59	10048.3	7413	5633.02	3046.43	6066.39	5184.99	4424.24	4398.09
3.9	4914.15	2820.01	4677.66	10104	7634.8	5648.7	3179.53	6137.32	5112.86	4422	4372.1
3.91	4811.12	2731.06	4735.76	9870.39	7746.57	5766.2	3255.39	6199.04	5210.26	4297.38	4328.93
3.92	4712.56	2700.69	5031.39	9761.38	7505.82	5711.76	3311.25	5981.15	5303.48	4275.5	4351.45
3.93	4674.51	2728.2	5214.27	9993.34	7191.6	5629.02	3299.04	6041.49	5306.65	4340.56	4433.71
3.94	4810.52	2830.93	5155.02	9949.98	7298.98	5778.96	3174.65	6099.95	5310.59	4428.96	4276.69
3.95	4878.59	2881.86	5039.06	9803.1	7372.04	5610.82	3218.15	6308.59	5454.95	4417.6	4165.36
3.96	4962.48	2791.26	4982.43	9549.1	7349.18	5772.48	3334.8	6380.24	5564.32	4391.11	4175.4
3.97	4890.62	2731.26	4869.52	9542.06	7212.19	5973.41	3335.29	6285.57	5312.69	4570.41	4200.99
3.98	4945.46	2761.68	4992.93	9280.76	7142.06	6023.2	3292.5	6039.29	5227.44	4475.85	4345.8
3.99	5216.57	2708.06	5070.38	9533.27	7274.18	5694.15	3295.38	5903.38	5113.54	4320.76	4311.25
4	5263.54	2762.05	5198.41	9600.42	7058.05	5544.26	3302.01	6067.74	4782.32	4217.32	4146.62
4.01	5097.3	2801.54	5261.44	9802.05	7322.46	5574.1	3300.54	6179	4985.44	4368.85	4106.73
4.02	5287.3	2808.53	5396.38	9674.88	7331.76	5709.98	3317.34	6134.5	5199.79	4305.89	4182.27
4.03	5419.93	2781.22	5314.09	9289.02	7046.16	5582.55	3308.95	5917.45	5177.77	4126.35	4138.62
4.04	5598.12	2809.16	5108.25	8941.52	7154.98	5296.31	3275.45	6024.27	5496.4	4188.71	3954.71
4.05	5751.75	2874.1	5140.89	8893.11	7178.96	5256.49	3280.44	5983.74	5591.86	4488.81	3862.79
4.06	6136.45	2882.28	5242.7	9289.44	7191.25	5315.74	3273.54	5941.49	5487.3	4482.57	3962.06
4.07	6516.7	2901.86	5388.41	9197.67	6939.93	5297.85	3275.44	5823.24	5309.5	4371.45	3992.56
4.08	6484.26	2991.78	5595.75	8746.6	6693.23	5346.69	3236.5	6063.9	5156.25	4247.36	3958.91
4.09	6461.21	2897.47	5654.48	8774.62	6773.09	5385.09	3221.38	6016.35	4958.41	4046.01	4018.24
4.1	6731.94	2801.5	5718.99	9002.31	6647.69	5417.88	3232.24	5688.34	4706.44	4159.43	4011.88
4.11	7086.48	2760.07	5864.55	8986.46	6687.82	5357.23	3260.69	5951.24	4805.57	4339.89	4012.47
4.12	7240.68	2701.4	5793.6	9001.19	6698.56	5349.71	3255.55	6208.25	4853.89	4275.77	4100.62
4.13	7563.85	2771.66	5688.02	9060.2	6951.39	5377.64	3282.1	6301.94	4823.76	4274.76	4163.91
4.14	7916.93	2862.62	5722.88	8502.35	6875.95	5375.57	3266.74	6363.6	4857.71	4096.7	4090.41
4.15	8930.9	2931.04	5706.74	8554.98	6783.14	5408.25	3257.94	6296.45	4829.26	4326.54	3923.96
4.16	9026	2935.71	5673.46	8548.79	7000.76	5290.45	3260.9	6279.62	4729.59	4301.56	3733.7
4.17	9538.65	2838.65	5742.24	8490.33	7329.39	5335.21	3271.72	6557.8	4805.84	4257.51	3828.2
4.18	10744.5	2820.85	5992.65	8410.71	7324.64	5382.41	3390.68	6327.84	4840.96	4402.65	3973.91
4.19	11703.4	2895.19	6195.96	8428.1	7404.91	5553	3500.64	6353.09	4866.35	4400.61	4016.12
4.2	12174.8	2819.96	6302.65	8295.21	7368.85	5563.24	3575.24	6323.43	5060.12	4361.86	3953.94
4.21	12738.2	2938.79	6375.15	8331.4	6883.21	5485.95	3671.79	6266.11	4856.05	4248.6	3913.14
4.22	13983	2960.46	6225.3	8545.69	6961.86	5474.51	3667.66	6126.91	4774.35	4296.16	3966.44
4.23	15307.3	2958.28	6261.21	8685.73	7031.12	5480.7	3587.81	6193.59	4773.79	4310.55	3954.26
4.24	17110.6	2942.06	6439.04	8273.11	7106.91	5416.59	3527.84	6443.77	4722.8	4222.75	4044.31
4.25	17499.4	2933.56	6678.52	8350.54	7056.95	5578.14	3473.01	6614.2	4884.56	4066.79	4169.49
4.26	18325.8	2920.26	6637.02	8427.19	7238.66	5683.77	3502.6	6667.23	4612.19	4079.44	4081.06
4.27	19379.2	3007.3	6549.5	8293.04	7139.65	5743.9	3601.34	6601.6	4650.93	4201.68	4041.9
4.28	20082.1	3081.03	6619.85	8824.6	7089.76	5944.2	3653.45	6578.56	4812.85	4131.98	4006.9
4.29	20594.9	3084.46	6813.3	9079.01	7471.16	6080.4	3673	6410.7	4695.15	4133.44	3961.01
4.3	21073.9	3004.94	6808.61	8664.49	7569.39	5544.95	3731.78	6391.05	4972.29	4058.94	3950.75
4.31	22022.6	2957.45	7033.25	8334.86	7734.88	5500.2	3677.16	6596.68	4951.79	4045.3	3850.9
4.32	22547.4	2949.43	7196.99	8471.94	7416.09	5380.82	3657.4	6718.14	4777.82	3905.22	3874.8
4.33	22985.8	2986.03	7031.85	8475.29	7272.88	5561.57	3676.6	6803.18	4728.5	3920.59	4052.66
4.34	23143.1	3025.51	6866.64	8347.54	7363.18	5639.57	3665.91	6840.77	4914.34	4009.84	4218.15
4.35	23266.2	3031.54	6956.1	8451.88	7573.38	5787.79	3737.25	7010.7	4654.46	4100.38	4365.21
4.36	23981.9	3023.35	7114.48	8669.62	7729.04	5872.85	3780.78	6902.24	4608.95	4203.7	4338.25
4.37	24489.8	3045.24	7008.36	8783.1	7615.1	6104.07	3720	6914.96	4929.48	4294.36	4189.26
4.38	25211.6	3223.75	6976.02	8547.3	7791.31	5910.8	3707.2	6889.71	4880.15	4263.21	4284.12
4.39	25288.8	3180.55	7139.8	8439.73	7530.12	5901.04	3725.64	6685.89	4962.54	4322.36	4231.99
4.4	24966.2	2966.53	7146.35	8296.91	7711.4	5967.18	3690.26	6744.57	4954.86	4380.6	4320.75
4.41	23818.4	2949.19	7175.59	8327.85	8039.91	5969.14	3734.06	6959.5	4952.86	4405.91	4358.81
4.42	22847.3	2992.11	7432.45	8869.02	8769.04	6016.06	3801.16	7189.56	5099.69	4451.06	4303.39
4.43	23612.1	3086.51	7447.3	9038.31	8869.44	6088.99	3767.06	7066.34	5118.09	4440.84	4434.85
4.44	22781.8	3199.19	7612.61	9116.61	8577.86	6083.91	3747.16	6860.89	5180.99	4538.2	4396.73
4.45	21492.3	3223.36	7743.07	9068.21	8666.55	6401.1	3851.7	6892.89	5102.25	4740.57	4366.66
4.46	20686.7	3315.79	7463.36	8992.94	8827.25	6424.91	3987	6916.1	4939.5	4783.46	4517.46
4.47	20448.4	3179.69	7329.5	8827.77	8826.77	6202.18	4106.14	6850.77	5064.52	4589.57	4635.64
4.48	21472.3	3250.91	7485.29	9244.69	8992.44	6277.9	4187.07	7008.35	5278.57	4374.21	4596.6
4.49	21040.3	3356.66	7783.23	9171.08	9132.08	6527.66	4228.04	7020.16	5047.95	4414.04	4558.14
4.5	20101.1	3316.36	7853.59	9410.77	8720.06	6659.77	4163.85	7295.99	4973.91	4569.48	4512.26
4.51	20174.2	3179.49	7776.32	9424.2	8691.27	6587.46	4122.24	7245.48	4990.95	4655.76	4595.38
4.52	19801.8	3203.44	7744.43	9666.23	8628.14	6542.44	4150.26	7205.51	5147.89	4555.44	4723.81
4.53	18882.8	3432.21	7622.85	9438.88	8866.7	6314.5	4260.5	7262.91	5357.24	4640.98	4666.04
4.54	19298.2	3493.21	7862.73	9235.8	9124.48	6481.82	4444.81	7157.11	5429.8	4547.04	4643.68
4.55	20189.7	3556.25	8245.69	9364.15	9483.11	6634.49	4464.76	7112.91	5476.39	4633.16	4762.05
4.56	20911.5	3561.7	8249.3	9511.85	9610.85	6649.3	4382.75	7216.36	5584.73	4778.81	4832.11
4.57	20851.7	3470.12	8357.55	9332.3	9602.2	6666.77	4402.81	7166.26	5604.85	4680.69	4844.45
4.58	20722.7	3455.88	8563.45	9373.91	9601.76	6593.26	4357.81	7168.39	5494	4899.94	4876.1
4.59	21688.3	3420.47	8769.21	9287.65	9422.64	6672.84	4342.16	7319.89	5365.98	4856.25	5083.85
4.6	22784.4	3517.64	9017.08	9491.79	9567.49	6915.71	4422.64	7353.14	5333.61	4695.74	5198
4.61	23100.9	3673.65	9045.4	9581.98	9841.38	7160.88	4389	7298.36	5238.32	4887.45	5161.71
4.62	24102.5	3701.94	8868.65	9950.24	10192	7315.9	4455.85	7184.75	5291.3	5057.44	5248.74
4.63	23473.9	3570.32	8716.58	10206.5	9545.52	7023.52	4537.6	7443.74	5472.8	5060.07	5345.15
4.64	24550.1	3466.46	8739.7	10271.5	9342.15	6858.38	4553.8	7633.76	5786.51	5095.82	5336.79
4.65	25544.7	3478	8959.16	10308.1	9566.58	6796.11	4536.69	7669.16	5635.95	5053.91	5264.44
4.66	25486.5	3634.84	9008.96	10201.8	9973.95	6965.44	4607.6	7352.01	5578.79	4948.56	5225.16
4.67	23949.4	3708.3	9015.33	9763.35	10084.1	7037.9	4706.77	7351.38	5715.74	4988.18	5247
4.68	24596.8	3684.72	9031.15	10022.1	10043.9	7317.34	4827.19	7369.82	5771.59	5209.1	5249.94
4.69	24553.1	3747.61	9253.67	10332.3	9931.98	7323.77	4952.65	7656.69	5868.5	5202.09	5438.89
4.7	24788.6	3868.28	9367.48	10553.6	9889.85	7396.96	5025.04	7634.27	5760.14	5285.69	5295.07
4.71	25354.6	3774.39	9537.26	10749.5	10541	7287.35	4907.99	7341.1	5781.85	5520.65	5251.79
4.72	25109.1	3724.84	9679.94	11020.3	11036.1	7409.09	4827.88	7555	6090.96	5542.96	5313.62
4.73	23785.8	3750.78	9416.94	11149.6	11693.6	7558.11	4954.32	7600.85	6063.43	5594.54	5389.61
4.74	23928.7	3721.81	9525.85	11084.6	11384.6	7812.04	5143.99	7663.21	5819.52	5414.74	5479.9
4.75	23035.2	3717.82	9613.36	11223.7	11606.4	7995.21	5132.76	7886.4	5715.4	5317.41	5664.36
4.76	21081.8	3793.96	9387.46	11161.6	11686.5	7992.21	5054.88	7881.65	5941.59	5522.27	5896.18
4.77	20936	3906.74	9356.12	10999	11918.4	7879.36	5047.69	8052.07	6203.74	6102.01	6061.68
4.78	20116.3	4099.07	9522.99	11084.6	12241.2	7876.35	5141.3	7841.1	6303.19	6107.35	6120.94
4.79	19005.8	4253.61	9714.09	11272.4	12055.1	8235.56	5400.4	7667.81	6544.49	5936.24	5919.69
4.8	16578.3	4254.88	9765.95	11288.3	11824.9	8524.71	5492.82	7786.68	6178.86	5855.68	5941.54
4.81	15984.5	4198.89	9750.12	11330.6	12199.6	8434.31	5484.65	7890.85	6290.46	5813.9	6054.74
4.82	15533.4	4071.99	9797.48	11328.3	12611.3	8484.16	5606.64	8111.32	6536.51	5747.27	6013.8
4.83	14843.8	4145.29	9863.5	12123.5	13973.6	8726.12	5517.3	8346.34	6503.62	5896.59	5963.01
4.84	14120.5	4430.48	9946.14	12424.3	14439	8876.86	5445.12	8702.36	6450.19	5934.7	6236.51
4.85	13491.8	4712.84	9855.91	12111.7	14144	8985.51	5524.88	8874.38	6503.18	6104.79	6475.1
4.86	12806.9	4711.05	9560.91	12332.1	14413.4	9588.86	5728.61	8917.01	6723.38	6042.64	6575.15
4.87	11776.9	4467.23	9856.33	12460.5	14265.7	9971.58	5911.18	8900.8	6786.2	5938.88	6816.31
4.88	10972.9	4528.64	10543.1	13103.8	14339.6	10029.3	6127.41	8665.09	6971.45	6015.98	6811.34
4.89	10179.8	4500.23	10940.7	14064.1	14528.2	10448.8	6215.7	8846.23	7044.49	6583.59	6523.5
4.9	9435.15	4798.14	11059.3	14312.8	14716.4	10323.3	5999.23	9140.4	7256.75	6527.8	6673.26
4.91	8984.48	4895.35	11007.6	14571.5	15377.1	10568.6	5825.31	9052.1	7081.68	6472.26	6734.05
4.92	8538.61	4868.56	10775.3	14438.8	15382.1	11048.5	5945.6	8796.79	6980.54	6374.31	6750.29
4.93	8141.85	4851.35	10906.5	14272.7	15360.5	11000	6176.39	9153.81	7471.56	6545.24	7074.85
4.94	7844.04	4940.24	11520	13991.7	15025.1	11205.8	6450.86	9552.61	7790.51	6814.11	7383.68
4.95	7819.65	5105.18	11977.5	14050.8	14572.3	11082.1	6397.23	9792.65	7857.21	7345.81	7462.32
4.96	7595.52	5171.02	12059.4	14670.1	14312.8	10830.6	6344.98	9367.94	8059.48	7249.85	7519.81
4.97	6820.11	5137.52	12162.4	14698.7	14282.9	10905.5	6421.66	9319.01	8138.23	6927.85	7830.18
4.98	6737.74	5089.66	11854.9	14913.6	14746.9	10895	6331.11	10006.3	7939.74	7032.75	8077.24
4.99	6382.73	5329.11	11510.4	14422.4	14593.8	10721	6297.26	10019.9	8444.67	7115.39	7937.54
5	6145.18	5405.27	11759.3	13704.1	14767.9	11345.2	6343.09	9521.42	8089.5	7236.56	7824.07
5.01	6037.61	5333.46	12214	14119.1	14557.3	11310.6	6366.66	9620.23	8135.61	7408.15	7895.74
5.02	5792.43	5225.34	12316.7	14516.8	14280.7	11129.5	6319.99	9546.52	8028.46	7677.64	7774.02
5.03	5684.07	5353.76	12207.8	14594.3	14217.6	10910.4	6352.64	9451.83	8398.59	7479.06	7883.41
5.04	5810.7	5675.29	12268.2	14581.2	14620.2	10453	6587.95	9687.86	8366.55	7370.95	7983.91
5.05	5629.36	5701.26	12464.5	14995.5	14476.7	10660.5	6687.41	9706.11	8142.85	7463.54	8101.96
5.06	5482.73	5668.29	12170.8	14434.4	14039.8	10627.7	6777.48	9608.51	8151.76	7644.06	8204.95
5.07	5504.94	5762.35	12036.8	14066	13178.7	10277.2	6695.24	9519.88	8148.88	7897.7	8266.64
5.08	5353.34	5806.8	12268.2	14183.8	13071.9	10404.9	6517.23	9335.71	8284.69	8206.95	8517.33
5.09	5405.82	5768.38	11982.1	14329.3	13288.6	10435.1	6723.04	9563.08	8416.98	7895.98	8498.05
5.1	5401.84	5987.8	11959.1	14015.2	12942.8	10165.6	6876.61	9838.62	7866.07	8275.39	8600.5
5.11	5271.07	6003.43	11823.8	13199	12638.1	10061.4	6838.01	9782.88	7980.88	8485.52	8709.26
5.12	5409.44	5952.88	11870.2	13081.1	13122.7	9892.24	6974.16	9441.92	8236.99	8551.36	8457.1
5.13	5557.5	6157.6	12398.4	13138.1	13147.1	9478.9	7219.6	9003.4	8247.83	8487.2	8802.11
5.14	5378.86	6187.02	12557.5	12759.9	13006.1	9777	7219.86	9102.2	8004.21	8015.71	9028.45
5.15	5313.36	6106.31	12184.7	11911.7	12986.6	9792.06	7354.99	9078.67	7852.55	7653	8812.76
5.16	5371.15	6101.66	11989.6	12132.3	12658.4	10007.1	7677.89	9296.11	7763.09	7821.88	8564.2
5.17	5033.29	6081.05	11828	12234.8	12347.9	9771.95	7880.99	9249.75	7876.75	7977	8215.11
5.18	5080.09	6340.39	11465.2	12303.5	11887.9	9185.01	7816.59	9188.1	7623.89	7616.91	7968.88
5.19	5295.81	6485.69	11487.2	12079.6	11569.4	8876.96	7617.12	9097.42	7780.15	7275.44	8110.98
5.2	5366.09	6552.54	11366.4	11426.5	11487.1	8798.29	7528.51	9087.98	7901.11	7127.43	8181.64
5.21	5264.49	6626.6	11001.9	11182	11291.4	8877.01	7321.34	8773.98	7353.81	7004.15	8056.56
5.22	5104.44	6632.85	10967.9	11211.8	10843.5	9229.92	7401.46	8431.35	7413.39	7131.79	7810.43
5.23	4952.41	6743.21	11385.8	11075.3	10092	8900.38	7635.86	8282.19	7243.57	6922.81	7653.65
5.24	4874.73	6895.65	11502.7	10739.4	10313.1	8714.85	7765.98	8443.48	7125.4	6571.25	7440.25
5.25	4847.23	6771.21	11233.5	10531.7	10676.5	8348.84	7800.68	8320.39	6991.16	6757.35	7249.85
5.26	4823.49	6832.6	11167.9	10455.7	10661.4	8301.71	7658.8	7994.41	7055.98	6690.86	7041.69
5.27	4893.57	6914.54	11106.8	10114.8	10650	8129.6	7647.25	7936.26	6984.95	6399.3	7193.73
5.28	4972.65	6844.12	10830.9	10015.4	10890.4	8069.91	7447.27	8101.7	6936.32	6506.79	7493.26
5.29	4812.56	6889.12	10970.9	9874.01	10522.2	8316.85	7241.41	7844.61	6743.01	6486.9	7376.35
5.3	4854.3	6910.14	10917.8	10159.5	10189	8296.69	7573.26	7291.64	6680.52	6166.44	7063.07
5.31	4763.5	7062.95	10668.1	10231.5	9691.79	8123.32	7606.7	7324.95	6777.68	5962.07	6928.11
5.32	4827.66	7233.39	10530	10187.8	9599.21	7620.5	7607.1	7579.4	6612.73	6137.55	6752.16
5.33	5135.3	7474.18	10506.1	10079.3	9992.59	7568.46	7571.57	7543.61	6638.34	6083.96	6599.75
5.34	5013.69	7159.18	10390.2	9968.15	9888.42	7679.21	7632	7525.01	6477.68	5978.57	6598.86
5.35	5018.19	6878.02	9955.26	9959.31	9704.6	8032.09	7612.98	7352.69	6199.19	6002.1	6496.74
5.36	4899.16	6914.48	9831.81	10018.5	9545.85	8165.59	7737.24	7282.79	6068.98	6088.6	6530.98
5.37	4896.25	7347.8	9892.25	10054.9	9761.66	7862.12	7644.36	7245.4	6278.26	5904.99	6647.9
5.38	4975.31	7443.84	9926.52	9652.6	9541.58	7709.44	7550.61	7234.91	6257.64	5822.64	6663.96
5.39	4909.36	7503.62	9985.88	9488.54	9012.33	7647.61	7648.27	7081.32	6274.93	5743.81	6317.35
5.4	4836.59	7364.3	9928.55	9406.48	8848.81	7384.07	7658.49	7048.32	6078.7	5685.32	6020.06
5.41	4964.38	7515.27	9638.59	9501.69	8926.2	7568.95	7833.39	6958.59	6027.18	5628.23	5875.56
5.42	5010.57	7474.61	9461.09	9837.36	9017.59	7370.4	7906.06	6831.41	5873.56	5641.7	5616.1
5.43	4902.51	7758.7	9348.51	9415.17	8832.91	7200.2	7762.8	6829.25	5838.86	5795.89	5543.84
5.44	5005.4	7886.9	9146.76	9230.3	8793.25	6884.52	7713.44	6764.9	5548.46	5919.98	5613.74
5.45	5178.56	7826.59	9013.09	9276.5	8464.38	6732.01	7761.07	6678.31	5736.27	5691.36	5772.07
5.46	5050.59	7857.6	9107.35	8928.51	7968.4	6780.7	7540.62	6694.46	5790.38	5570.24	5982.48
5.47	5100.29	8308.31	9311.67	8412.6	8004.1	6827.65	7715.31	6740.21	6030.93	5660.59	5908.91
5.48	4834.24	8069.45	9508.02	8239.71	8036.41	7015.34	8003.06	6817.32	5914.1	5769.62	5684.19
5.49	4718.16	7740.73	9318	8487.85	8176.34	6704.3	7801.07	6919.59	5834.43	5677.02	5622.35
5.5	4666.69	7502.1	8858.34	8636.74	7640.85	6391.95	7419.38	6886.81	5479.79	5668.74	5546.36
5.51	4609.06	7605.02	8677.38	8325.16	7740.45	6256.59	7235.27	6662.43	5320.81	5587.98	5496.88
5.52	4699.2	7667.09	8854.31	8084.12	7533.98	6409.24	7404.12	6478.54	5201.76	5436.55	5479.1
5.53	4761.46	7828.29	8991.54	8036.9	7631.54	6370.02	7562.48	6490.99	5110.94	5283.02	5378.35
5.54	4630.69	7961.46	8854.55	7861.55	7777.14	5978.5	7699.05	6217.91	5254.99	5120.55	5323.05
5.55	4553.2	8283.4	8733.69	7682.96	7375.51	5834.48	7795.26	6003.85	5222.41	5006.8	5365.57
5.56	4737.45	8193.85	8651.08	7853.55	7331.39	5953.93	7678.18	5946.04	5061.94	5210.94	5342.48
5.57	4867.21	8171.76	8532.94	7784.34	7073.25	5887.51	7474.19	5969.91	5067.14	5080.54	5252.09
5.58	4754.14	8296.61	8362.12	7570.48	6859.16	6301.16	7396.73	5848.25	5098.09	4991.94	5088.19
5.59	4648.19	8588.17	8072.91	7393.74	6880.71	6260.4	7370.18	5839.98	5198.24	5059.74	5118.29
5.6	4763.61	8395.81	7869.86	7246.89	6945.31	6074.71	7325.99	5684.06	5028.27	4928.09	5284.98
5.61	4709.86	8378.24	7797.12	7269.15	6543.07	5895.98	7297.5	5687.86	4972.41	4758.04	5141.55
5.62	4723.15	8401.38	7735.5	7118.99	6433.49	5762.52	7454.73	5684.49	4841.57	4608.34	4866.46
5.63	4832.38	8630.16	7791.18	6943.34	6826.45	5575.51	7551.88	5448.76	4768.94	4734.56	4737.27
5.64	4742.61	8834.4	7819.95	6758.43	6820.76	5382.23	7549.41	5365.38	4838.89	4533.98	4782.73
5.65	4825.75	8616.02	7879.64	6797.46	6938.79	5381.79	7493.91	5445.74	4962.06	4299.3	4733.79
5.66	4701.5	8614.59	8039.04	6861.75	6669.04	5369.85	7497.02	5331.93	4861.01	4422.25	4690.54
5.67	4767.34	8777.15	8004.02	6731.1	6526.84	5397.15	7399.14	5149.76	4790.71	4381.25	4578.01
5.68	4746.77	8403.75	7946.95	6484.15	6380.31	5503.52	7416.88	5224.3	4582.24	4335.23	4717.25
5.69	4899.7	8540.38	7922.26	6464.25	6353.34	5511.4	7543.25	5417.57	4604.62	4353.06	4730.38
5.7	4899.68	9095.67	7755.81	6545.66	6175.41	5385.93	7639.23	5270.35	4630.98	4561.56	4613.41
5.71	4901.41	9331	7558.12	6480.35	5991.12	5267.3	7461.98	5091.04	4628.86	4518.23	4607.06
5.72	4788.32	9424.08	7495.15	6300.96	6033.21	5392.91	7291.73	5144.45	4491.96	4372.46	4618.73
5.73	4715.07	9318.39	7445	6246.04	6176.39	5335.77	7350.93	5058.16	4516.68	4547.01	4522.14
5.74	4726.21	9271.49	7109.01	6338.24	5900.8	5114.55	7384.77	4799.3	4193.26	4467.71	4415.8
5.75	4730.73	9243.88	7028.48	6480.85	5664.75	5190.75	7263.93	4749.95	4370.25	4322.35	4269.62
5.76	4642.73	9289.33	6976.99	6298.09	5788.61	5075.26	7140.39	4684.62	4386.66	4112.5	4255.16
5.77	4739.55	9502.52	7123.54	6297.85	5711.93	4956.75	7066.05	4689.09	4128.02	4225.88	4238.84
5.78	5016.15	9560.62	6865.55	6036.7	5927.19	5061.91	7088.14	4830.4	4065.66	4163.27	4210.32
5.79	4853.88	8806.95	6519.8	5628.68	5650.41	4960.65	7177.93	4846.18	4372.07	4171.85	4168.02
5.8	4860.79	8450.46	6507.95	5686.12	5549.99	4742	7099.62	4721.6	4070.39	4192.16	4101.93
5.81	4915.6	8767.44	6539.82	5880.62	5486.61	4911.64	7092.35	4901.56	3827.65	4064.55	4216.61
5.82	4815.36	8668.42	6511.91	5762.64	5472.61	4907.07	7119.14	4883.61	3920.46	4071.26	4232.6
5.83	4734.45	8631.98	6295	5605.05	5125.23	5173.75	7075.66	4756.02	4237.65	3975.6	4227.95
5.84	4559.77	8527.84	6009.86	5575.89	5465.84	5106.89	7101.18	4651.29	4146.26	3995.38	4221.96
5.85	4468.68	8547.56	6029.54	5739.19	5597.3	4959	7091.59	4666.7	3969.7	4066.85	4015.31
5.86	4683.43	8566.45	6092.4	5685.52	5609.41	4975.43	7041.81	4744.45	3869.22	3934.64	3871
5.87	4757.07	8958.86	6156.81	5600.65	5279.98	4767.36	6994.5	4779.93	3694.16	3908.8	3929.14
5.88	4670.8	9046.39	6139.21	5708.6	5410.74	4797.1	6951.56	4574.51	3801.44	3866.97	3881.03
5.89	4549.29	9060.27	6011.02	5488.02	5494.66	4579.12	7083.62	4327.68	3702.31	3731.88	3817.88
5.9	4562.79	9006.21	5946.4	5342.31	5143	4547	7005.96	4163.31	3756.75	3632.14	3861.69
5.91	4582.64	8811.52	5799.31	5330.04	5137.99	4570.25	6979.35	4060.1	3736.61	3414.53	3797.34
5.92	4605.96	8771.66	5831.71	5418.14	5196.15	4559.24	7133.3	4183.73	3778.05	3363.1	3729.2
5.93	4678.19	8954.75	5848.99	5566.31	5166.25	4389.39	7030.31	4236.69	3799.31	3476.95	3727.54
5.94	4692.84	9157.39	5639.51	5407.86	5207.21	4523.21	7096.38	4200.93	3839.99	3629.29	3879.51
5.95	4543.43	8861.35	5561.82	5430.15	5088.3	4551.31	7481.98	4161.04	3830.8	3552.36	3843.7
5.96	4621.89	8659.81	5715.54	5232.57	4979.51	4479.64	7246.6	4164.51	3751.71	3583.66	3821.29
5.97	4840.94	8507.61	5897.61	5181.7	4864.31	4461.45	6788.7	4170.95	3663.14	3541.61	3874.43
5.98	4659.23	8448.85	5960.49	5287.8	4939.66	4444.64	6690.6	4353.93	3692.75	3609.62	3892.96
5.99	4503.44	8725.71	5805.7	5328.62	4909.05	4416.73	6853.18	4369.66	3854.16	3567.53	3860.93
6	4310.76	8882.99	5637.96	5148.9	5079.86	4540.32	6848.32	4355.64	3793.93	3495.86	3800.55
6.01	4264.23	8870.58	5423.71	4969.59	4943.88	4463.52	6864.15	4232.71	3698.62	3451.86	3750.99
6.02	4127.56	8854.86	5284.41	4737.38	4693.35	4402.68	6933.26	4182.55	3689.19	3538.53	3627.76
6.03	4250.82	8822.84	5377.49	4890.09	4581.98	4070.22	6768.51	4197.46	3563.91	3575.11	3516.28
6.04	4503.39	8731.56	5432.34	5128.36	4697.43	4017.55	6723.82	4182.61	3586.66	3559.71	3574.28
6.05	4565.24	8690.76	5464.81	5080.68	4636.48	4216.79	6881.29	4155.14	3665.64	3471.38	3674.28
6.06	4674.1	8927.31	5604.6	4939.1	4802.93	4555.62	7180.9	3996.84	3617.53	3524.45	3713.56
6.07	4653.09	8948.46	5692.94	4953.2	4752.34	4566.75	6998.89	4061.54	3576.32	3499.15	3837.57
6.08	4349.18	9020.62	5675.77	4867	4704.18	4354.23	6812.55	4006.74	3504.36	3451.94	3796.91
6.09	4286.24	8988.8	5726.12	4800.23	4860.45	4317.32	6961.26	3972.19	3556.8	3543.68	3692.11
6.1	4498.27	8831.35	5453.12	4844.05	4726.96	4343.36	7094.7	4126.81	3594.88	3514.01	3652.84
6.11	4575.04	8762.44	5280.89	4966.21	4785	4424.25	6897.7	4116.4	3749.49	3556.7	3518.25
6.12	4607.66	8529.01	5426.75	5028.16	4909.55	4493.19	6829.81	3998.16	3754.51	3665.2	3493.16
6.13	4358.57	8504.45	5448.61	4910.57	4877.09	4462.74	6576.82	4037.31	3746.66	3629.07	3450.4
6.14	4511.71	8708.38	5326.48	5053.99	4773.71	4477.29	6293.15	3999.84	3425.86	3529.91	3433.06
6.15	4465.4	8630.7	5288.19	5101.5	4631.76	4603.57	6335.94	4140.93	3480.95	3562.11	3350.3
6.16	4341.41	8448.3	5296.91	5282.65	4681.89	4518.21	6381.41	4021.28	3607.11	3583.2	3331.41
6.17	4449.12	8233.35	5276.8	5097.61	4640.04	4442.07	6432.31	3942.97	3550.05	3758.62	3438.51
6.18	4529.98	8107.55	5155.36	4889.62	4642.38	4481.35	6656.86	3960.2	3497.09	3766.91	3413.91
6.19	4263.77	8396.25	5275.77	4765.4	4653.69	4305.49	6644.12	3856.64	3609.82	3561.11	3359.8
6.2	4198.79	8555.17	5694.01	4821.24	4857.99	4242.01	6555.73	3829.51	3527.76	3650.29	3469.81
6.21	4436.44	8355.85	5681.11	5007.94	4951.26	4444.36	6759.52	3849.36	3512.51	3537.29	3584.1
6.22	4420.39	8316.62	5512.2	4933.66	4890.75	4534.6	6754.34	3961.72	3419.53	3339.4	3589.21
6.23	4249.52	8493.48	5239.46	5021.89	4567.05	4593.73	6625.44	4006.24	3563.28	3546.18	3609.2
6.24	4157.38	8643.69	5129.32	4755.6	4717.31	4569.11	6478.65	3932.6	3651.69	3760.11	3545.32
6.25	4213.19	8250.91	5103.48	4643.16	4500.23	4456.93	6235.23	3756.89	3578.72	3672.53	3503.1
6.26	4410.71	8227.05	5103.71	4452.61	4666.29	4507.25	6116.8	3767.51	3676.22	3614.1	3569.45
6.27	4351.62	8369.31	5056.86	4504.06	4596.09	4474.89	6235.85	3867.24	3738.6	3625.54	3660.75
6.28	4491.62	8448.96	5062.31	4436.93	4662.15	4222.25	6367.93	3999.11	3638.51	3528.55	3529.7
6.29	4625.81	8492.4	5031	4598.11	4732.12	4101.77	6464.9	3937.38	3566.25	3569.15	3510.49
6.3	4517.2	8655.71	4832.59	4677.93	4315.59	4203.36	6495.55	3902.4	3753.76	3561.18	3473.78
6.31	4402.02	8914.96	4747.98	4599.02	4403.43	4204.96	6466.81	3921.55	3702.74	3395.24	3487.97
6.32	4324.96	8778.33	4711.85	4734.29	4504.76	4014.9	6454.55	4076.95	3666.99	3481.72	3570.45
6.33	4301.31	8485.84	4621.85	4907.46	4610.18	4011.9	6449.31	3841.46	3590.84	3563.35	3421.6
6.34	4338.12	8724.5	4630.44	4705.46	4544.34	4047.15	6436.85	3823.95	3508.78	3582.46	3380.01
6.35	4406.15	8846.04	4764.44	4564.64	4470.41	4179.2	6228.12	3814.44	3443.86	3590.31	3454.89
6.36	4381.81	8920.75	4869.64	4568.65	4403.59	4162.9	5959.34	3799.45	3358.59	3770.01	3499.89
6.37	4416.14	8622.15	4806.12	4630.34	4459.96	4151.01	6001.54	3765.16	3437.28	3757.61	3498.34
6.38	4370.04	7958.86	4579.91	4597.3	4434.11	4049.28	6089.93	3755	3692.47	3519.62	3456.04
6.39	4461.09	7806.89	4706.75	4678.75	4387.11	3917.94	6295.89	3751.76	3719.56	3478.85	3406.09
6.4	4578.44	7887.6	4827.62	4558.11	4675.34	3934.31	6407.35	3730.03	3694.91	3481.59	3454.56
6.41	4329.77	7885.05	4648.19	4226.55	4605.49	4256.25	6373.89	3815.84	3641.79	3495.01	3443.14
6.42	4236.45	8045.02	4427.96	4141.62	4696.94	4279.69	6239.12	3773.96	3754.29	3498.91	3489.34
6.43	4387.36	8257.7	4681.89	4263.91	4506.98	4187.3	6045.02	3646.64	3703.88	3414.84	3545.56
6.44	4431.69	8379.98	4914.15	4416.86	4608.24	4113.01	6038.88	3768.32	3823.66	3439.59	3549.64
6.45	4487.05	8361.75	4600.79	4373.32	4531.2	4027.32	5975	3899.26	3777.01	3492.61	3492.56
6.46	4424.11	8237.69	4512.68	4256.36	4355.76	4052.3	5810.76	3920.57	3795.86	3587.05	3463.06
6.47	4228.07	8391.51	4578.64	4357.98	4326.57	3993.95	5903	3772.15	3807.75	3611.53	3380.38
6.48	4418.76	8759.08	4471.66	4319.35	4437.44	3929.64	6056.9	3779.1	3657.54	3578.78	3384.57
6.49	4516.86	8644.31	4501.77	4445.14	4356.94	3990.8	6039.29	3997.3	3567.31	3403.93	3450.8
6.5	4550.9	8380.14	4445.15	4508.38	4458.48	4063.75	5944	3934.93	3630.82	3407.35	3530.82
6.51	4435.71	8257.46	4269.98	4272.65	4361.69	4093.8	5891.04	3986.54	3606.74	3344.03	3581.09
6.52	4357.88	8182.49	4232.77	4190.84	4408.9	3982.49	5728.32	3930.93	3576.06	3231.41	3597.46
6.53	4435.4	8118.74	4381.3	4347.43	4464.88	3915.01	5740.9	3725.8	3679.99	3304.32	3525.25
6.54	4271.89	8100.31	4519.02	4309.21	4424.9	4023.55	5907.48	3675.76	3597.15	3473.56	3477.26
6.55	4215.6	8142.21	4651.15	4235.6	4525.18	4085	6013.79	3730.44	3466.69	3567.01	3402.59
6.56	4392.88	8039.93	4749.74	4309.25	4524.68	3995.15	6013.56	3848.68	3478.68	3572.76	3446.56
6.57	4609.73	7956.25	4738.57	4167.05	4404.27	4047.86	5977.23	3858.2	3452.57	3473.54	3554.36
6.58	4613.73	7919.55	4706.66	4258.16	4231.65	4251.01	5790.5	3654.76	3377.89	3635.03	3630
6.59	4475.26	8156.71	4572.71	4313.5	4477.31	4194.1	5775.86	3743.7	3345.41	3563.49	3556.82
6.6	4476.09	8259.58	4538.48	4240.49	4588.77	4279.29	5844.36	3799.54	3431.54	3484.5	3504.8
6.61	4538.84	7974.38	4506.34	4370.44	4590.45	4281.85	5606.69	3845.15	3390.85	3263.64	3527.28
6.62	4670.6	7603.65	4397.44	4484.26	4653.93	4206.85	5481.9	3727.29	3394.44	3510.6	3449.89
6.63	4640.8	7556.99	4316.84	4607.49	4431.06	4174.66	5433.38	3784.6	3358.49	3602.43	3382.56
6.64	4726.57	7669.54	4433.56	4294.66	4482.45	4223.51	5314.24	3850.84	3443.05	3441.78	3369.55
6.65	4836.76	7648.6	4537.25	4233.14	4569.65	4366.26	5276.91	3850.79	3458.6	3373.75	3363.91
6.66	4892.5	7748.96	4466.8	4273.14	4500.04	4321.59	5243.41	3839.32	3336.34	3276.72	3442.61
6.67	4931.65	7901.55	4373.39	4293.16	4555.46	4145.62	5110.68	3852.93	3237.43	3480.99	3398.59
6.68	4922.31	7628.06	4409.46	4388.1	4666.62	4145.99	5218.11	3898.93	3195.43	3519.03	3274.19
6.69	4981.5	7470.61	4382.18	4285.02	4624.65	4037.91	5647.01	3866.43	3218.95	3424.84	3297.7
6.7	4997.32	7320.31	4431.25	4381.56	4558.98	4114.2	5580.64	3681.75	3335.8	3363.76	3431.04
6.71	5351.74	7446.23	4603.44	4539.35	4579.3	4056.96	5411.36	3621.53	3467.09	3587.41	3507.5
6.72	5497.99	7553.73	4499.65	4686	4614.93	4158.88	5297.77	3648.51	3469.29	3614.79	3469.7
6.73	5597.35	7594.26	4378.51	4557.89	4728.52	4227.2	5028.09	3748.18	3592.4	3565.68	3426.47
6.74	5766.52	7522.54	4336.85	4626.69	4579.32	4099.57	4993.9	3850.93	3426.56	3508.78	3431.28
6.75	5767.77	7355.15	4289.77	4493.93	4459.66	4049.94	5061.05	3819.69	3446.44	3422.16	3414.34
6.76	6009.06	7071.04	4157.94	4347.04	4198.4	4007.45	4933.23	3725.22	3510.65	3514.11	3323.31
6.77	6291.18	7001.55	4155.15	4596.43	4211.35	3929.25	4841.71	3681.78	3512.43	3638.96	3367.56
6.78	6440.24	7011.57	4258.43	4552.3	4345.19	4053.15	4957.55	3586.41	3466.57	3557.47	3476.16
6.79	6681.91	7197.2	4440.95	4232.19	4366.39	3824.65	5031.09	3510.15	3552.44	3543.21	3446.32
6.8	6698.02	7321.71	4552.64	4318.16	4207.98	3999.59	4933.9	3523.5	3430.95	3476.44	3407.93
6.81	6896.21	7233.15	4547.39	4314.81	4165.77	4084.21	4793.75	3449.61	3413.34	3442.41	3395.78
6.82	7195.55	7025.01	4399.26	4334.99	4302.1	3968.95	4860.07	3434.46	3433.85	3404.64	3330.44
6.83	7703.18	6801.66	4176.99	4229.66	4349	3940.66	5071.39	3545.26	3386.1	3457.97	3268.39
6.84	7857.62	6760.09	4298.48	4275.89	4275.11	4012.25	5158.68	3625	3430.84	3433.76	3310.5
6.85	8145.2	7090.52	4400.96	4205.38	4127.36	4099.11	5125.16	3741.05	3363.18	3347.8	3375.59
6.86	8524.45	7068.16	4329.66	4301.35	4149.88	4098.09	4973.04	3607.85	3416.41	3527.25	3405.47
6.87	9283.05	6789.64	4333.59	4171.32	4312.26	4217.91	4982.82	3639.97	3588.72	3667.69	3339.01
6.88	9874.05	6831.6	4425.61	4283.39	4316.52	4163.21	5122.96	3647.45	3634.43	3527.39	3275.1
6.89	9748.46	6766.91	4399.8	4262.11	4282.48	4057.32	5156.46	3655.3	3579.7	3536.72	3284.35
6.9	9910.38	6574.57	4454.12	4327.68	4284.43	4093.86	5095.35	3646.53	3455.84	3400.3	3283.99
6.91	10354.4	6800.96	4479.51	4239.4	4298.66	4026.88	4863	3667.29	3475.05	3397.93	3352.1
6.92	10933.8	6856.82	4357.71	4294.99	4272.66	3952.09	4658.6	3568.84	3495.29	3460.82	3396.01
6.93	11103.3	6998.94	4344.66	4544.89	4305.73	3934.65	4605.41	3594.41	3566.7	3431.07	3413.11
6.94	11571.4	6907.65	4387.01	4418.62	4229.25	4053.39	4542.48	3563.16	3628.3	3435.82	3307.81
6.95	11899.4	6981.77	4382.99	4394.09	4191.15	4217.62	4616.18	3610.11	3384.53	3366.8	3361.85
6.96	12343.6	6780.21	4317.59	4257.61	4124.79	4266.61	4809.19	3507.86	3496.94	3605.47	3423.29
6.97	12790.6	6383.12	4193.96	4148.31	4211.74	4220.71	4776.89	3626.76	3375.29	3532	3437.91
6.98	13057.1	6322.41	4172.1	4343.39	4458.38	4041.03	4615.49	3554.09	3401.62	3484.56	3446.31
6.99	12931.8	6687.25	4180.44	4162.7	4562.07	4036.14	4676.29	3600.69	3599	3449.3	3435.62
7	13544	6641.88	4241.74	4022.34	4414.45	3853.84	4834.25	3699.94	3605.4	3361.61	3509.35
7.01	13917.4	6339.56	4303.82	4050.31	4411.06	4078.36	4871.62	3666.64	3615.26	3454.81	3496.66
7.02	14132.6	6227.39	4257.34	4143.11	4417.8	4099.02	4830.01	3535.2	3615.65	3397.66	3524.64
7.03	14381.4	6348.81	4242.52	4121.68	4602.11	4100.66	4942.88	3529.1	3497.49	3515.2	3518.54
7.04	14334.8	6625.41	4208.39	4071.93	4413.32	4164.48	4999.48	3526.35	3421.93	3416.04	3436.4
7.05	13809.1	6350.8	4113.57	4121.96	4468.98	4151.69	5042.04	3684.94	3488.01	3489.71	3441.34
7.06	13339	6296.25	4093.79	4166.64	4437.11	4136.45	4931.98	3634.01	3426.43	3530.25	3352.91
7.07	13098.6	6382.29	4141.94	4150.44	4395.09	4106.24	4729.69	3631.2	3353.94	3413.22	3371.64
7.08	12924.3	6346.34	4142.82	4213.34	4566.21	4078.94	4724.79	3652.46	3301.06	3478.12	3299.56
7.09	12834.3	6378.4	4208.09	4275.48	4355.89	4143.38	4744.4	3590.16	3261.94	3451.05	3228.01
7.1	12992.8	6346.76	4300.69	4341.3	4513.84	4274.44	4707.25	3658.57	3258.95	3463.26	3239.9
7.11	12907.8	6344.25	4442.86	4394.07	4464.24	4134.11	4723.24	3595.88	3312.75	3510.54	3176.6
7.12	12509.9	6368.23	4412.02	4453.62	4400.73	4167.15	4594.02	3540.94	3259.3	3396.44	3255.06
7.13	12439.2	6092.64	4201.55	4494.39	4494.88	4308.9	4562.07	3474.25	3254.38	3436.07	3386.44
7.14	11990.6	6104.66	4113.85	4465.96	4401.05	4223.3	4613.94	3419.75	3272.03	3522.44	3445.82
7.15	11841	6359.24	4339.34	4399.88	4393.88	4237.41	4611.59	3566.41	3279.01	3503.66	3407.1
7.16	11216	6276.26	4336.49	4344.18	4408.06	4187.11	4483.06	3599.53	3311.16	3478.45	3303.96
7.17	10514.6	6110.56	4228.31	4508.48	4370.09	4098.54	4572.61	3697.41	3367.51	3425	3330.12
7.18	10082.8	6339.38	4274.25	4490.75	4271.02	4149.35	4738.21	3622.72	3494.85	3513.25	3398.93
7.19	9512.04	6137.36	4396.57	4582.69	4298.39	4236.24	4657.98	3642.1	3358.21	3670.3	3525.47
7.2	9394.27	5984.48	4887.61	4416.32	4660.19	4115.6	4473.23	3755.26	3474.94	3574.43	3548.59
7.21	9514.85	6000.18	5071.34	4280.62	4705.07	3950.95	4491.9	3773.45	3527.24	3634.34	3537.7
7.22	8875.3	5912.76	4752.55	4364.14	4588.3	3928.11	4568.41	3864.1	3436.72	3606.64	3545.49
7.23	8305.62	5717.23	4414.1	4541.32	4477.9	4010.21	4342.6	3733.66	3404.65	3635.64	3512.78
7.24	7795.36	5920.51	4408.71	4622.11	4390.26	3999.03	4121.91	3670.15	3417.99	3583.38	3405.65
7.25	7814.69	6042.76	4477.91	4418.34	4292.36	4177.36	4271.84	3561.09	3477	3407.65	3412.91
7.26	7589.21	5744.61	4304.18	4417.85	4337.26	4248.06	4376.52	3559.01	3315.5	3428.49	3433.3
7.27	7181.11	5750.95	4202.14	4428.86	4391.16	4205.02	4438.29	3700.3	3333.82	3497.1	3459.04
7.28	6986.01	5921.81	4077.22	4325.59	4413.65	4204.68	4495.86	3674.5	3423.39	3413.07	3421.39
7.29	6475.29	6005.41	4123.09	4184.23	4420.9	4138.48	4605.96	3559.04	3583.15	3278.3	3496.36
7.3	6081.27	5779.27	4367.05	4309.11	4740.12	4267.75	4579.94	3551.93	3571.79	3373.9	3582.57
7.31	6224.16	5524.7	4405.24	4448.98	4839.61	4303.31	4388.8	3684.25	3672.95	3475.06	3504.91
7.32	6046.95	5758	4372.8	4545.56	4636.44	4296.7	4405.6	3689.16	3601.04	3463.59	3397.03
7.33	5698.14	5711.95	4451.3	4707.44	4539.5	4133.5	4455.07	3623.88	3544.41	3455.62	3322.66
7.34	5389.88	5781.46	4465.4	4716.45	4304.68	4078.96	4545.94	3662.84	3481.18	3428.75	3308.21
7.35	5261.8	5759.48	4435.06	4700.24	4398.55	4181.73	4513.64	3750.16	3510.89	3492.39	3403.59
7.36	5268.76	5507.99	4332.4	4814.29	4513.49	4446.57	4402.77	3729.41	3509.46	3427.7	3463.32
7.37	4941.64	5606.5	4162.06	4897.89	4592.23	4326.89	4440.93	3816.88	3505.1	3572.3	3472.96
7.38	4903.93	5611.41	4218.89	4834.6	4619.2	4282.12	4481.82	3712.29	3500.15	3499.64	3583.69
7.39	4815.31	5609.77	4350.56	4556.36	4603.1	4319.35	4582.91	3720.29	3507.81	3358.04	3526.84
7.4	4827.41	5521.57	4394.3	4498.82	4604.59	4277.82	4455.05	3713.89	3531.84	3382.35	3437.55
7.41	4654.76	5439.29	4341.82	4545.85	4449.46	4322.4	4177.93	3618.95	3517.89	3647.6	3501.68
7.42	4567.39	5254.09	4130.34	4592.2	4385.69	4333.99	4163.36	3678.57	3664.01	3670.41	3546.74
7.43	4559.4	5393.09	4166.31	4834.36	4634.29	4314.51	4179.14	3911.12	3674.28	3626.21	3619.85
7.44	4554.05	5663.5	4249	4732.75	4808.77	4323.45	4305.86	4072.5	3745.06	3593.53	3643.79
7.45	4466.75	5753.38	4276.1	4664.09	4848.29	4497.46	4330.24	4023.99	3588.55	3543.62	3688.71
7.46	4223.77	5446.48	4275.25	4641.19	4727.31	4435.3	4256.32	3921.72	3689.46	3428.84	3622.61
7.47	4106.79	5219.02	4385.65	4644.4	4672.7	4432.45	4362.51	3934.34	3699.03	3504.59	3582.03
7.48	4178.49	5306.12	4456.15	4664.38	4503.81	4422.57	4379.45	4052.93	3656.03	3541.89	3788.81
7.49	4223.89	5403.07	4334.81	4727.45	4614.36	4550.74	4309.86	4056.28	3780.47	3326.18	3797.75
7.5	4121.11	5331.93	4356.43	4747.36	4734.46	4577.85	4482.41	3966.9	3756.95	3466.07	3837.56
7.51	3910.72	5214.11	4321.93	4599.54	4601.02	4403.9	4599.36	3991.16	3754.81	3523.74	3871.65
7.52	3897.22	5107.75	4242	4458.32	4569.91	4345.43	4511.3	3962.71	3779.61	3608.78	3853.64
7.53	3951.38	5090.62	4361.5	4180.96	4531.66	4369.85	4550.57	4090.69	3838.47	3675	3716.8
7.54	3992.89	5134.79	4523.04	4040.84	4471.85	4352.49	4632.57	4070.62	3838.55	3781.91	3744.34
7.55	3842.32	5216.12	4496.74	4334.48	4566.91	4562.62	4608.43	4139.69	3927.16	3847.35	3762.82
7.56	3904.51	5232.86	4386.91	4534.74	4688.27	4569.66	4683.39	4254.79	3826.1	3806.03	3794.4
7.57	3822.29	5313.68	4348.4	4587.68	4780.7	4365.27	4605.07	4124.01	3847.57	3845.81	3714.66
7.58	3890.84	5088.32	4355.25	4450.34	4757.75	4376.11	4565.91	3977.19	3725.89	3680	3684.9
7.59	3893.99	5013.39	4473.09	4526.89	4808.98	4492.35	4604.2	3872.94	3907.18	3712.55	3659.81
7.6	3912.18	5165.73	4530.5	4663.9	4954.95	4573.31	4422.41	3912.94	3813.12	3731.06	3667.96
7.61	3950.41	5394.32	4524.41	4536.14	5044.44	4599.4	4312.85	4043.03	3808.86	3851.2	3725.2
7.62	3972.68	5253.16	4382.93	4546.05	4899.56	4684.26	4548.41	4115.82	4080.95	3834.25	3778.12
7.63	3880.78	5083.84	4290.59	4484.27	4840.27	4634.89	4673.15	4040.71	3931.95	3803.68	3859.28
7.64	3904.66	5205.81	4357.07	4750.52	4911.16	4627.41	4704.91	3963.36	3912.94	3691.25	3861.31
7.65	3968.16	5298.11	4642.76	4933.27	5111.7	4489.46	4589.84	3941.88	3837.89	3691.31	3827
7.66	3880.24	5414.81	4890.36	4860.09	4963.19	4768.23	4496.45	3846.85	3859.29	3859.11	3815.74
7.67	3806.14	5383.31	4882.77	4789.62	4999.88	4808.14	4679.19	3932.03	3794.97	3887.56	3745.69
7.68	3757.89	5317.34	4710.38	4880.73	5078.9	4699.95	4559.84	3978.1	3863.59	3744.25	3912.41
7.69	3775.51	5583.91	4693.82	4849.86	4900.69	4555.57	4431.59	4152.79	3944.97	3739.86	4000.05
7.7	3783.06	5477.7	4783.29	4991.02	5112.61	4783.04	4538.02	4296.65	4154.66	3806.91	3939.99
7.71	3812.49	5140.2	4881.93	4836.25	5240.49	4901.27	4525.41	4283.16	4144.74	3691.94	3999.82
7.72	3814.51	5115.5	4837.56	4848.05	5179.05	4952.86	4629.71	4246.19	4066.18	3794.75	4069.78
7.73	3737.53	5036.3	4595.75	4946.14	4929.26	4821.61	4700.84	4168.26	3861.47	3808.09	4102.04
7.74	3773.71	5019.52	4491.51	4823.48	4736.77	4916.01	4708.43	4203.66	3994.26	3668.96	4097.52
7.75	3927.4	4948.32	4563.55	4863.44	4939.29	4801.29	4793.75	4292.66	4027.19	3786.74	4073.79
7.76	3794.9	5050.71	4714.2	4967.8	5074.77	5024.39	4793.65	4161.51	3876.86	3922.91	4004.69
7.77	3781.81	5293.77	4899.1	4980.68	5075.15	4836.99	4614.43	4028.89	3865.81	4158.8	3947.03
7.78	3735.82	5569.26	4917.32	5048.09	5031.79	4662.02	4591.29	4070.09	4057.49	4074.32	3917.47
7.79	3810.3	5542.21	4765.6	5099.05	4924.69	4959.61	4684.82	4106.51	4087.72	4035.2	3989.03
7.8	3758.38	5558.06	4870.11	5254.99	5026.73	5171.35	4853.93	4169.48	3976.34	4165.98	4021.88
7.81	3751.57	5577.38	5067.43	5314.36	5068.59	5007.66	4880.04	4202.93	3867.76	4184.88	4102.85
7.82	3771.34	5551.36	5146.64	5327.46	4930.73	5028.88	4802.7	4205.65	3986.1	4172.64	4009.36
7.83	3732.47	5447.34	5271.73	5484.98	4934.62	5087.4	4724.57	4414.61	4233.09	4051.72	4010.62
7.84	3679.49	5477.55	5239.26	5618.44	4918.88	5403.86	4715.11	4419.41	4125.79	3975.32	4045.19
7.85	3753.19	5443.52	4972.7	5269.76	4990.49	5338.5	4756.51	4426.54	4129.24	4039.6	3987.29
7.86	3657.66	5506.59	4907.81	5139.11	5092.71	5195.88	4727.7	4523.25	4116.25	4078.8	3986.57
7.87	3874.85	5608.24	4907.21	5142.39	4973.26	5163.96	4741.49	4740.02	4229.5	4116.5	4044.51
7.88	3785.62	5584.85	5037.27	5175.49	5155	5355.91	4733.96	4645.06	4424.66	4084.56	4185.59
7.89	3905.59	5542.43	5156.23	5161.04	5351.86	5264.36	4527.48	4566.16	4151.29	4291.05	4211.34
7.9	3906.6	5482.99	5104.02	5206.77	5374.75	5499.41	4489.64	4394.7	4213.56	4364.69	4179.31
7.91	3956.53	5585.19	5018.55	5369.6	5333.59	5472.73	4637.16	4471.8	4255.16	4424.29	4183.69
7.92	3777.56	5581.31	4951.71	5502.04	5219.7	5310.29	4724.6	4642.93	4226.96	4167.76	4084.9
7.93	3683.04	5852.44	4958.18	5440.79	5402.23	5268.52	4759.3	4628.62	4060.54	4213.75	4173.81
7.94	3770.04	5818.25	5006.35	5399.06	5395.31	5130.91	4700.26	4540.86	4107.35	4271.02	4340.73
7.95	3777.79	5682.71	5131.68	5153.64	5463.65	5028.89	4776.05	4605.05	4187.73	4090.01	4311.41
7.96	3722.94	5425.34	5175.8	5225.88	5219.02	4962.11	4966.96	4613.57	4388.57	3986.22	4418.96
7.97	3936.53	5182.8	5195.71	5270.81	5153.96	5190	4988.68	4531.55	4325.23	4152.14	4453.71
7.98	3812.78	5371	5245.16	5064.29	5151.51	4996.14	4878.93	4425.06	4173.01	4174.93	4258.7
7.99	3848.89	5554.81	5187.49	5214.45	5003.44	4989.36	4905.86	4409.44	4192.16	4056.06	4167.85
8	3807.76	5507.88	5132.29	5340.51	5125.98	4940.39	4976.89	4388.55	4046.5	3955.12	4284.43
8.01	3748.06	5478.89	5247.69	5189.54	4897.98	5023.34	5011.07	4336.55	4109.71	4100.39	4248.44
8.02	3965	5454.35	5290.54	5030.93	4959.12	4997.61	5025.7	4223.51	4211.05	4250.65	4138.74
8.03	4022.6	5560.55	5321.14	5083.24	5045.43	5044.6	5055.48	4216.46	4229.93	4204.99	4077.39
8.04	4194.68	5826	5197.24	5268.34	5156.06	4984.65	5059.5	4150.52	4288.4	4118.29	4243.41
8.05	4155.06	5803.6	5029.9	5280.49	5019.81	5001.59	4953.56	4218.14	4261.7	4230.18	4366.89
8.06	3999.99	5814.45	5121.89	5171.85	4961.73	4947.56	4956.41	4305.51	4043.59	4204.26	4350.2
8.07	3895.84	5744.62	5240.25	5185.71	5192.98	4817.89	4965.26	4319.55	3994.57	4153.56	4351.74
8.08	3941.91	5788.26	5231.45	5366.66	5113.29	5002.46	4940.54	4407.75	4086.78	4172.86	4432.89
8.09	4102.7	5920.34	5051.95	5419.2	4965.12	4995.23	5018.04	4515.8	4418.41	4163.54	4210.96
8.1	4127.76	6045.51	5043.94	5157.62	4950.01	5159.59	5367	4456.29	4491	4245.14	4107.79
8.11	4010.01	5808.68	5123.74	4895.09	5008.65	5151.46	5376.12	4376.49	4482.73	4455.01	4145.04
8.12	4002.81	5643.32	5144.11	4997.61	4908.23	4904.23	4986.16	4473.04	4275.43	4293.35	4118.16
8.13	4055.76	5576.11	5138.21	4978.2	5105.89	5028.77	4961.4	4515.71	4144.61	4258.9	4308.44
8.14	4107.66	5952.49	5067.77	5133.19	4825.11	5233.9	5010.98	4486.6	4116.59	4190.71	4525.69
8.15	4138.45	6026.41	5012.81	5357.11	4753.44	5319	4897.91	4508.19	4122.82	4267.21	4542.02
8.16	4145.24	5942.51	4975.29	5335.64	4785.99	5360.45	4930.52	4447.43	4274	4338.14	4383.91
8.17	4062.24	5799.04	4966.68	5098.75	4842.27	5215.68	4823.7	4458.29	4236.25	4162.09	4145.66
8.18	4200.18	5832.96	4903.86	5210.52	4863	5147.36	4673.14	4383.45	4297.48	4093.07	4092.36
8.19	4324.61	5720.76	4814.54	5065.45	4850.07	5229.91	4669.05	4261.3	4286.16	3999.81	4238.65
8.2	4360.54	5685.65	4690.4	4916.75	4741.79	5296.3	4733.2	4134.7	4018.99	4130.59	4249.43
8.21	4327.62	5772.61	4706.02	5166.27	4635.11	5158.98	4663.49	4203.3	4127.29	4187.25	4126.34
8.22	4481.93	5783	4936.95	5352.89	4307.94	5114.86	4857.93	4357.19	4259.44	4267.61	4092.07
8.23	4385.98	5713.06	5357.64	5137.68	4434.48	5013.69	5032.15	4333.35	4243.9	4216.25	4021.38
8.24	4374.81	5701.29	5516.88	4940.14	4508.46	4889.84	4991.15	4365.55	4259.01	4186.88	3977.5
8.25	4417.05	5672.06	5286.74	5041.94	4890.84	4729.31	4863.5	4354.52	4293.52	4134.96	4103.76
8.26	4512.68	5693.29	5166.36	5058.99	4956.91	4777.68	4670.93	4388.99	4233.65	4116.11	4360.6
8.27	4593.7	5680.69	5263	4905.31	4718.44	4844.6	4529.11	4327.3	4070.25	4131.3	4343.54
8.28	4492.89	5563.86	5253.96	4844.36	4614.15	4862.71	4689.81	4185.57	4334.5	4043.56	4236.26
8.29	4483.38	5572.32	5138.79	4937.02	4611.57	4869.02	4728.21	4142	4176.7	4139.34	4319.31
8.3	4392.85	5539.14	5073.98	5211.46	4602.59	4754.55	4622.7	4383.7	4149.88	4277.3	4280.52
8.31	4537.19	5385.45	5088.49	4930.5	4838.73	4776.75	4697.94	4396.23	4198.25	4123.19	4201.35
8.32	4677.5	5239.93	5078.11	4845.2	4780.25	4612.51	4622.34	4437.45	4257.39	4124.66	4248.4
8.33	4657.3	5121.09	5133.71	4580.93	4607.19	4467.6	4674.36	4520.39	4189.23	4209.61	4268.85
8.34	4581.51	4995.34	5236.32	4613.62	4472.35	4575.09	4807.04	4517.12	4248.56	4161.32	4137.9
8.35	4686.79	5191.39	5072.29	4716.74	4529.11	4788.14	4680.62	4441.25	4276.3	4038.97	4013.53
8.36	4923.44	5129.3	4967.64	4917.75	4648.34	4744.3	4537.54	4447.62	4258.59	3972.01	4113.25
8.37	4919.64	5218.12	4897.32	4680.82	4541.2	4596.51	4555.57	4569.9	4170.59	3984.59	4224.38
8.38	5011.44	5404.24	4877.69	4562.46	4443.5	4664.14	4549.56	4279.46	4092.99	4124.99	4205.59
8.39	4951.09	5320.21	4941.06	4563.16	4564.26	4646.59	4635.68	4150.32	4062.72	4151.62	4209.88
8.4	4859.16	5291.02	4859.99	4635.21	4456.57	4562.11	4617.26	4192.76	4042.53	3966.71	4153.62
8.41	4974.81	5160.89	4822.52	4462.32	4387.23	4338.77	4488.46	4191.93	4062.88	3966.19	4280.76
8.42	4860.86	5085.61	4870.02	4303.16	4286.43	4210.74	4367.95	4057.71	4032.57	4067.59	4255.56
8.43	4868.11	5051.76	5045.32	4358.55	4356.06	4183.21	4280.3	4082.53	4025.82	4028.18	4107.85
8.44	4892.85	5076.76	5049.41	4385.27	4425.6	4247.26	4305.45	4042.21	3930.95	3857.59	3902.9
8.45	4873.99	5131.4	4777.73	4343.27	4460.2	4391.24	4249.77	3984.71	3949.4	3826.49	3866.59
8.46	4896.76	4888.14	4455.51	4257.93	4402.01	4196.05	4425.06	4030.3	3974.6	3784.47	4039.31
8.47	4977.69	4869.23	4390.8	4332.18	4206.66	4008.56	4472.68	4142.74	4022.16	3625.4	4000.93
8.48	4931.69	4881.06	4410.14	4307.81	4078.64	4036.21	4329.01	4240.45	4132.6	3649.28	3893.5
8.49	5069.01	5000.46	4450.38	4051.95	4120.77	4016.7	4199.71	4155.55	4093.36	3702.28	3970.43
8.5	5025.43	5010.12	4404.27	4003.69	4225.61	4140.73	4129.51	3865.57	3792.93	3582.18	3993.95
8.51	5057.45	4978.31	4315.73	3959.11	4101.02	4144.11	4017.09	3827.36	3730.56	3677.57	4044.03
8.52	5084.55	4930.82	4305.84	3969.57	3904.14	4051.65	4001.12	3849.45	3674.43	3482.16	3975.96
8.53	5045.39	4863.43	4298.99	4000.55	3866.11	3779.81	4128.06	3746.44	3663.61	3486.7	3803.14
8.54	5113.52	4854.52	4338.9	3988.7	3840.64	3890.39	4074.57	3772.85	3726.66	3421.18	3637.44
8.55	5065.43	4651.06	4307.14	4076.51	3871.66	4095.9	3983	3879.24	3566.59	3464.29	3619.9
8.56	5019.99	4586.62	4205.69	4046.89	3643.26	4036.9	3931.97	3933.62	3680.16	3575.21	3635.69
8.57	4956.21	4638.98	4078.4	3988	3635.18	3791.45	3897.19	3666.62	3527.69	3553.28	3500.45
8.58	4737.07	4621.69	4054	3852.57	3766.81	3705.69	3827.88	3503.31	3577.84	3524.9	3483.69
8.59	4697.11	4510.74	3990.43	3855.8	3621.86	3718.99	3787.56	3523.78	3388.12	3313.74	3573.18
8.6	4863.38	4430.93	3927.97	4042.51	3662.82	3891.47	3880.4	3572.61	3328.14	3400.56	3596.82
8.61	4984.8	4346.91	3806.49	4017.35	3647.85	3668.84	3961.64	3642.19	3289.54	3484.9	3606.62
8.62	4749.15	4228.75	3748.74	3873.61	3667.45	3646.28	3973.34	3726.46	3270.21	3481.81	3556.47
8.63	4840.05	4297.21	3824.06	3695.85	3602.21	3576.81	3904.3	3508.69	3282.5	3383.09	3419.55
8.64	4724.23	4347.99	3944.91	3621.18	3611.69	3682.57	3783.91	3389.81	3256.29	3341.16	3368.47
8.65	4628.41	4139.91	3876.24	3589.71	3716.4	3732.21	3706.68	3355.55	3275.65	3380.35	3466.49
8.66	4379.35	3935.91	3741.99	3575.1	3596.85	3560.8	3747.69	3277.35	3305.11	3402.24	3521.69
8.67	4222.32	3891.46	3644.79	3596.85	3402.82	3553.34	3688.47	3338.54	3426.86	3520.01	3526.71
8.68	4120.59	3957.99	3605.05	3645.05	3318.18	3472.61	3674.05	3384.84	3437.44	3465.88	3380.79
8.69	4132.64	4016.6	3639.36	3537.78	3345.21	3401.59	3649.46	3336.9	3273.7	3304.97	3314.03
8.7	4212.57	3914.21	3605.2	3428.56	3364.3	3405.16	3667.11	3267.97	3330.06	3263.75	3466.07
8.71	4251.86	3849.15	3532.01	3417.32	3453.76	3444.86	3692.06	3345.82	3362.12	3350.21	3506.26
8.72	4372.88	3687.18	3582.85	3343.46	3435.16	3556.28	3654.66	3369.7	3396.82	3224.96	3448.65
8.73	4254.55	3602.12	3678.25	3355.05	3354.94	3521.82	3623.62	3306.18	3292.09	3220.82	3334.7
8.74	4343.32	3658.2	3709.76	3257.74	3241.46	3452.38	3537.94	3251.12	3299.93	3188.22	3274.29
8.75	4226.81	3820.57	3519.89	3252.5	3239.51	3383.2	3576.86	3223.65	3309.28	3184.45	3248.3
8.76	4096.51	3736.25	3341.34	3306.84	3178.46	3249.84	3625.14	3143.86	3120.41	3115.03	3139.2
8.77	3887.64	3629.79	3318.36	3128.19	3234.46	3199.44	3532.28	3141.75	3092.43	3172.96	3118.53
8.78	3800.75	3658.51	3284.93	3181.93	3219.43	3310.15	3290.65	3066.32	3115.96	3216.36	3112.28
8.79	3929.66	3549.09	3309.38	3338.3	3147.99	3326.39	3091.14	3122.84	3041.35	3185.07	3170.09
8.8	3907.49	3605.04	3401.29	3384.72	3228.89	3284.14	3107.41	3085.66	3085.1	3130.53	3157.18
8.81	3842.89	3563.53	3397.79	3275.88	3212.29	3200.31	3166.64	3074.64	3084.53	3094.18	3119.85
8.82	3835.99	3511.06	3350.66	3326.56	3158.55	3083.11	3257.05	3076.9	3091.14	3041.81	3129.8
8.83	3726.96	3510.84	3291.04	3289.2	3108.09	3097.16	3309.81	3024.12	3045.39	3028.19	3119.07
8.84	3690.79	3494.62	3247.2	3070.36	3047.71	3126.11	3287.55	2979.94	3058.49	2960.39	3115.19
8.85	3576.69	3443.71	3304.44	3076.38	3056.51	3141.24	3263	3018.65	3025.43	3096.35	3060.5
8.86	3523.46	3350.04	3240.38	3214.78	3037.39	3138.84	3196.04	2944.71	3076.3	3097.8	3119.46
8.87	3517.09	3312.26	3150.28	3300.99	3061.74	3024.12	3096.76	2967.05	3034.64	3043.54	3097.41
8.88	3618.14	3312	3205.34	3118.86	3107.96	3039.84	3059.81	2945.25	3054.35	3074.95	3092.09
8.89	3733.68	3267.41	3207.99	3042.56	3064.44	3077.56	3057.7	2924.26	3088.45	2954.44	3040.46
8.9	3697.74	3189.03	3147.96	2996.56	2936.57	3192.53	3093.39	2888.2	2971.1	2895.31	2981.55
8.91	3504.93	3188.62	3072.4	3106.3	2959.6	3095.03	3064.91	2966.06	3022.31	2908.05	3019.56
8.92	3452.44	3147.79	3091.1	3085.31	2947.16	3013.59	3024.14	3051.14	3132.75	2907.91	3023.69
8.93	3485.26	3164.47	3139.85	3160.3	3009.57	2999.5	3032.01	2938.69	3122.4	2940.9	2991.8
8.94	3592.45	3269.84	3107.35	3042.84	2928.96	3007.03	3149.05	2912.84	3056.89	3028.8	2881.96
8.95	3627.75	3239.54	3023.04	2972.56	2895.12	2921.36	3156	2917.44	3085.88	3008.06	2814.01
8.96	3520.75	3186.18	2996.39	2924.57	2902.5	2921.46	3077.5	3024.81	2986.84	2945.4	2892.85
8.97	3372.53	3150.35	3016.16	2929.68	3019.01	3019.72	3022.81	2979.96	2934.16	2977.29	2930.09
8.98	3266.88	3081.96	3059.55	3013.47	2963.68	2989.38	3106.57	2954	2906.79	2917.89	2874.26
8.99	3146.14	3107.4	3114.84	3079.4	2862.18	3083.3	3134.59	2868.78	2818.29	2791.04	2910.84
9	3092.8	3045.79	3142.6	3064.26	2861.85	3101.69	3030.45	2866.78	2798.11	2758.71	2964.93
9.01	3135.11	3147.09	3052.9	3069	2880.78	3019.84	2939.5	2857.8	2802.59	2849.64	2957.53
9.02	3150.12	3170.51	3008.1	3046.94	2821.26	2922.9	2944.94	2823.49	2828.81	2887.2	2906.84
9.03	3143.47	3202.79	3093.66	2987.34	2801.32	2943.1	2905.4	2811.18	2831.66	2820.04	2837.06
9.04	3110.15	3082.54	3148.75	2936.1	2771.31	2967.16	2875.09	2804.15	2753.24	2849.3	2773.91
9.05	3124.57	3050.04	3042.97	2816.03	2811.9	2918.53	2927.68	2819.41	2844.03	2708.65	2819.57
9.06	3060.34	2943.99	2930.11	2809.29	2841.07	2901.38	2967.24	2870.26	3000.57	2618.16	2791.85
9.07	3044.25	2993.91	2895.99	2938.94	2744.41	2846.56	2923.3	2906.11	2844.94	2680.55	2745.46
9.08	3059.86	2979.68	2953.76	2910.47	2759.88	2808.56	2865.9	2768.95	2794.9	2760.7	2704.93
9.09	3018.41	2921.76	2959.78	2862.72	2735.26	2816.53	2830.22	2798.88	2737.01	2779.64	2733.35
9.1	3020.45	2986.75	2947.47	2833	2722.06	2787.16	2796.04	2840.07	2670.47	2858.12	2830.11
9.11	2927.54	2963.16	2937.68	2857.86	2661.5	2729.74	2800.16	2835.15	2657.76	2796.86	2765.95
9.12	2855.24	3017.72	2878.85	2916.2	2709.71	2714.26	2826.53	2782.66	2791.29	2730.96	2693.1
9.13	2927.16	2997.96	2834.36	2802.56	2724.61	2747.91	2800.85	2727.41	2822.43	2677.85	2737.93
