# Supplementary material for: Competition for the nascent leading strand shapes the requirements for PCNA loading in the replisome
Source: EMBO J. 2025 Feb 28;44(8):2298–322. doi: 10.1038/s44318-025-00386-4 (PMC12000384; doi:10.1038/s44318-025-00386-4)
Supplement: Supplementary file 3 — Source data Fig. 1 [file 44318_2025_386_MOESM3_ESM.zip › Figure 1/1C/1C.xlsx]

## Sheet: 4-10
X	Y
	Marker	- Ctf18-RFC	+ Ctf18-RFC
0	3296.15	2039.03	2010.71
0.01	3195.97	1999.4	1967.98
0.02	3294.19	1950.48	1963.21
0.03	3203.01	1963.02	1996.6
0.04	3277.44	1958.12	1990.56
0.05	3379.56	2025.68	2008.47
0.06	3525.59	2080.38	2040.23
0.07	3426.01	2100.69	2048.26
0.08	3311.63	2048.04	2001.62
0.09	3378.87	2054.1	2018.59
0.1	3375.16	1999.62	2010.4
0.11	3433.28	2004.4	1967.44
0.12	3496.13	2046.09	1977.07
0.13	3561.43	2012.32	2015.53
0.14	3640.68	2003.48	2046.41
0.15	3542.59	1976.66	2038.41
0.16	3494.63	1919.96	2041.65
0.17	3548.6	1982.56	2011.23
0.18	3408.19	1983.07	2027
0.19	3531.49	2026.29	2003.09
0.2	3726.57	2074.22	1964.19
0.21	3750.28	2035.09	1992.15
0.22	3502.16	2025.94	2077.44
0.23	3583.01	2095.68	2110.01
0.24	3752.62	2138.29	2127.44
0.25	3593.49	2123.72	2106.31
0.26	3504.76	2110.29	2090.76
0.27	3510.94	2152.18	2126.84
0.28	3798.51	2116.91	2187.07
0.29	3728.96	2095.97	2196.93
0.3	3736.49	2071.43	2197.97
0.31	3776.53	2112.1	2214.91
0.32	3797.03	2110.56	2208.82
0.33	3884.78	2140.69	2268.97
0.34	3976.66	2153.34	2341.4
0.35	4005.44	2098.04	2369.25
0.36	3951.19	2099.47	2384.78
0.37	3857.72	2146.91	2362.37
0.38	3878.88	2177.04	2352.49
0.39	4036.32	2122.6	2386.38
0.4	4057.74	2185.6	2459.79
0.41	4275.29	2129.26	2527.47
0.42	4477.79	2113.69	2571.74
0.43	4416.13	2137.71	2542.47
0.44	4254.29	2140.1	2544.43
0.45	4266.69	2209.31	2616.99
0.46	4231.09	2384.35	2668.46
0.47	4236.04	2403.74	2702.9
0.48	4353.1	2380	2657.57
0.49	4496.87	2365.65	2683.18
0.5	4534.77	2406.59	2780.51
0.51	4420.69	2346.21	2728.6
0.52	4562.31	2391.04	2601.56
0.53	4603.63	2356.21	2619.32
0.54	4571.53	2430.53	2702.81
0.55	4688.97	2471.79	2702.79
0.56	4742.46	2450.66	2710.1
0.57	4820.31	2509.71	2728.12
0.58	4777.07	2561.6	2827.84
0.59	4867.19	2533.68	2869.66
0.6	4956.57	2461.65	2967.01
0.61	5037.96	2493.75	2969.37
0.62	5025.27	2530.38	2958.69
0.63	5323.56	2587.22	2911.99
0.64	5393.22	2605.21	2892.96
0.65	5593.32	2686.72	2929.4
0.66	5901.21	2689.25	2879.41
0.67	5935.27	2664.88	2796.85
0.68	6203.25	2692.47	2809.43
0.69	6644.35	2796.6	2860.74
0.7	6733.96	2698.69	2864.81
0.71	6880.84	2760.18	2837.54
0.72	7334.13	2868.79	2828.28
0.73	7853.82	2888.13	2855.59
0.74	8182.63	2830.75	2828.28
0.75	8240.28	2815.79	2778.65
0.76	8461.99	2828.88	2801.79
0.77	8765.09	2880.41	2816.47
0.78	9372.99	2846.69	2789.78
0.79	9852.1	2873.76	2797.59
0.8	10136.1	2843.21	2761.99
0.81	10442	2912.49	2720.74
0.82	10582.1	2864.49	2716.82
0.83	10812.8	2922.03	2750.22
0.84	11097.4	2969.75	2790.78
0.85	11275.4	2877.01	2797.44
0.86	11580.5	2866.93	2821.21
0.87	11570.6	2915.82	2889.68
0.88	11622.3	2976.01	2962.47
0.89	11366.1	2851.5	3028
0.9	11399.9	2809.29	3066.41
0.91	11260.6	2840.76	3154.75
0.92	11248.4	2900.29	3257.4
0.93	11112.2	2860.22	3283.68
0.94	10587.3	2765.97	3263.81
0.95	10484.1	2755.03	3227.85
0.96	9997.47	2617.53	3196.26
0.97	9891.46	2673.38	3245.81
0.98	9607.53	2622.04	3361.76
0.99	9366.13	2659.06	3501.96
1	9025.44	2728.37	3632.21
1.01	8647.74	2752.19	3685.81
1.02	8347.96	2746.68	3735.91
1.03	8082.66	2671.15	3768.18
1.04	7798.6	2580.46	3831.51
1.05	7600.22	2627.43	3902.81
1.06	7256.13	2692.5	4074.13
1.07	7077.52	2566.63	4229.16
1.08	7166.38	2603.94	4228.48
1.09	6711.5	2641.44	4249.97
1.1	6435.68	2643.71	4383.81
1.11	6368.13	2598.82	4681.22
1.12	6308.5	2517.96	4967.6
1.13	6352.6	2653.49	5086.91
1.14	6055.52	2619.24	5125.88
1.15	5951.38	2567.49	5329.98
1.16	5711.12	2498.4	5457.18
1.17	5670.79	2502.28	5511.44
1.18	5612.1	2597.87	5615.78
1.19	5577.93	2574.41	5731.12
1.2	5444.35	2742.13	5936.28
1.21	5233.85	2815.81	6251.5
1.22	5363.38	2773.4	6277.82
1.23	5243.57	2742.19	6369.68
1.24	5338.85	2741.63	6521.15
1.25	5412.78	2861.69	6652.85
1.26	5357.32	2879.56	6790.28
1.27	5262.19	2740.13	7128.02
1.28	5496.47	2754.04	7355.38
1.29	5528.91	2743.37	7549.4
1.3	5375.82	2802.28	7855.53
1.31	5276.96	2838.81	8080.38
1.32	5152.81	2952.68	8301.21
1.33	5216.4	3032.81	8546.37
1.34	5344.29	3033.13	8666.38
1.35	5340.57	2945.76	8737.26
1.36	5152.54	3101.22	8991.03
1.37	5188.21	3081.79	9290.1
1.38	5192.37	3130.4	9462.79
1.39	5290.94	3186.47	9405.97
1.4	5319.47	3222.93	9528.29
1.41	5205.52	3252.26	9997.57
1.42	5143.44	3272.79	10319.4
1.43	5131.57	3365.03	10464.8
1.44	5389.6	3378.59	10584.3
1.45	5527.43	3242.12	10648.5
1.46	5675.62	3373.51	10866.1
1.47	5687.35	3501.9	11111.6
1.48	5722.48	3602.19	11383.2
1.49	5822.16	3665.46	11828.1
1.5	5800.54	3625.25	11886.8
1.51	5800.56	3661.84	12025.2
1.52	5854.09	3880.09	12352
1.53	6266.57	3909.88	12532.8
1.54	6700.98	4249.27	12689.5
1.55	6759.6	4258.38	13158.2
1.56	6743.47	4284.07	13471.1
1.57	7197.47	4398.97	13388.6
1.58	7511.18	4557.75	13663
1.59	8003.47	4533.27	14120.6
1.6	8023.81	4655.4	14289.2
1.61	8482.57	4791.94	14302.9
1.62	8536.78	5004.84	14506.6
1.63	8910.12	5148.44	14632.4
1.64	9392.68	5300.75	14567
1.65	9838.51	5315.84	14820.9
1.66	10341.9	5370.66	15159.6
1.67	10983.7	5572.35	15309
1.68	11255.9	5823.9	15048.5
1.69	11247	5915.16	15000.5
1.7	11562.3	5810.1	15317.8
1.71	12163	6187.82	15580.7
1.72	12680.2	6424.75	16014.7
1.73	12299	6597.38	16530
1.74	12526.2	6944.29	16759.4
1.75	12853.4	6875.85	17024.6
1.76	13223.6	6970.43	17211.1
1.77	13571.7	7126.1	17565.6
1.78	13085.4	7219.32	17666.4
1.79	12799.9	7458.77	17532.6
1.8	12810.8	7712.28	17460.2
1.81	12600.3	7644.13	17687.8
1.82	12565.5	7803.5	17729.9
1.83	12384.1	7995.37	18019.2
1.84	12447.1	8256.28	18373.7
1.85	12185.2	8334.57	18615.6
1.86	11844.4	8688.76	18948.5
1.87	11443	8990.01	19095.5
1.88	11214.5	9219.78	19229
1.89	10848	9682.68	19526.1
1.9	10858.9	9829.44	19850.1
1.91	10392	9881.72	19751.1
1.92	10267.1	10295.1	19602.6
1.93	10150.4	10214.4	19729
1.94	9717.99	10219.4	20055.8
1.95	9553.66	10575.9	20280.3
1.96	8946.21	10866	20480.6
1.97	8668.91	11111	20341.9
1.98	8438.41	11463.6	20101.3
1.99	8437.87	11574.8	20223.9
2	8355.38	11679.8	20351.8
2.01	7996.23	11751.1	20562.2
2.02	7655.09	12078.3	20446
2.03	7517.98	12065.5	20424.4
2.04	6986.88	12507.3	20775.6
2.05	6846.18	12904	20706.1
2.06	6718.71	13134.7	20240.6
2.07	6680.34	13369.6	20332
2.08	6337.69	13460.2	20883.8
2.09	6151.21	13765.5	21202.6
2.1	6037.62	13957.4	21462.1
2.11	6080.63	14327.6	21759
2.12	6014.96	14732.4	21904.1
2.13	6010.37	15248.9	22187.6
2.14	5737.22	15270.3	22244.6
2.15	5399.43	15632.1	22094.1
2.16	5344.19	16004.1	21914.7
2.17	5392.52	16064.8	21983.6
2.18	5517	15914.8	21992
2.19	5365.6	16111	22432.9
2.2	5465.78	16172.1	22499.5
2.21	5514.96	16240.2	22252.4
2.22	5247.98	16571.9	21853.3
2.23	5092.54	16835.4	21897.9
2.24	5042.35	17003.2	22204.5
2.25	5041.57	17087.3	22263.9
2.26	4953.71	17007.1	22308.8
2.27	4889	17533.9	22281.1
2.28	5035.84	17735	21815.5
2.29	5067.56	17998	21555
2.3	5383.23	18035	21787.5
2.31	5311.69	17744.1	22065.1
2.32	5011.54	18057	22172.1
2.33	4952.31	18496.5	21992.1
2.34	4904.72	19116.7	21997.5
2.35	4815.65	19257	21933.9
2.36	4981.02	19315.9	22052.4
2.37	4858.03	19079.2	22007.4
2.38	4763.47	19167.1	21827.5
2.39	4894.75	19607.2	21641
2.4	4876.31	19886.8	21485.4
2.41	4671.47	19704.4	21260.1
2.42	4732.53	19853.3	21243.1
2.43	4815.41	19983.4	21858.5
2.44	4830.73	20143.5	21871.8
2.45	4935.32	20363.9	21615.6
2.46	4731.15	20369.9	21507.6
2.47	4631.53	20482.3	21403.4
2.48	4822.1	20635.4	21419.1
2.49	4826.56	20940.1	21375.3
2.5	4787.28	20977.9	21630.7
2.51	5126.04	20920.1	21957.6
2.52	5157.48	21288.9	21816.3
2.53	5223.02	21697.2	21293.4
2.54	5428.54	21558.8	21296.4
2.55	5384.94	21454.4	21065
2.56	5224.18	21416.6	20798.4
2.57	5352.68	21472.9	20899.8
2.58	5451.54	21211.1	21150
2.59	5370.47	21418.9	21052
2.6	5602.53	21347.5	20864.4
2.61	5677.34	21750.5	20732.9
2.62	5802.81	22164	21031.2
2.63	5965.06	22070.3	21413
2.64	6342.25	22284.5	21393.8
2.65	6430.21	22188.6	21329.9
2.66	6533.35	22193.7	21432
2.67	6771.98	22100.7	21201.3
2.68	6902.12	22252.9	21456.1
2.69	6783.94	22941.3	21385.3
2.7	6610.21	23039.7	21061.3
2.71	7060.73	22548.4	21045.4
2.72	7205.85	22160.1	21168.2
2.73	7142.59	22429.1	20872
2.74	7656.32	22475	20334.7
2.75	8015.6	22519.5	20178
2.76	7954.91	23144.1	20261.4
2.77	8171.48	23169.3	20420.2
2.78	8392.85	22771.5	20488
2.79	8491.41	22905.3	20345.6
2.8	8836.76	22647.4	20216.5
2.81	9216.63	22467.2	20248
2.82	9132.03	22765.1	20270.1
2.83	9105.06	22866.3	20080.6
2.84	9290.87	23211.4	20117.4
2.85	9316.85	23422.7	20018.4
2.86	9432.75	23145.1	19952.1
2.87	9199.49	22418.8	20106.8
2.88	9289.63	22701	20201.1
2.89	9467.35	23055.8	20216.4
2.9	9448.25	23218.3	20281.8
2.91	9247.94	23484.7	20178.8
2.92	9108.85	23621.1	19766.5
2.93	8967.24	23118	19380.5
2.94	9065.24	22456.8	19283.9
2.95	8563.62	22626.9	19169.7
2.96	8416.78	22749	19034.8
2.97	8209.94	22738.5	18800.8
2.98	8089.29	23096.7	18689.8
2.99	7959.87	22780.9	18689.1
3	7703.31	22921.4	18461.9
3.01	7590.18	23076.5	18237.5
3.02	7601.13	23193	18284.8
3.03	7553.84	23362.2	18532.3
3.04	7507.56	24192.8	18781.9
3.05	7103.91	24114.3	18643.6
3.06	6893.07	23767.6	18638.5
3.07	6818.06	23410.8	18750.1
3.08	6843.21	23041.4	18744
3.09	6597.23	23065.8	18627
3.1	6325.78	22848.7	18467.2
3.11	6394.96	22759.8	18021.9
3.12	6238.62	22896.2	17900.9
3.13	6138.03	22554.3	18163.5
3.14	6162.29	22062.5	18419.2
3.15	5956.59	21987.3	18419.6
3.16	5731.98	22380	18096.5
3.17	5715.98	22237.8	17913.7
3.18	5478.31	22397.5	17734
3.19	5363.19	22359.9	17837.1
3.2	5327.59	22021.2	17877.2
3.21	5280.82	22158.4	17848.2
3.22	5148.21	22433.2	17868.4
3.23	5182.59	22604.6	17873.5
3.24	5188.19	22267.5	17989
3.25	5062.62	22297.1	17866.7
3.26	4926.47	22244.3	17505
3.27	4846.91	22064.8	17308.5
3.28	4843.4	21804.4	17092.4
3.29	4996.94	22203.6	16783.6
3.3	4962.34	22069.8	16646.1
3.31	5112.37	22068.5	16814.2
3.32	4964.28	21771.8	16860.6
3.33	4842.91	21639	16612.1
3.34	4797.43	22234.3	16685.4
3.35	4863.97	22006	16603.2
3.36	4764.98	21330.2	16499.4
3.37	4886.98	21622.8	16686.8
3.38	4915.68	21669.2	16884.9
3.39	5022.53	21773.5	17021.9
3.4	4855.75	21781.8	16858.9
3.41	4838.71	21351.1	16722.2
3.42	4759.47	21496.5	16655.2
3.43	4812.48	21667.9	16639
3.44	4833.48	21976.2	16869.6
3.45	4787.47	21534.8	17144.5
3.46	4687.82	20970.8	17209.6
3.47	4817.87	20943.8	16805.5
3.48	4926.84	21104.9	16700.2
3.49	4922.25	21080.5	16741.5
3.5	4904.19	21085.4	16506.8
3.51	4552.6	21064.5	16687.7
3.52	4654.32	21164.9	16811.1
3.53	4717.97	21183.2	16469.8
3.54	4867.44	20636.4	16539.5
3.55	4776.28	20635	16728.2
3.56	4711.56	20746.8	16656.5
3.57	4707.84	20641.4	16597.9
3.58	4728.32	20729.2	16539.6
3.59	4817.25	20553.5	16470.1
3.6	4624.5	21049.7	16680.3
3.61	4540.18	20918.4	16712.2
3.62	4733.79	20580.4	16522.2
3.63	4838.82	20505.7	16393.1
3.64	4769.41	20689.6	16589.7
3.65	4824.48	20500.3	16719.2
3.66	5113.56	20349.8	16620
3.67	5142.66	20404.3	16382.2
3.68	4789.47	20394.9	16369.8
3.69	4861.93	20251.2	16555.1
3.7	4940.04	20323.1	16558.9
3.71	4862.18	20440.5	16507.9
3.72	4765.32	20750.5	16554.5
3.73	4783.44	20608.4	16399.4
3.74	4868.69	20094.1	16357.4
3.75	4864.71	19802.3	16702.3
3.76	4721.94	19614.6	16765.4
3.77	4687.16	20003.4	16473.7
3.78	4791.5	20109.4	16344.1
3.79	4735.59	20218.7	16277.4
3.8	4673.93	19745.1	15988.3
3.81	4779.1	19514	15878.9
3.82	4818.72	19402.5	16175.8
3.83	4763.21	20007.9	16083.9
3.84	4998.23	20364.4	16088.6
3.85	4968.65	20210.3	16244.5
3.86	4942.34	20039.2	16105.8
3.87	4854.54	19793.4	15747
3.88	4793.82	19665.3	15709.4
3.89	4952.77	19528.1	16120.1
3.9	4913.1	20019.3	16227.5
3.91	4902.44	20202.2	16253.3
3.92	4752.66	20140.6	16301.7
3.93	4746.4	19884.4	16106
3.94	5061	19656.6	15973.6
3.95	4977.63	19534.9	16211.9
3.96	4971.75	19601.5	16227.3
3.97	5097.73	19875.9	15750.7
3.98	5163.62	20056.1	15785.8
3.99	5087.57	19662.5	15704.4
4	5021.4	19732.5	15503.7
4.01	5134.68	19382.3	15583.4
4.02	5270.44	19861.5	15610.4
4.03	5326.02	19896.6	15821.3
4.04	5621.77	19580.8	16039.5
4.05	5589.9	19251.4	16023
4.06	5594.54	19318.3	15915.9
4.07	5322.96	19760	15804.4
4.08	5405.84	19901.8	15748
4.09	5537.25	19390.3	15780.4
4.1	5685	19433.5	15962.1
4.11	5681.29	19345.4	16148.3
4.12	5674.78	19678.8	16219.9
4.13	5753.54	19775.8	16426.7
4.14	5815.22	19540.1	16557
4.15	6007.16	19529.4	16412.6
4.16	5922.78	19643.1	16516.2
4.17	6079.82	19569.1	16946.8
4.18	6390.22	19534.7	17281.6
4.19	6713.35	19945.7	17120
4.2	7153.13	19817.7	17096.2
4.21	7397.15	19844.9	17322.2
4.22	7828.16	19823.7	17255.1
4.23	7994.5	19664.1	17126.6
4.24	8332.1	19754.3	17327
4.25	8556.47	20142.9	17480.9
4.26	9027.68	20538.1	17906.3
4.27	9614.21	20651.2	18137.9
4.28	10074.5	20311.7	18288
4.29	10705.1	20035.8	18089.8
4.3	11293.4	19767.1	18249
4.31	11641.7	20257.1	18667.5
4.32	12233.8	20468.2	19078.4
4.33	12885	20795.1	19335.2
4.34	13056	21156.1	19464.5
4.35	13688.4	21217.5	19582.2
4.36	14518.5	21323.4	19761.8
4.37	15076.4	21257.3	19783.4
4.38	15360.4	21399.7	19898.8
4.39	15847.3	21130.1	20091.8
4.4	16198.1	21110.2	20040.8
4.41	16614.5	21535.5	20274.8
4.42	16868.7	21790.2	20826.4
4.43	17050.7	21928.6	21296.7
4.44	17121.9	22043.7	21485.9
4.45	17522.9	22309.1	21552.2
4.46	17461.5	22286.7	21953.7
4.47	17126.9	22543.5	22293.9
4.48	17233.7	22828.8	22227.5
4.49	17266.2	22744.2	22349
4.5	17582.3	23137.2	22900.5
4.51	17729.5	23046	23582.2
4.52	18056.9	23431.6	23561.6
4.53	17544.6	23833.9	23424.9
4.54	17665.4	23636.4	23440.6
4.55	17751.6	24139.7	23999
4.56	17768.3	24775.4	24806.1
4.57	17939	24477	25339.8
4.58	18461.5	24750.7	25789.8
4.59	18434.3	24739.5	25713.5
4.6	18419.7	24954.8	25485.6
4.61	18271.2	25804.7	25993.7
4.62	18654.1	25876.8	26479.2
4.63	18763.5	26350	26836.1
4.64	18976.6	26805.1	27283.4
4.65	18576.6	27015.8	27726
4.66	19134.5	27416.6	28245.4
4.67	19485.9	28326.8	28610.1
4.68	19513.4	28742.2	28665.1
4.69	19149	28822.5	28796.8
4.7	18762.6	28874.7	29185.6
4.71	18813.7	29020.9	29837.6
4.72	19018	29340.9	29855.1
4.73	18805.9	29530.2	29642.2
4.74	18732.3	30035.1	29699.8
4.75	18686.7	30648.7	29875.4
4.76	18375.5	30705.1	29994.8
4.77	18217.9	30220.9	30011.1
4.78	18147.9	30796.5	30049.2
4.79	18135.2	31738.5	30181.6
4.8	17610.4	32114.7	30761.2
4.81	17096	31750.9	31071.6
4.82	16684.3	31410.2	30816
4.83	16461	32132.1	30927.9
4.84	16124.8	32609.1	31176.3
4.85	15662	32401.9	31109.6
4.86	15458.8	32261.6	30743.4
4.87	14938.3	31776.7	30456
4.88	14437.1	32247.9	30450.5
4.89	14294.8	32599.8	30503.7
4.9	14057.2	33017.1	30077.4
4.91	13295.8	33465.6	29419.4
4.92	12934.8	33719.6	29099.4
4.93	12462.7	32844	28747.1
4.94	11643.9	32359.2	28551.3
4.95	10995.8	32085.9	28253.9
4.96	10670	32066.8	28066.3
4.97	10314	31868.4	27598.7
4.98	10156.9	31446.9	26955.1
4.99	9562.03	31463.8	26480.2
5	8768.97	31499.4	26014.3
5.01	8478.76	31285.7	25499.3
5.02	8261.84	31359.6	25358.7
5.03	7813.78	31129.3	25046.2
5.04	7442.96	31153.8	24492.8
5.05	7187.44	30548.7	23968.3
5.06	6727.77	29672.7	23462.7
5.07	6678.13	28922.3	23183.5
5.08	6562.38	28318.1	22863.8
5.09	6117.87	27856.5	22301
5.1	5633.9	27903.1	22248.6
5.11	5538.53	27700.2	22371
5.12	5588.68	26878.9	22120.4
5.13	5751.12	26037.9	21621.8
5.14	5486.98	25333.8	21274.4
5.15	5084.94	25005.2	20804.5
5.16	5031.04	24852.7	20570.7
5.17	4936.31	24485.6	20405.7
5.18	4869.87	24078.5	19933.3
5.19	4913.25	23600	19699.1
5.2	4838.71	23090.5	19472.5
5.21	4831.37	22753.2	19041.6
5.22	4683.87	22508.3	19092.5
5.23	4745.82	22439.2	18875.6
5.24	4625.97	22321.6	18544
5.25	4594.97	21772.8	18022
5.26	4601.09	21222.3	17786.2
5.27	4504.09	21066.1	17698.3
5.28	4347.15	20684.2	17400.1
5.29	4402.84	20644.1	16890.3
5.3	4555.73	20744.5	16564.2
5.31	4560.13	20765.3	16280.6
5.32	4462.54	20335.6	16020.4
5.33	4240.84	20013.7	16053.1
5.34	4228.79	19753.9	16054.2
5.35	4222.47	19705.5	15860.1
5.36	4316.79	19623.6	15719.9
5.37	4417.62	19376.5	15476.6
5.38	4311.75	18760.6	15125.4
5.39	4266.37	18313.2	15000.5
5.4	4279.52	18609.7	14648.5
5.41	4145.15	18544.8	14473
5.42	4098.79	18299.5	14491.9
5.43	4122.71	17873.1	14475.9
5.44	4257.32	17828	14386.6
5.45	4197.69	17462.8	14232.1
5.46	4250.23	17262.6	14304.1
5.47	4097.5	17219.9	14222.5
5.48	4198.31	17021.7	14076.6
5.49	4324.78	16968.2	13893.6
5.5	4362.27	16847.7	13949.8
5.51	4419.1	16470.2	13764.4
5.52	4242.44	16253.1	13481.8
5.53	4258.15	16654.7	13326.6
5.54	4255.28	16318.9	13106.4
5.55	3958.53	15621.7	12769.2
5.56	4094.84	15586.4	12769.7
5.57	4040.76	15329.3	12741.7
5.58	4173.19	15359.6	12624.4
5.59	4184.29	15039.5	12574.7
5.6	4081.76	14798.1	12570.4
5.61	3962.13	14775.4	12662.7
5.62	4092.26	14635.8	12470.4
5.63	4084.01	14272	12151.2
5.64	4142.19	14187	12138.8
5.65	4003.21	13974	12168.5
5.66	3890	13833.9	12090.9
5.67	4256.44	13411.5	11991.5
5.68	4281.73	13282	11766.5
5.69	4204.25	13281.7	11703.7
5.7	4080.01	13345.2	11734.9
5.71	4086.76	13137.3	11526
5.72	3876.4	13255.6	11358.1
5.73	3959.18	13342	11304.3
5.74	3989.07	13037.4	11351.4
5.75	3983.96	12644.4	11407.3
5.76	3999.51	12451.2	11263.1
5.77	3865	12450.7	11281.8
5.78	3888.28	12288	11375.2
5.79	3927.32	12155.2	11263
5.8	3989.35	12127.6	11317.8
5.81	4008.46	11886.1	11369.7
5.82	4038.1	11693.1	11399.9
5.83	3950.84	11861.4	11338.6
5.84	4120.97	11935.2	11079.1
5.85	4021.01	12068.4	11040
5.86	3894.26	12068.5	11076.9
5.87	3896.01	11949.5	11203.6
5.88	4001.81	11732.6	11284
5.89	3882.22	11444.3	11158.2
5.9	3843.38	11402.5	10935.1
5.91	3724.85	11621.6	10834.4
5.92	3786.16	11513.3	10910.4
5.93	3912.84	11256.5	10914.6
5.94	3749.57	10956.6	10880.6
5.95	3700.06	10919.5	10935.2
5.96	3780.69	11147.5	10951.6
5.97	3917.41	11260.7	11036.3
5.98	4053.35	10939.3	11335.6
5.99	4105.81	11220	11471.5
6	4008	11227.8	11511.6
6.01	3869.63	11339.6	11480.3
6.02	3986.82	11333.6	11279.3
6.03	3929.46	11429	11250.6
6.04	3933.94	11247.2	11281.4
6.05	3814.07	11167.5	11118.5
6.06	3853.41	11124.3	11029.9
6.07	3925.19	11353	10941.3
6.08	3928.65	11452.2	10828.1
6.09	3731.25	11445.6	10799.9
6.1	3914.07	11346.1	10832.9
6.11	3883.56	11237.9	10854.1
6.12	3845.13	11315.8	11052.7
6.13	3763.93	11248.6	11222.7
6.14	3740.34	11342.1	11416.8
6.15	3620.99	11324.2	11568.8
6.16	3815.94	11217.2	11688.6
6.17	3915.71	11006.2	11636
6.18	3770.28	11036.1	11476.8
6.19	3666.07	10924	11465.1
6.2	3719.5	10871.3	11345.4
6.21	3764.49	11030.4	11360
6.22	3801.07	11150.1	11551.3
6.23	3795.38	11446.5	11449.4
6.24	3881.37	11532.8	11205.8
6.25	3859.6	11191.1	11418.7
6.26	3738.78	11145.9	11689.5
6.27	3773	11209.2	11744.6
6.28	3755.34	11238.4	11663.4
6.29	3772.18	11418.4	11531.6
6.3	3872.46	11591	11664.6
6.31	3708.32	11492.2	12014.7
6.32	3763.82	11467.8	12117.9
6.33	3845.75	11467.6	12023.9
6.34	3955.63	11386.4	11952.8
6.35	3836.51	11471	12062.7
6.36	3780.84	11513.8	12083.1
6.37	3898.13	11579.6	12094.8
6.38	3852.72	11499.1	12165
6.39	3928.49	11337	12259
6.4	3956.88	11353.3	12331.3
6.41	4101.75	11549.5	12277
6.42	3958.63	11442.5	12318.6
6.43	3917.99	11544.3	12299.6
6.44	4008.87	11464.6	12538.4
6.45	4022.51	11678.4	12866.5
6.46	4119.43	11977.6	12875.9
6.47	4149.29	11885.1	12643.7
6.48	4100.22	11753.3	12768
6.49	4112.03	11372.3	12854.3
6.5	3987.18	11592	12979.2
6.51	4052.13	11879.5	13072.4
6.52	4135.68	12150.3	13380.3
6.53	4281.77	11996.7	13696.2
6.54	4299.62	11697.9	13880.9
6.55	4540.98	11762.9	14048.5
6.56	4624.15	11930.8	14136
6.57	4504.21	12002.9	14237.8
6.58	4598.46	11977.1	14226.6
6.59	4835.16	11644.2	14060.3
6.6	5272.46	11771.6	14115.8
6.61	5459.13	11939.6	14522.6
6.62	5118.06	11974.4	14804.3
6.63	5320.66	12013.9	14692.3
6.64	5595.25	12363.1	14701.9
6.65	5825	12759.1	14879.9
6.66	6046.38	12785.5	15149.9
6.67	6167.75	12883.7	15200.1
6.68	6512.12	12995.7	15062.5
6.69	6824.12	13087.8	15147.3
6.7	7237.73	13187.7	15372.6
6.71	7399.87	13381.3	15455.2
6.72	7604.48	13486.6	15665.9
6.73	7964.72	13504.6	15788.8
6.74	7992.16	13659.5	15833
6.75	8045.34	13666.9	16022.1
6.76	8679.12	13702.9	16272.1
6.77	8907.51	13753.3	16274.8
6.78	9129.12	14166.3	16020.4
6.79	9625.75	14145	15974.5
6.8	10179.7	14095.8	16278.7
6.81	9966.88	14226.3	16805.5
6.82	10326.8	14571.1	17037.6
6.83	10642.2	14741.6	17080.4
6.84	10947	14967.4	17320.7
6.85	11090.1	15114.5	17584.5
6.86	11451.7	15160.7	17711.6
6.87	11986.2	15117.5	18061
6.88	11767.1	15308.1	18356.3
6.89	11769	16014.7	18433.9
6.9	11538.6	16249.4	18484.6
6.91	11882.1	15997.9	18477.5
6.92	12246.1	16086.6	18664.4
6.93	12262	16316.3	18995.9
6.94	12463.3	16347.4	19172.9
6.95	12429.9	16452.4	19176.2
6.96	12094.3	16684.3	19466.7
6.97	11877.9	16875.3	20320.2
6.98	11512.5	16699.3	20736.9
6.99	11582.9	16703	20724.3
7	11481.5	17123.1	21084
7.01	11261	17431.7	21398.3
7.02	10961.2	17828.2	21470.7
7.03	10577	18116	21547.1
7.04	10215.1	18202.4	22047.9
7.05	9891.1	18822.3	22452.2
7.06	9630.66	19249.4	22538.6
7.07	9744.57	19581.8	22442.2
7.08	9061.38	19881.4	22225.7
7.09	8712.06	19989.8	22359.6
7.1	8285.85	20019.1	22868.8
7.11	7992.56	20335.6	23051
7.12	7598.62	20352.4	23483.1
7.13	7579.91	20655.4	23927
7.14	7219.56	20824.3	23996.8
7.15	6733.29	20886.5	24178.5
7.16	6603.22	21594.6	24325.5
7.17	6542.62	21964.4	24497.2
7.18	6283.85	22084	24633
7.19	5886.13	22064	24597.4
7.2	5634.31	22516.2	24882
7.21	5523.59	22816.5	25316.1
7.22	5231.46	23208.9	25276.1
7.23	5050.72	23134.1	25063.9
7.24	4807.93	23242.8	25378.5
7.25	4515.47	23354.9	25487.3
7.26	4537.53	23851.5	25629.9
7.27	4379.03	23971.6	26001.8
7.28	4246.16	24318.7	26197.1
7.29	4163.21	24616.8	26472.4
7.3	4006.18	25068.5	26640.4
7.31	3926.75	24694.9	26674.5
7.32	3784.37	24853.2	26525
7.33	3702.87	25081.4	26216
7.34	3714.5	25758.1	25800.3
7.35	3648.25	26006.8	25683.4
7.36	3673.71	26065	25694.5
7.37	3745.38	26438.5	25912.2
7.38	3450.87	26585.6	26183.7
7.39	3351.97	26792.7	26252.3
7.4	3338.01	27087.4	26378.2
7.41	3255.59	27335.2	26796.5
7.42	3438.07	26933.5	27492
7.43	3391.59	27121.6	27472.4
7.44	3433.34	26811.1	26937
7.45	3386.03	27004.1	26437.9
7.46	3213.15	27242	26353.5
7.47	3208.01	27500.8	26684.1
7.48	3257.18	27765.5	27018.4
7.49	3387.03	28146.7	27100
7.5	3202.49	28345.2	27107.5
7.51	3265.75	28393.4	26852
7.52	3190.71	28516.6	26655.4
7.53	3192.88	28429.6	26521.1
7.54	3196.62	28581	26564.8
7.55	3234.57	28696	26507.5
7.56	3335.63	29087.6	26350
7.57	3371.78	29163.1	26396.6
7.58	3415.03	29611.7	26134.6
7.59	3355.99	29730.9	25807.8
7.6	3299.1	29499.9	25648.3
7.61	3373.57	29066.7	25544.3
7.62	3438.32	28745.4	25278.6
7.63	3415.04	28580.4	25182.8
7.64	3422.06	29072.5	24935.9
7.65	3466.54	28821.5	24517.2
7.66	3424.25	28760.6	24365.7
7.67	3433.22	28396.6	24286.1
7.68	3387.04	28283.5	24247.2
7.69	3447.47	28060.4	24242.4
7.7	3546.51	27824	24251.2
7.71	3629.44	27591.9	24204.6
7.72	3610.99	27413	23925
7.73	3557.59	27262.6	23189.5
7.74	3718.29	27124.4	22779.3
7.75	3652.03	26674.9	22743.7
7.76	3693.41	26424.3	22343.7
7.77	3768.93	26110	21445.9
7.78	3757.87	25623.3	21096.7
7.79	3895.99	25277.7	20974.3
7.8	3985.56	25013.9	20762.3
7.81	4005.71	24786.3	20371.9
7.82	3923.06	24856.3	20088.7
7.83	3947.54	24751.7	19659.8
7.84	4082.78	24274.5	19429.8
7.85	4060.6	23938.3	18987.1
7.86	4150.16	23700.2	18615.9
7.87	4317.78	23869.3	18462.3
7.88	4536.46	23855.3	18152.5
7.89	4649.93	23382.8	17816.7
7.9	4498.02	22933.7	17585.8
7.91	4605.93	22212.1	17287
7.92	4627.03	21377.6	17038.6
7.93	4570.13	20780.2	16841.3
7.94	4742.69	20409	16454.1
7.95	5017.85	20143.3	16154.3
7.96	5030.79	19929.2	15929.9
7.97	4841.56	19442.4	15714.4
7.98	4938.56	19125.2	15441.2
7.99	4869.59	18804.6	14953.3
8	5027.48	18283.3	14400.4
8.01	5252.46	17729.5	14041.6
8.02	5395.87	17572.5	13747
8.03	5346.56	17462.7	13480.8
8.04	5372.5	17034.6	13290.1
8.05	5272.31	16620.3	12931
8.06	5309.88	15883.5	12430.2
8.07	5523.48	15585.8	12124.7
8.08	5544.35	15121.2	12003.8
8.09	5626.73	14976.7	11867.5
8.1	5611.09	14895.8	11768.4
8.11	5681.52	14187.1	11481.2
8.12	5563.65	13457.7	11026.7
8.13	5609.78	13200.1	10701.4
8.14	5788.84	12907.4	10629
8.15	5518.72	12477.5	10485.3
8.16	5677.78	12296.9	10291.3
8.17	5810.73	12107.4	10057.3
8.18	5664.52	11782.6	9764.22
8.19	5536.62	11316.7	9709.97
8.2	5638.32	10858.5	9490.99
8.21	5518.25	10597.3	9178.04
8.22	5578.27	10386	8999.31
8.23	5513.88	10044.4	8738.76
8.24	5476.13	9747.57	8357.03
8.25	5314.72	9481.47	8049.22
8.26	5381.77	9041.82	7933.03
8.27	5495.75	8685	7838.41
8.28	5482.16	8379.88	7611.93
8.29	5187.88	8237	7248.09
8.3	5026.4	8370.5	6976.71
8.31	5016.66	8181.57	6963.77
8.32	4859.16	7904.93	7036.78
8.33	4770.84	7472.82	6940.32
8.34	4646.79	7230.28	6814.96
8.35	4714.34	7232.15	6669.31
8.36	4777.79	7307.35	6467.1
8.37	4617.82	7165.73	6381.06
8.38	4495.44	6688.4	6267.48
8.39	4352.04	6417.57	6165.91
8.4	4411.82	6240.07	6081.27
8.41	4362.71	5912.71	5942.78
8.42	4180.46	5536.31	5721.37
8.43	4184.59	5518.63	5580.27
8.44	4105.06	5512.9	5575.96
8.45	4028.49	5346.87	5620.59
8.46	3932.88	5234.78	5557.43
8.47	3745.47	5115.4	5539.57
8.48	3785.18	5133.57	5534.69
8.49	3688.15	5125.84	5335.03
8.5	3532.37	5036.54	5100.22
8.51	3451.19	4845.48	4978.9
8.52	3517.79	4579.18	4945.73
8.53	3335.53	4518.96	4895.52
8.54	3255.79	4518.23	4802.46
8.55	3272.22	4562.47	4630.41
8.56	3203.91	4471.15	4534.9
8.57	3115.96	4408.27	4486.72
8.58	3111.32	4200.96	4453.32
8.59	3140.99	4090.26	4440.16
8.6	2954.16	4042.76	4375.6
8.61	2835.93	4148.54	4153.38
8.62	2837.68	4114.94	3977.34
8.63	2797.66	4017.99	3996.28
8.64	2761.81	3774.41	4113.47
8.65	2724.13	3644.09	4045.46
8.66	2710.78	3604.66	3903.76
8.67	2680.53	3610.9	3827.69
8.68	2451.91	3613.12	3783.96
8.69	2433.35	3450.5	3791.41
