# Supplementary material for: Competition for the nascent leading strand shapes the requirements for PCNA loading in the replisome
Source: EMBO J. 2025 Feb 28;44(8):2298–322. doi: 10.1038/s44318-025-00386-4 (PMC12000384; doi:10.1038/s44318-025-00386-4)
Supplement: Supplementary file 5 — Source data Fig. 3 [file 44318_2025_386_MOESM5_ESM.zip]

Archive with 5 entries (2 files):
- Figure 3/
- Figure 3/3C/
- Figure 3/3A/
- Figure 3/3C/3C.tif
- Figure 3/3A/3A.tif
