# Supplementary material for: Competition for the nascent leading strand shapes the requirements for PCNA loading in the replisome
Source: EMBO J. 2025 Feb 28;44(8):2298–322. doi: 10.1038/s44318-025-00386-4 (PMC12000384; doi:10.1038/s44318-025-00386-4)
Supplement: Supplementary file 6 — Source data Fig. 4 [file 44318_2025_386_MOESM6_ESM.zip]

Archive with 7 entries (3 files):
- Figure 4/
- Figure 4/4B/
- Figure 4/4C/
- Figure 4/4D/
- Figure 4/4B/4B.tif
- Figure 4/4C/4C.xlsx
- Figure 4/4D/4D.tif
