# Supplementary material for: Competition for the nascent leading strand shapes the requirements for PCNA loading in the replisome
Source: EMBO J. 2025 Feb 28;44(8):2298–322. doi: 10.1038/s44318-025-00386-4 (PMC12000384; doi:10.1038/s44318-025-00386-4)
Supplement: Supplementary file 6 — Source data Fig. 4 [file 44318_2025_386_MOESM6_ESM.zip › Figure 4/4C/4C.xlsx]

## Sheet: Repeat 1
X	Y
	Marker	- Ctf18-RFC				+ Ctf18-RFC
		120 sec	150 sec	180 sec	210 sec	120 sec	150 sec	180 sec	210 sec
0	2215.52	1438.06	1469.09	1424.96	1466.44	1449.59	1446.65	1453.23	1516.67
0.01	2222.2	1419.87	1482.49	1464.39	1477.29	1467.41	1446.37	1454.38	1513.19
0.02	2225.91	1427.07	1460.05	1489.98	1467.04	1496.99	1455.48	1466.04	1493.15
0.03	2237.65	1453.07	1454.93	1465.17	1465.19	1503.69	1467.18	1458.16	1460.88
0.04	2273.67	1470.48	1458.29	1450.41	1455.15	1501.43	1468.06	1441.06	1436.77
0.05	2229.46	1465.87	1444.02	1464.88	1448.68	1491.52	1462.52	1453.43	1434.13
0.06	2243.45	1443.65	1412.18	1473.73	1468.16	1471.65	1454.55	1471.55	1447.23
0.07	2275	1430.15	1416.57	1470.89	1448.63	1467.82	1455.33	1495.32	1472.88
0.08	2273.89	1440.35	1434.32	1473.96	1429.68	1465.05	1446.31	1495.4	1476.69
0.09	2244.38	1450.21	1436.48	1498.24	1434.52	1452.84	1445.35	1475.71	1463.04
0.1	2233.48	1454.26	1443.11	1535.56	1439.27	1457.28	1445.76	1461.9	1458.69
0.11	2218.59	1461.93	1480.29	1539.29	1442.83	1464.46	1439.61	1456.4	1479.26
0.12	2234.13	1465.48	1523.82	1480.71	1450.93	1471.26	1425.6	1464.6	1483.96
0.13	2232.07	1468.22	1526.35	1435.54	1442.32	1492.6	1415.63	1467.4	1491.93
0.14	2187.55	1474.13	1524.35	1443.69	1423.72	1481.85	1432.27	1456.73	1480.57
0.15	2151.13	1477.15	1515.69	1474.31	1443.33	1489.05	1457.73	1456.29	1460.26
0.16	2178.6	1464.72	1497.44	1489.98	1470.44	1494.27	1479.45	1466.87	1451.05
0.17	2137.23	1456.27	1508.63	1488.66	1473.67	1489.52	1475.09	1459.34	1454.68
0.18	2076.01	1468.52	1499.37	1472.18	1463.99	1483.12	1463.38	1454.33	1477.15
0.19	2116.2	1473.22	1474.4	1465.66	1474.55	1477.67	1465.35	1449.43	1501.69
0.2	2147.16	1455.31	1483.5	1457.59	1495.67	1502.94	1480.63	1448	1508.71
0.21	2134.94	1430.66	1466.76	1453.76	1472.17	1512.51	1477.88	1463.62	1492.15
0.22	2216.89	1422.46	1458.73	1461.43	1484.45	1528.18	1455.9	1488.15	1483.07
0.23	2271.78	1422.31	1453.29	1469.13	1498.61	1554.96	1449.88	1500.5	1504.06
0.24	2225.17	1439.06	1457.77	1476.02	1468.87	1587.04	1449.15	1493.22	1518.48
0.25	2148.33	1472.29	1489.93	1488.23	1466.69	1562.12	1442.04	1477.99	1497.37
0.26	2142.23	1491.38	1523.33	1479.07	1477.59	1529.52	1437.65	1474.04	1507.55
0.27	2172.57	1467.49	1511.68	1468.39	1473.05	1536.54	1455.39	1496.56	1517.87
0.28	2219.84	1434.82	1493.31	1443.24	1462.6	1555.29	1457.95	1497.65	1507.45
0.29	2236	1441.26	1501.44	1447.71	1486.49	1567.07	1469.94	1489.19	1493.11
0.3	2268.74	1482.98	1478.19	1475.51	1503.99	1577.78	1466.59	1496.85	1498.88
0.31	2295.21	1505.82	1474.28	1468.87	1514.87	1564.18	1473.99	1495.88	1502.17
0.32	2313.4	1497.49	1476.56	1469.89	1532.16	1550.07	1477.56	1516.54	1475.96
0.33	2282.96	1484.1	1489.06	1508.94	1553.96	1538.1	1483.55	1545.77	1438.12
0.34	2235.62	1485.69	1485.1	1537.68	1541.51	1525.37	1479.85	1543.15	1438.18
0.35	2242.12	1496.09	1465.57	1535.15	1521.81	1515	1478.85	1518.02	1450.57
0.36	2277.33	1491.15	1456.5	1497.11	1495.94	1497.06	1482.94	1512.88	1470.12
0.37	2259.5	1490.24	1446.72	1460.46	1476.33	1519.52	1455.07	1509.94	1503.78
0.38	2260.13	1508.57	1455.51	1459.12	1483.17	1512.79	1412.77	1488.82	1513.04
0.39	2236.6	1508.94	1479.33	1491.6	1494.54	1504.51	1404.24	1478.55	1505.35
0.4	2226.88	1504.38	1479.4	1496.67	1491.63	1486.46	1415.89	1488.43	1514.31
0.41	2279.18	1498.1	1467.81	1489.9	1499.62	1501.63	1419.38	1491.28	1504.07
0.42	2326.45	1505.49	1475.84	1486.5	1511	1517.73	1427.12	1485.27	1522.73
0.43	2276.44	1520.84	1478.5	1492.17	1541.26	1513.83	1464.29	1483.81	1532.09
0.44	2236.61	1517.87	1476.38	1484.73	1533.57	1534.56	1477.48	1459.38	1549.48
0.45	2285.37	1523.78	1484.34	1490.26	1527.39	1569.65	1458.16	1436.41	1558.17
0.46	2342.16	1525.32	1491.28	1495.83	1527.33	1569.18	1446.46	1423.62	1534.82
0.47	2364.06	1520.9	1528.87	1501.41	1558.24	1555.63	1458.16	1431.18	1516.06
0.48	2331.48	1531.74	1550.18	1511.16	1565.71	1524.52	1475.15	1453.96	1507.45
0.49	2287.72	1536.29	1560.48	1513.79	1537.95	1500.49	1469.11	1494.4	1489.85
0.5	2260.3	1513.98	1538.19	1523.98	1513.54	1491.28	1460.02	1522.18	1484.49
0.51	2270.16	1490.18	1525.57	1521.76	1495.6	1502.22	1464.11	1512.31	1500.85
0.52	2313.98	1498.17	1512.05	1507.26	1496.35	1516.56	1460.31	1511.46	1517
0.53	2350.28	1519.23	1496.5	1491.9	1545.78	1525.06	1461.01	1522.48	1531.46
0.54	2382.99	1522.78	1481.91	1491.77	1528.41	1531.21	1477.67	1517.72	1533.51
0.55	2403.2	1515.85	1490.57	1505.19	1515.39	1513.59	1463.6	1498.24	1535.44
0.56	2394.85	1510.88	1503.57	1497.17	1539.07	1517.17	1455.56	1503.12	1525.13
0.57	2355.77	1510.22	1504.89	1501.28	1562.87	1534.88	1466.83	1529	1504.81
0.58	2326.89	1525.88	1520.87	1508.83	1539.09	1560.62	1451.9	1528.85	1499.66
0.59	2358.94	1542.61	1517.82	1523.73	1551.41	1599.78	1459.51	1488.5	1485.98
0.6	2416.04	1540.34	1514.95	1548.74	1573.51	1589.23	1475.5	1458.76	1496.24
0.61	2432.88	1541.11	1510.28	1551.11	1573.65	1581.95	1464.33	1469.38	1517.07
0.62	2468.62	1551.24	1499.91	1527.83	1564.43	1581.56	1459.48	1487.48	1530.96
0.63	2503.66	1570.66	1514.89	1531.84	1538.72	1596.12	1476.96	1490.38	1543.19
0.64	2476.99	1582.44	1553.06	1561.78	1537.05	1618.32	1479.52	1492.43	1549.95
0.65	2455.94	1588.71	1545.82	1566.16	1551.9	1636.99	1498.79	1513.71	1543.34
0.66	2434.34	1618.27	1537.81	1553.12	1578.26	1631.48	1523.41	1539.98	1543.46
0.67	2402.79	1655.52	1531.85	1542.43	1580.37	1616.51	1546.19	1564.67	1548.89
0.68	2444.15	1644.1	1531.79	1556.39	1593.93	1635.16	1567.07	1568.84	1574.71
0.69	2511.73	1630.89	1549.52	1602.59	1628.98	1632.66	1577.32	1557.02	1644.16
0.7	2576.88	1677.66	1596.93	1628.71	1676.76	1653.18	1586.46	1539.93	1696.74
0.71	2720.95	1736.49	1650.89	1598.69	1701.6	1692.81	1612.77	1549.33	1726.45
0.72	2744.1	1778.73	1659.43	1619.21	1710.68	1706.43	1620.48	1596.94	1761.82
0.73	2736.15	1798.34	1653.28	1670.93	1733.06	1716.34	1647.54	1651.23	1777.63
0.74	2807.21	1803.16	1647.05	1745.78	1724.11	1758.99	1687.22	1676.62	1784.5
0.75	2962.83	1844.77	1641.18	1788.27	1755.5	1807.55	1695.34	1705.83	1821.82
0.76	3024.49	1924.49	1720.29	1810.55	1827.29	1820.91	1699.15	1763.11	1897.98
0.77	3121.46	1991.34	1827.05	1832.22	1900.85	1818.49	1736.45	1819.98	1970.98
0.78	3196.9	2018.51	1879.9	1880.83	1986.15	1858.56	1750.05	1886.85	2035.38
0.79	3271.27	2030.59	1883.94	1940.17	2013.65	1879.24	1753.48	1942.39	2053.59
0.8	3474.85	2109.06	1922.93	1967.82	2020.81	1907.29	1774.98	1954.04	2068.26
0.81	3730.21	2219.26	1957.79	1917.37	2061.35	1948.54	1831.15	1979.48	2108.93
0.82	3951.68	2293.28	1985.74	1945	2143.35	2014.96	1904.22	2009.74	2161.78
0.83	4182.13	2382.6	1995.22	1997.33	2186.76	2071.22	1951.83	2054.98	2207.87
0.84	4585.46	2478.24	1995.9	1985.6	2181.51	2087.52	1976.96	2130.88	2314.39
0.85	5125.6	2550.88	1989.37	1967.44	2124.68	2045.05	1987.16	2146.15	2390.77
0.86	5628.38	2599.72	2018.4	2049.07	2090.56	2026.12	1980.06	2105.23	2386.37
0.87	6186.35	2631.63	2073.02	2120.94	2084.33	2042.02	1996.15	2085.95	2382.23
0.88	6821.62	2683.66	2133.32	2118.55	2063.94	2094.27	2008.01	2118.37	2385.32
0.89	7496.55	2729.18	2190.6	2099.17	2095.3	2108.76	2005.68	2175.28	2387.49
0.9	8219.84	2753.98	2205.66	2081.68	2125.1	2102.67	2029.98	2203.84	2355.16
0.91	8905.9	2744.07	2169.11	2091.28	2110.04	2095.2	2039.96	2153.29	2321.61
0.92	9702.62	2681.66	2125.23	2125.54	2064.7	2085.33	2066.77	2116.27	2297.32
0.93	10163.1	2644.49	2078.95	2090.93	2044.98	2127.63	2077.78	2140.5	2296.83
0.94	10501.4	2628.71	2016.28	2095.45	2045.98	2144.06	2032.68	2141.71	2257.48
0.95	10808.4	2594.37	1988.35	2066.55	1993.35	2130.26	1972.73	2092.37	2254.95
0.96	10975	2553.63	1969.52	2049.87	1941.65	2065.84	1923.82	2061.24	2213.7
0.97	10789.2	2544.1	1982.85	2024.85	1912.72	2035.93	1871.23	2037.99	2172.55
0.98	10525.4	2548.94	1958.26	2004.59	1956.44	2020.38	1860.57	1996.61	2149.82
0.99	9957.23	2529.88	1935.6	1975.65	2007.51	2002.88	1855.43	1970.12	2119.51
1	9385.9	2487.18	1929.59	1939.59	1993.99	1967.56	1851.52	1979.9	2109.66
1.01	8967.06	2447.24	1890.69	1867.07	1943.74	1986.41	1829.52	1977.13	2077.87
1.02	8281.11	2428.44	1860.22	1788.27	1919.6	1970.17	1798.95	1931.28	2020.26
1.03	7646.54	2395.79	1834.15	1758.41	1845.37	1934.49	1766.16	1881.73	1992.04
1.04	6924.39	2318.38	1811.27	1723.73	1809.04	1889.04	1761.1	1850.46	1999.93
1.05	6231.07	2211.91	1813.81	1705.15	1788.04	1846.46	1730.71	1824.21	1994.21
1.06	5820.84	2119.11	1821.91	1668.46	1761.05	1779.45	1665.84	1789.66	1974.41
1.07	5421.34	2052.17	1751.26	1660.91	1722.78	1759.09	1641.22	1732.54	1937.5
1.08	5079.55	1997.45	1664.69	1674.31	1673.12	1704.33	1643.72	1687.04	1903.23
1.09	4771.35	1969.6	1635.93	1677.11	1646.18	1657.54	1613.94	1657.07	1949.99
1.1	4384.62	1961.04	1607.72	1635.13	1631.69	1624.48	1565.61	1642.83	1999.78
1.11	4171.05	1927.52	1625.52	1570.24	1641.23	1613.01	1539.04	1627.11	1969.85
1.12	4027.21	1853.21	1617.71	1554.74	1624.51	1630.01	1524.69	1610.61	1922.15
1.13	3938.82	1786.71	1596.54	1560.31	1628.06	1663.72	1511.29	1612.29	1916.69
1.14	3870.59	1738.5	1572.17	1571.04	1603.49	1693.15	1493.15	1631.71	1901.95
1.15	3743.17	1705.65	1518.28	1550.59	1579.99	1691.6	1494.69	1662.6	1873.85
1.16	3605.96	1697.41	1506.77	1524.43	1584.63	1640.13	1508.48	1670.28	1868.72
1.17	3488.16	1702.52	1517.35	1507.83	1592.61	1603.63	1522.39	1610.45	1887.72
1.18	3371.71	1705.23	1531.33	1511.31	1602.13	1588.46	1521.91	1537.87	1931.98
1.19	3302.13	1681.02	1530.34	1528.55	1615.78	1597.68	1520.67	1512.72	1953.55
1.2	3308.96	1642.67	1519.69	1562.68	1609.88	1630.24	1514.24	1550	1957.01
1.21	3316.82	1605.1	1491.62	1591.37	1565.59	1634.59	1514.01	1612.9	1947.28
1.22	3311.83	1587.09	1489.63	1573.63	1522.6	1658.38	1510.82	1652.44	1940.67
1.23	3287	1594	1505.27	1523.73	1508.83	1670.91	1517.32	1634.35	1951.52
1.24	3282.06	1603.87	1491.6	1485.65	1528.62	1642.04	1496.02	1614.56	1955.55
1.25	3155.67	1618.27	1477.13	1496.18	1545.99	1642.29	1480.39	1622.32	1998.68
1.26	3047.94	1620.43	1475.24	1492.02	1537.1	1660.1	1503.98	1620.35	2057.89
1.27	3015.49	1605.89	1488.17	1475.01	1521.57	1641.28	1529.39	1609.18	2123.04
1.28	3024.84	1588.93	1504.63	1483.1	1505.15	1616.93	1543.69	1613.19	2130.04
1.29	3120.1	1560.79	1495.87	1505.89	1500.18	1627.04	1541.23	1604.95	2121.68
1.3	3203.22	1546.74	1492.49	1544.1	1518.65	1686.73	1533.91	1584.48	2108.59
1.31	3162.39	1530.83	1501.05	1533.68	1530.72	1691.83	1511.21	1572.69	2097.27
1.32	3073.73	1517.9	1509.94	1497.96	1537.96	1629.39	1507.85	1574.84	2165.54
1.33	3072.65	1528.15	1501.38	1489.04	1542.13	1585.48	1521.43	1599.45	2196.21
1.34	3128.18	1531.93	1466.48	1504.87	1516.79	1597.34	1572.85	1618.21	2204.26
1.35	3136.72	1533.72	1469.88	1492.17	1504.07	1612.67	1589.45	1604.35	2252.66
1.36	3130.93	1554.9	1485.34	1467.52	1541	1638.33	1570.31	1599.71	2336.05
1.37	3113.91	1565.28	1511.76	1477.39	1570.09	1653.65	1560.39	1609.99	2459.38
1.38	3068	1557.77	1514.77	1505.45	1595.59	1647.27	1571.02	1623.46	2518.1
1.39	3064.62	1545.01	1517.63	1491.76	1602.87	1616.28	1554.54	1623.63	2575.41
1.4	3084.26	1553.37	1519.57	1489.79	1587.62	1601.45	1558.79	1623.1	2683.07
1.41	3081.68	1564.85	1521.79	1524.66	1606.96	1614.93	1523.94	1636.54	2811.96
1.42	3110.3	1581.85	1526.87	1549.74	1602	1628.99	1502.34	1627.05	2910.55
1.43	3138.9	1608.21	1541.71	1546.89	1636.52	1611.54	1513	1628.4	3001.77
1.44	3143.05	1612.39	1547.9	1533.34	1624.34	1603.99	1543.29	1655.11	3167.65
1.45	3198.78	1599.79	1535.81	1513.07	1618.07	1601.69	1537.67	1672.94	3385.87
1.46	3231.62	1576.32	1490.61	1519.22	1643.41	1634.12	1524.98	1668.07	3593.15
1.47	3228.11	1559.11	1471.56	1512.41	1649.09	1651.09	1536.22	1646.94	3765.05
1.48	3271.22	1543.88	1508.29	1527.77	1618.71	1627.06	1555.04	1636.98	3929.84
1.49	3352.3	1522.83	1514.79	1546.79	1612.68	1652.1	1526.24	1642.01	4118.06
1.5	3467.06	1523.31	1500.28	1508.6	1644.62	1698.54	1494.61	1662.56	4432.76
1.51	3462.02	1517.57	1479.69	1481.09	1681.68	1696.43	1511.13	1688.89	4833.51
1.52	3420.65	1516.61	1447.45	1471.71	1689.17	1703.12	1526.93	1688.32	5208.62
1.53	3460.13	1532.81	1451.85	1486.5	1670.95	1698.28	1536.74	1665.31	5493.16
1.54	3442.28	1550.72	1453.73	1478.65	1659.61	1681.21	1537.29	1646.71	5796.1
1.55	3437.83	1548.35	1459.85	1477.82	1644.26	1674.91	1532.33	1647.28	6177.68
1.56	3456.5	1536.99	1465.89	1495.33	1633.05	1656.52	1507.45	1638.11	6495.38
1.57	3467.43	1518.87	1440.29	1482.96	1623.39	1696.13	1487.66	1637.31	6821.69
1.58	3469.22	1496.96	1420.93	1451.39	1624.79	1726.06	1479.19	1643.5	7175.55
1.59	3627.07	1495.62	1451.09	1428.83	1661.16	1731.56	1493.89	1644.27	7654.66
1.6	3799.01	1515.71	1463.56	1441.29	1672.63	1705.72	1480.16	1633.91	8258.63
1.61	3968.56	1526.34	1477.32	1494.6	1701.88	1702.16	1499.78	1635.32	8840.11
1.62	4045.94	1521.1	1485.41	1516.16	1699.87	1718.32	1521.9	1646.94	9339.45
1.63	4140.72	1536.84	1449.96	1494.98	1718.89	1738.99	1536.18	1677.93	9842.46
1.64	4367.78	1560.69	1440.06	1470.46	1721.84	1737.89	1543.17	1710.48	10425.5
1.65	4654.21	1555.71	1450.44	1477.19	1745.78	1738.18	1540.27	1726.74	10976.4
1.66	4896.43	1529.59	1465.57	1485.13	1766.96	1741.38	1521.18	1712.45	11563.9
1.67	5242.38	1503.1	1483.21	1525.74	1782.27	1714.06	1521.13	1700.44	12161.5
1.68	5729.69	1483	1498.65	1496.95	1773.23	1727.79	1549.43	1718.65	12737.3
1.69	6212.77	1488.26	1505.06	1476.09	1771	1702.06	1554.83	1744.63	13331.9
1.7	6825.67	1507.38	1482.79	1508.48	1811.94	1682.01	1543.5	1749.77	13855.6
1.71	7547.83	1510.18	1446.48	1521.84	1861.16	1692.26	1498.73	1775.13	14228.2
1.72	8240.15	1524.87	1452.37	1497.63	1870.99	1701.59	1500.01	1815.35	14614.3
1.73	9116.52	1536.15	1451.9	1458.67	1894.69	1726.23	1499.74	1836.41	14921.3
1.74	10126.5	1528.01	1458.21	1472.9	1933.61	1738.05	1500.33	1848.48	15209.2
1.75	11144.4	1523.67	1464.98	1499.84	1966.76	1723.11	1512.93	1849.43	15661.9
1.76	12073.8	1519.31	1471.22	1525.43	2027.11	1719.51	1521.57	1821.73	16059.6
1.77	12806.7	1504.87	1478.31	1559.72	2054.79	1699.88	1515.69	1818.1	16315.7
1.78	13456.6	1485.89	1470.16	1582.6	2061.94	1680.24	1497.9	1839.49	16552.9
1.79	14069.8	1476.85	1466.88	1564.33	2100.1	1655.74	1511.17	1842.81	16942.1
1.8	14448.6	1487.77	1486.1	1551.63	2127.15	1660.94	1529.82	1846.17	17370.6
1.81	14465.3	1499.15	1490.37	1527.39	2154.09	1697.94	1533.51	1855.06	17684
1.82	14304.9	1503.13	1483.76	1526.15	2232.16	1736.9	1543.76	1856.28	17916.1
1.83	14135.9	1507.32	1461.82	1526	2299.55	1740.33	1538.91	1873.99	18355.8
1.84	13558.2	1515.55	1460.17	1534.15	2290.24	1704.89	1539.28	1915.98	18939.8
1.85	12791.9	1527.01	1487.39	1508.1	2302.17	1687.43	1547.23	1945.1	19431.8
1.86	12057.2	1540.62	1493.56	1498.5	2376.1	1727.66	1562.32	1967.94	19552.1
1.87	11352	1538.78	1497.19	1488.61	2376	1775.65	1576.59	2004.07	19427.9
1.88	10676.7	1508.89	1489.09	1487.82	2456.73	1765.05	1581.44	2037.17	19492.4
1.89	9896.22	1502.93	1458.66	1482.31	2577.22	1751.96	1584.27	2057.79	19720.6
1.9	8903.74	1514.23	1433.19	1481.67	2681.76	1698.27	1606.1	2061.67	19795.9
1.91	8105.78	1514.56	1440.27	1508.61	2814.82	1709.28	1628.07	2094.28	19749.3
1.92	7556.13	1511.93	1451.99	1520.57	2881.56	1724.22	1610.32	2141.51	19684.3
1.93	6937.43	1501.39	1437.99	1514.06	2965.56	1774.23	1580.74	2185.24	19618.1
1.94	6330.41	1489.59	1458.65	1514.34	3155.29	1811.29	1569.88	2310.18	19579.4
1.95	5886.33	1496.32	1481.38	1530.11	3310.9	1806.68	1575.01	2409.23	19443.6
1.96	5479.73	1501.68	1483.55	1554.18	3387.73	1794.99	1569.69	2484.52	19032.8
1.97	5179.17	1500.54	1496.6	1597.02	3474.05	1786.84	1527.51	2586.98	19076.9
1.98	4983.43	1496.52	1477.55	1575.94	3617.99	1813.1	1531.44	2671.52	19489.8
1.99	4800.5	1497.13	1467.32	1557.29	3736.55	1799.49	1512.11	2761.65	19570.2
2	4683.26	1495.63	1479.18	1521.22	3829.38	1775.72	1531.17	2857.46	19294.8
2.01	4638.95	1477.6	1496.01	1509.38	3950.05	1748.39	1512.98	2996.8	19133.9
2.02	4497.28	1452.83	1509.62	1516.61	4113.89	1748.02	1535.71	3169.21	19219.5
2.03	4243.09	1443.74	1514.85	1534.76	4305.05	1766.05	1575.24	3277.78	19190.2
2.04	4073.11	1438.07	1492.5	1580.06	4428.04	1750.18	1591.93	3341.59	18988.6
2.05	3920.22	1452.39	1481.1	1608.73	4444.74	1739.34	1574.77	3456.13	18866.2
2.06	3941.23	1472.67	1482.71	1589.94	4546.93	1744.06	1542.71	3649.48	18693.8
2.07	3965.21	1477.67	1475.74	1575.99	4688.11	1729.37	1534.59	3910.06	18430.9
2.08	3943.05	1480.48	1467.01	1577.43	4793.78	1731.76	1544.99	4199.71	18208.4
2.09	3824.38	1460.11	1454.16	1577.33	4988.23	1765.51	1551.62	4503.01	18103.6
2.1	3683.99	1455.59	1446.35	1584.66	5199.69	1781.57	1560.49	4802.48	17827.7
2.11	3662.67	1494.05	1467.13	1595.5	5341.17	1787.31	1568.87	5089.94	17400.3
2.12	3661.29	1502.67	1477.54	1626.34	5370.67	1769.98	1576.89	5383.18	17130.4
2.13	3628.38	1500.95	1465.17	1652.56	5460.28	1732.78	1546.46	5689.71	17017.7
2.14	3675.51	1498.45	1452.06	1673.67	5609.19	1709.91	1532.62	6037.61	16827.1
2.15	3730.87	1492.87	1467.93	1700.63	5689.43	1714.5	1559	6454.15	16861.5
2.16	3622.01	1503.54	1467.38	1720.45	5832.63	1752.59	1597.26	6784.87	16905.7
2.17	3568.41	1503.1	1463.77	1747.34	5974.21	1769.79	1608.62	7071.5	16750.7
2.18	3563.96	1505.13	1484.52	1742.88	6172.85	1753.65	1605.07	7461.24	16818.1
2.19	3505.56	1524.71	1503.19	1704.07	6445.63	1696.16	1616.43	7866.81	17013.4
2.2	3414.83	1530.51	1508.48	1693.45	6588.18	1669.33	1627.18	8196.65	16969.2
2.21	3390.26	1524.69	1497.56	1704.19	6713.21	1701.93	1640.52	8557.57	16716.3
2.22	3360.18	1543.32	1500.31	1724.21	6885.61	1753.6	1662.05	9092.5	16259
2.23	3315.46	1565.29	1516.26	1734.05	7071.51	1769.62	1677.16	9544.08	15934.4
2.24	3403.2	1552.93	1542.76	1734.5	7173.05	1786.5	1691.94	9964.79	15843
2.25	3421.82	1515.89	1546.12	1729.95	7214.11	1800.34	1669.13	10472.6	15775.3
2.26	3447.9	1474.11	1522.62	1761.35	7383.44	1796.72	1681.48	10869.9	15565.3
2.27	3446.65	1448.62	1495.32	1792.34	7553.61	1827.19	1695.91	11204	15374.1
2.28	3460.27	1458.32	1507.33	1812.24	7730.33	1819.16	1711.88	11540.3	15296.9
2.29	3429.12	1472.56	1549.09	1800.28	7920.59	1842.43	1716.65	11877.5	15207.2
2.3	3364.46	1476.11	1530.79	1823.21	8020.54	1820.83	1666.12	12271.9	15315.7
2.31	3381.05	1487.02	1505.78	1855.68	8012.89	1793.46	1676.51	12567.2	15388.3
2.32	3444.93	1494.51	1486.13	1872.81	8071	1763.96	1665.66	12781.4	15172.8
2.33	3495.12	1487.61	1479.95	1923.12	8181.79	1763.12	1647.05	13165.1	14912.6
2.34	3488.8	1493.4	1467.49	1953.4	8433.98	1749.1	1635.38	13749.9	14652.5
2.35	3460.45	1515.29	1469.54	1974.63	8734.58	1763.02	1657.13	14277.2	14319.7
2.36	3506.04	1542.52	1466.39	2026.38	9060.93	1763.54	1688.65	14743.1	14113.8
2.37	3515.02	1558.93	1466.28	2049.16	9149.1	1773.91	1710.82	14974.1	14056.6
2.38	3489.61	1547.78	1474.31	2023.38	9099.12	1797.38	1708.85	15194.1	13985.8
2.39	3477.17	1506.68	1480.5	2070.73	9233.04	1807.89	1685.21	15617.8	13932.1
2.4	3481.76	1465.82	1486.95	2138.59	9485.79	1789.91	1646.23	15939.9	13805.7
2.41	3434.99	1458.01	1483.46	2240.6	9655.11	1764.48	1667.22	16065	13609.6
2.42	3397.43	1465.5	1488.73	2351.95	9643.45	1745.11	1707.63	16281.5	13343.5
2.43	3376.4	1473.98	1484.27	2425.79	9723.58	1774.83	1695.61	16365	13285.9
2.44	3428.51	1512.39	1483.17	2517.17	9797.76	1756.73	1704.61	16193.1	13389.4
2.45	3410.21	1545.32	1474.6	2627.26	9959.28	1746.76	1736.39	16159.6	13320.8
2.46	3354.94	1543.71	1460.11	2734.98	10105	1751.54	1760.72	16317.4	12954.3
2.47	3292.07	1536.44	1476.43	2816.05	10099.3	1749.6	1756.22	16497.1	12671
2.48	3289.1	1554.99	1496.78	2881.78	10218	1751.63	1742.18	16643.2	12581.1
2.49	3350.54	1554.93	1500.83	2971.89	10466.3	1773.67	1732.66	16682.2	12538.4
2.5	3405.23	1512.65	1491.94	3041.2	10647.6	1785	1754.94	16805.7	12590
2.51	3417.45	1484.81	1498.72	3144	10755.2	1804.51	1772.69	17005.9	12532.4
2.52	3450.18	1488.9	1486.26	3324.07	10925.7	1808.02	1743.74	16960.6	12412.8
2.53	3520.57	1495	1470.17	3436.89	11244.6	1785.23	1743.69	16777	12240.5
2.54	3576.72	1490.32	1486.26	3530.24	11536.9	1813.02	1733.23	16755.3	12124.2
2.55	3640.6	1483.82	1472.44	3648.02	11640.7	1822.55	1743.69	16896.3	12164.5
2.56	3612.3	1493.46	1469.06	3749.66	11426.6	1797.48	1741.23	16924.5	12101.7
2.57	3665.05	1515.63	1469.59	3865.96	11200.4	1788.32	1719.15	16608.2	11971.6
2.58	3655.51	1522.54	1471.43	3950.67	11190.3	1783.74	1742.02	16341.9	11702.6
2.59	3645.06	1532.39	1471.71	4057.62	11422.3	1768.76	1764.27	16320.1	11361.1
2.6	3699.05	1522.32	1475.57	4241.16	11456.4	1739.01	1797.84	16429.5	11238.5
2.61	3695.13	1500.06	1497.43	4381.63	11449.7	1702.94	1849.9	16554.7	11138.7
2.62	3852.54	1490.48	1523.71	4522.45	11927.7	1730.17	1861.17	16462	11151.5
2.63	3976.6	1485.1	1528.61	4609.37	12062.6	1739.62	1853.78	16178.7	11136
2.64	3943.87	1497.05	1527.63	4828.79	12069.4	1763.51	1882.94	15876.9	11131
2.65	3979.07	1503.16	1536.16	4961.66	12179	1804.15	1972.79	15740.4	11076.2
2.66	4147.44	1518.17	1527.35	5040.07	12240.5	1791.76	2014.38	15719	10758
2.67	4360.13	1542.41	1512.5	5211.05	12305.1	1759.78	1975.24	15542.3	10532.4
2.68	4506.62	1533.4	1512.95	5406.89	12398.8	1756.83	1946.67	15254.2	10433.7
2.69	4560.22	1507.29	1504.91	5570.28	12476.7	1769.33	1975.34	15109.3	10346.4
2.7	4746.69	1492.02	1518.84	5830.5	12496.9	1757.22	2039.57	15018.7	10296.6
2.71	4932.35	1475.98	1507.31	5848.33	12514	1762.55	2095.91	14961.2	10351.2
2.72	5189.83	1478.88	1499.12	5884.52	12646.4	1805.93	2134.13	14891.8	10424.7
2.73	5525.23	1512.82	1512.1	5996.43	12794.9	1866.59	2171.39	14714.7	10413.7
2.74	5905.96	1539.23	1547.27	6072.95	12742.7	1858.06	2216.7	14497.8	10315.3
2.75	6299.61	1538.31	1575.66	6163.63	12712.3	1815.16	2303.63	14332.9	10221.7
2.76	6804.35	1523.73	1558.54	6342.35	12871.6	1769.65	2422.51	14221.5	10139.6
2.77	7398.55	1513.12	1519.38	6467.1	12930.2	1759.23	2458.79	14052.2	10023.4
2.78	7860.56	1502.69	1542	6367.76	13058.8	1785.6	2513.7	13763.8	9800.15
2.79	8330.06	1479.46	1604.87	6530.9	12902	1787.01	2618.87	13608.8	9691.18
2.8	8635.26	1458.87	1623.4	6586.33	12661.5	1750.74	2740.39	13644.4	9614.44
2.81	9075.89	1454.4	1572.96	6645.34	12619.5	1715.01	2862.62	13682.1	9545.77
2.82	9458.55	1439.35	1583.82	6837.37	12683.7	1723.89	2933.68	13600.8	9462.74
2.83	9794.52	1424.23	1619.23	6894.22	12742.6	1774.33	3014.28	13481.4	9447.55
2.84	10081.9	1432.89	1615.89	6974.49	12685.8	1804.01	3115.1	13311.2	9396.08
2.85	10183	1457.82	1596.73	7173.9	12650.4	1835.98	3361.17	13007.6	9249.78
2.86	10186.9	1486.55	1609.52	7293.57	12604.8	1789.89	3645.5	12670.3	9125.04
2.87	10049.5	1499.38	1653.69	7399.32	12696.8	1752.34	3867.43	12502.9	9002.35
2.88	9978.61	1502.89	1672.69	7518.31	12755.6	1768.24	3981.56	12406	8929.87
2.89	9909.68	1515.91	1677.67	7586.62	12811.6	1810.59	4119.95	12297.3	8964.96
2.9	9771.18	1506.18	1702.89	7655.61	12840.5	1839.07	4267.35	12270.2	8930.71
2.91	9302.29	1482.05	1723.81	7639.4	12813.9	1854.07	4555.55	12100.6	8800.67
2.92	8823.65	1476.63	1725.13	7763.17	12778.5	1845.33	4705.41	11861.1	8667.74
2.93	8353.68	1488.96	1692.72	7911.17	12851.2	1827.79	5052.85	11800.5	8607.27
2.94	7857.82	1507.62	1691.87	8092.04	12823.2	1856.11	5324	11757.7	8669.44
2.95	7436.62	1529.35	1714.95	8181.72	12866.1	1848.17	5397.78	11761.4	8714.66
2.96	7024.9	1527.61	1741.48	8413.71	12942.1	1800.44	5707	11737.3	8525.07
2.97	6417.06	1506.09	1767.05	8516.01	12914.5	1796.95	6017.12	11656.8	8341.78
2.98	6131.77	1498.98	1792.9	8556.1	12974	1803.26	6273.52	11694.5	8356.08
2.99	5819.22	1510.71	1763.21	8702.85	12954.9	1818.91	6447.62	11659.4	8457.94
3	5568.16	1524.74	1782.06	8859.11	12981	1816.67	6666.04	11431.4	8448.63
3.01	5388.46	1547.18	1814.44	8711.28	13014.5	1843.35	7009.21	11206.6	8314.08
3.02	5081.51	1568.87	1820.99	8810.9	13044.1	1868.62	7264.38	11013.5	8236.6
3.03	4794.67	1551.05	1836.89	8882.81	13130.6	1863.29	7510.39	10868	8251.84
3.04	4666.69	1523.76	1871.09	9036.74	13108.6	1885.13	7922.52	10923.1	8246.19
3.05	4485.41	1514.77	1906.06	9142.69	13040.2	1883.63	8141.74	10991.4	8279.23
3.06	4365.39	1516.88	1990.12	9075.35	12917.9	1859.55	8355.1	10907.1	8206.07
3.07	4282.49	1502.06	2023.29	9243.82	12700.5	1822.22	8353.62	10777.2	8145.28
3.08	4244.26	1480.54	2015.38	9412.56	12713.7	1790.85	8528.87	10609.4	8118.06
3.09	4159.94	1490.77	2032.26	9510.37	12666.5	1788.57	8829.12	10465.4	8018.91
3.1	4084.93	1498.06	2059.55	9707.83	12658.5	1774.04	9025.19	10428.1	7958.46
3.11	4087.73	1493.35	2127.65	9797.74	12755.6	1729.1	9314.79	10373	7937.12
3.12	4052.21	1488.15	2198.01	9764.5	12735	1701.51	9637.45	10338.1	7914.43
3.13	3989.41	1492.73	2295.5	9817.68	12401.6	1738.63	10102.7	10354.8	7910.82
3.14	3964	1506.76	2399.21	10040.3	12416.9	1780.98	10130.2	10279	7917.68
3.15	3843.04	1512.15	2447.11	10149.8	12481.2	1770.02	9967.61	10117.9	7923.79
3.16	3872.16	1505.73	2514.1	10266.6	12494	1784.84	10014.3	10033.8	7932.31
3.17	3775.8	1502.01	2536.67	10443.1	12382.1	1807.72	10266.9	10011.1	7872.06
3.18	3768.46	1502.51	2535.8	10457	12254.1	1814.27	10524.7	9970.37	7785.68
3.19	3791.38	1500.23	2610.57	10429.2	12370	1819.38	10823.1	9936.39	7708.77
3.2	3778.96	1491.93	2735.01	10689.9	12382.2	1834.18	11165.2	9866.66	7679.27
3.21	3711.91	1490.67	2862.93	10823.9	12200.5	1823.71	11387.6	9685.49	7640.84
3.22	3620.45	1487.37	2962.57	10805.9	12159.5	1799.46	11376.8	9439.5	7619.16
3.23	3578.27	1473.99	3108.52	10680.1	12304.9	1758.23	11267.5	9312.19	7537.16
3.24	3508.72	1481.43	3261.54	10586.6	12414.6	1764.27	11118.7	9397.39	7443.69
3.25	3434.57	1509.59	3335.43	10509.7	12304.2	1761.68	11155.1	9512.01	7326.4
3.26	3465.06	1522.77	3394.3	10543.3	12143.7	1746.63	11369.4	9509.16	7227.41
3.27	3427.4	1512.23	3530.09	10447.9	12124.3	1777.67	11386.7	9559.23	7131.48
3.28	3440.59	1503.26	3699.28	10506.6	12290.1	1859.93	11388.3	9585.07	7096.43
3.29	3466.62	1511.73	3818.33	10649.5	12207.6	1823.55	11322.2	9465.01	7121.31
3.3	3509.15	1527.28	3964.48	10701.8	12036.2	1789.5	11333.8	9178.85	7141.91
3.31	3526.78	1532.4	4114.05	10646.5	11971.9	1773.71	11473.1	8861.57	7205.66
3.32	3557.15	1533.1	4321.12	10513.5	11782.7	1794.71	11477.9	8769.24	7276.9
3.33	3526.46	1537.33	4504.51	10555.3	11635.3	1809.9	11511.9	8791.95	7360.79
3.34	3495.8	1562.67	4647.9	10743.5	11560.7	1795.91	11510.5	8820.71	7366.05
3.35	3462.37	1598.33	4695.66	11001.7	11516.8	1796.34	11385.5	8839.34	7259.69
3.36	3507.3	1606.85	4727.71	11042.8	11525.4	1777.02	11416.5	8867.63	7201.6
3.37	3513.89	1581.98	4825.72	10831.4	11547.4	1743.37	11454	8822.35	7238.89
3.38	3481.4	1552.22	5090.27	10783.6	11546.3	1763.18	11374.6	8713.88	7333.09
3.39	3463.57	1542.5	5252.73	10864.3	11576.7	1769.99	11245.2	8658.6	7366.32
3.4	3499.01	1541.89	5357.62	11038.5	11531.7	1795.33	11098.8	8655.63	7331.31
3.41	3539.55	1542.83	5466.09	11076	11331	1794.18	11144.7	8623.74	7292.24
3.42	3541.71	1536.81	5684.38	10984.2	11138.6	1756.88	11259.4	8524.37	7337.66
3.43	3468.05	1536.66	5962.31	10814.9	10980.7	1736.57	11227.3	8554.31	7401.89
3.44	3533.39	1553.65	6253.72	10841.9	10946.9	1763.88	11075.5	8596.73	7380.21
3.45	3622.88	1581.31	6330.26	10758.5	11003.2	1808.05	10909.2	8548.83	7350.79
3.46	3690.41	1613.65	6521.17	10775.7	11011.6	1850.84	10790.5	8440.93	7303.76
3.47	3615.44	1632.95	6566.43	10692.5	10955.4	1831.98	10559.2	8359.18	7191.95
3.48	3569.57	1610.16	6600.41	10671.4	10899.3	1788.27	10445.1	8267.9	7126.81
3.49	3484.82	1577.21	6612.74	10652.1	10678.5	1766.61	10471.9	8100.59	7001.1
3.5	3468.16	1573.57	6687.84	10476.7	10327.9	1753.06	10381.9	8043.11	6877.09
3.51	3345.68	1583.85	6854.15	10519.3	10207.7	1748.59	10222	8018.37	6892.66
3.52	3352.39	1617.72	7087.01	10537.2	10447.9	1763.76	9996.11	7885.52	7026.84
3.53	3399.39	1646.11	7146.69	10570.3	10541.6	1795.49	10044	7641.96	7112.61
3.54	3372.23	1635.76	7202.5	10604.3	10535.4	1838.9	9908.05	7443.56	7149.29
3.55	3308.63	1607.91	7379.21	10464	10534.7	1840.19	9856.17	7472.48	7115.4
3.56	3354.62	1582.6	7533.76	10245.4	10552.6	1818.74	9934.87	7572.82	7072.76
3.57	3389.17	1581.06	7622.27	10356	10397.9	1846.06	9782.83	7489.55	7005.74
3.58	3376.41	1578.55	7693.34	10470.1	10234.6	1865.52	9788.22	7316.07	6987.37
3.59	3402.32	1587.16	7760.65	10211.7	10209.6	1902.49	9682.93	7173.24	7062.26
3.6	3410.35	1596.4	7927.62	10161.2	10131	1911.79	9534.63	7064.89	7216.51
3.61	3411.07	1604.28	8033.12	10207.6	10202.2	1881.71	9428.74	6927.88	7330.01
3.62	3468.7	1632.32	8161.45	10140	10108.3	1821.09	9166.34	6783.87	7229.17
3.63	3423.68	1668.65	8203.21	9915.16	10016.9	1802.09	9083.89	6784.27	7108.5
3.64	3395.71	1700.37	8248.56	9761	9959.55	1836.99	9006.99	6800.59	7201.26
3.65	3393.23	1684.88	8365.01	9932.52	10172.8	1869.76	8958.29	6759.74	7229.29
3.66	3315.29	1659.76	8393.23	10189.1	10254.9	1876.62	9043.49	6734.82	7007.55
3.67	3276.55	1659.69	8543.84	10215.6	10148.7	1893.93	9079.39	6736.49	6987.67
3.68	3315.49	1684.69	8508.79	10067	9989.6	1886.69	8932.29	6803.65	7144.82
3.69	3397.63	1680.31	8423.21	9851.98	9910.56	1889.6	8651.43	6837.32	7144.54
3.7	3420.99	1655.27	8564.94	9694.63	9849.1	1864.55	8566.37	6859.13	7028.48
3.71	3397.57	1665.18	8589.18	9746.17	9867.69	1911.12	8451.29	6886.63	6904.71
3.72	3332.56	1691.19	8549.11	9735.66	9945.93	1948.84	8364.21	6878.15	6872.79
3.73	3339.34	1716.31	8579.4	9578.87	9820.51	1957.54	8331.35	6855.11	6931.6
3.74	3394.79	1717.62	8635.18	9541.11	9761.45	1961.98	8167.56	6900.11	6932.27
3.75	3369.67	1703.35	8614.05	9491.48	9680.28	1946.19	8128.04	6962.65	6838.55
3.76	3269.7	1688.34	8537.9	9432.08	9618.58	1918.61	8100.49	6994.11	6674.94
3.77	3254.12	1688.82	8326.68	9564.1	9594.81	1939.89	8047.59	7073.79	6614
3.78	3297.9	1677.63	8187.07	9666.94	9589.02	2015.77	8082.99	7196.23	6658.82
3.79	3413.37	1646.12	8246.37	9537.49	9616.32	2089.32	8023.55	7277.31	6740.6
3.8	3478.51	1626.69	8370.04	9422.66	9647.83	2157.99	7696.4	7260.12	6810.94
3.81	3418.09	1623.81	8541.93	9427.57	9574.84	2209.02	7689.09	7129.33	6848.83
3.82	3301.02	1617.02	8534.79	9463.18	9512.65	2207.06	7773.1	7013.24	6868.87
3.83	3191.29	1587.69	8559.35	9231.62	9480.13	2265.68	7791.63	7010.1	6841
3.84	3184.2	1558.79	8711.45	9055.43	9452.61	2358.02	7716.9	7071.79	6829.13
3.85	3249.93	1561.74	8763.08	9304.84	9407.45	2414.09	7705.59	7019.28	6816.18
3.86	3308.49	1591.43	8671.34	9347.78	9334.94	2392.16	7788.54	6958.68	6829.13
3.87	3274.62	1615.48	8429.79	9484.54	9410.68	2404.51	7762.44	6949.46	6805.94
3.88	3328.34	1622.19	8515.74	9097.69	9389.07	2469.61	7566.43	6952.85	6767.99
3.89	3289.52	1635.83	8624.22	8864.19	9363.82	2557.89	7417.98	6859.45	6728.46
3.9	3209.78	1679.16	8636.08	8843	9370.45	2648.17	7287.44	6735.73	6715.71
3.91	3240.77	1701.57	8836.57	8765.79	9312.08	2745.54	7277.71	6692.98	6674.99
3.92	3238.56	1668.17	8864.19	8718.31	9404.21	2821.78	7309.23	6660.33	6696.73
3.93	3317.4	1630.88	8740.48	8862.34	9249.5	2910.27	7335.89	6649.61	6817.1
3.94	3413	1631.61	8698.68	8947.62	9058.08	3016.09	7407.5	6681.46	6830.49
3.95	3550.7	1665.11	8814.5	8937.37	9125.33	2979.68	7360.79	6722.45	6714.37
3.96	3576.95	1717.89	8840.28	8988	9174.99	3077.39	7229.09	6658.1	6573.01
3.97	3411.91	1756.99	8685.87	9075.62	9323.77	3282.77	7129.35	6618.34	6597.87
3.98	3377.24	1776.79	8614.72	9152.89	9255.07	3473.2	6955.21	6734.77	6625.17
3.99	3391.55	1779	8668.34	9071.43	9163.83	3594.24	6979.31	6871.99	6547.73
4	3457.33	1759.18	8566.72	8938.24	9055.42	3657.05	7056.15	6828.98	6472.52
4.01	3488.18	1729.33	8713.29	9044.38	9038.89	3742.45	7089.06	6676.72	6406.46
4.02	3443.6	1731.38	8807.35	8992.43	9074.93	3896.3	7074.65	6595.77	6480.88
4.03	3412.68	1759.54	8841.05	8928.79	9142.65	3978.94	7065.63	6580.62	6520.28
4.04	3358.13	1776.69	8937.13	8988.32	9165.78	4096.09	6999.54	6553	6358.69
4.05	3400.12	1808.24	8922.63	9014.93	9146	4308.91	6843.09	6566.99	6283.51
4.06	3449.28	1853.46	8691.32	8950.13	9075.82	4571.98	6709.35	6605.5	6398.69
4.07	3493.8	1857.82	8625.81	8899.43	9167.31	4721.55	6710.09	6601.13	6395.02
4.08	3519.01	1867.76	8721	9002.55	9227.73	4810.89	6679.81	6593.12	6230.28
4.09	3590.29	1886.02	8682.05	8929.23	9120.77	5042.44	6644.38	6538.82	6205.37
4.1	3635.88	1918.74	8657.87	8785.08	8975.82	5167.57	6691.32	6516.37	6225.99
4.11	3696.3	1936.04	8684.48	8771.17	8951.02	5342.43	6693.88	6530.5	6228.54
4.12	3704.12	1949.85	8665.89	8911.66	8948.05	5400.83	6671.83	6561.46	6241.46
4.13	3693.55	1998.81	8628	8883.63	8850.6	5531.99	6527.41	6657.04	6270.51
4.14	3695.48	2071.05	8542.62	8814.45	8930.57	5658.06	6449.69	6678.22	6291.76
4.15	3728.23	2159.98	8550.17	8575.19	8982.1	5639.23	6388.17	6552.52	6305.23
4.16	3751.33	2234.04	8715.33	8589.1	8911	5731.15	6453.48	6460.73	6297.39
4.17	3818.87	2243.96	8734.16	8704.61	8927.88	6035.45	6447.94	6530.52	6154.5
4.18	3870.23	2251.43	8601.93	8637.82	8876.99	6148.28	6493.35	6593.18	6030.19
4.19	3973.02	2286.27	8594.88	8519.66	8738.52	6315.87	6480.96	6628.55	5960.22
4.2	4034.56	2343.87	8537.72	8605.43	8645.88	6431.9	6447.07	6570.78	5994
4.21	4174.88	2414.67	8523.67	8539.83	8719.63	6712.68	6452.74	6414.48	6109.23
4.22	4299.65	2473.17	8505	8664.67	8533.12	6932.13	6415.19	6403.73	6125.57
4.23	4430.48	2563.17	8523.5	8658.27	8434.78	7008.13	6360.88	6499.13	6106.16
4.24	4687.1	2681.22	8523.44	8570.95	8480.61	7076.5	6361.45	6542.74	6081.63
4.25	4828.95	2755.05	8442.08	8577	8563.21	7150.11	6444.38	6630.89	6105.6
4.26	4973.62	2810.7	8539.69	8637.32	8620.02	7293.23	6504.32	6682.94	6110.4
4.27	5179.74	2866.88	8497.88	8646.42	8657.23	7410.34	6461.52	6607.28	5999.07
4.28	5685.59	2904.24	8416.26	8532.49	8687.16	7477.55	6329.18	6531.05	5853.27
4.29	6190.71	2963.59	8307.83	8625.4	8743.61	7699.11	6293.29	6577.32	5870.83
4.3	6450.06	3087.38	8286.07	8641.11	8724.83	7917.11	6240.87	6608.59	5937.44
4.31	6862.72	3218.98	8266.45	8599.17	8592.23	8053.54	6145.31	6523.18	5935
4.32	7421.52	3337.04	8391.16	8510.9	8390.99	8061.98	6071.12	6433.23	5892.29
4.33	8100.1	3467.76	8494.35	8382.08	8278.56	7948.9	6015.69	6407.79	5862.84
4.34	8663.69	3608.82	8543.89	8280.46	8155.35	7986.22	5908.98	6417.28	5881.88
4.35	9392.22	3713.96	8522.89	8334.81	7943.07	8173.28	5875.82	6372.9	5946.33
4.36	10064.6	3816.2	8443.94	8508.76	7891.91	8264.67	5884.95	6286	5896.69
4.37	10395.2	3994.4	8420.83	8491.52	8006.63	8295.68	5957.56	6231.22	5825.56
4.38	11170.8	4197.65	8377.95	8370.67	7974.51	8288.08	5921.11	6177.45	5777.31
4.39	11938.9	4336.76	8397.15	8314.33	8099.31	8461.51	5779.85	6106.94	5734.05
4.4	12628	4438.71	8397.9	8308.06	8164.17	8502.52	5692.9	6067.94	5654.23
4.41	13391.7	4597.1	8365.42	8297.24	8138.59	8457.66	5743.24	6126.07	5586.43
4.42	13999.8	4827.66	8295.66	8302.23	8088.51	8346.31	5852.96	6232.59	5538.89
4.43	14488.8	5023.27	8138.96	8251.71	7924.19	8344.79	5850.29	6282.18	5506.5
4.44	15070.1	5152.88	8106.33	8097.51	7834.11	8185.29	5781.21	6287.45	5525.07
4.45	15569.9	5247.37	8071.35	8056.43	7853.66	8131.96	5769.59	6365.34	5540.59
4.46	16050	5432.59	8159.44	8192.31	7889.18	8032.17	5769.26	6361.57	5564.54
4.47	16327.1	5717.95	8247.95	8217.17	7808.24	8234.88	5821.61	6257.9	5532.43
4.48	16368.2	5869.32	8286.82	8153.29	7840.81	8349.11	5882.26	6161.12	5512.9
4.49	16376.4	5908.16	8303.05	8165.85	7857.63	8210.78	6033.63	6143.67	5514.31
4.5	16328.3	6069.78	8187.96	8135.54	7817.89	8178.88	5974.62	6192.01	5560.18
4.51	16115.3	6274.89	8200.32	8055.78	7803.06	8230.82	5960.55	6122.81	5573.56
4.52	15941	6392.71	8168.77	7862.94	7796.62	8228.01	5943.84	6021.61	5521.98
4.53	15483.9	6518.39	8247.94	7848.78	7823.76	8021.74	6055.78	6009.18	5528.26
4.54	14950.7	6541.66	8268.19	8002.81	7759.51	8021.19	6098.62	6031.57	5524.11
4.55	14695.3	6490.95	8259.6	7964.4	7691.35	8136.82	5923.99	6083.56	5482.11
4.56	14231.7	6522.96	8268.07	7890.74	7656.62	7971.52	5832.29	6029.77	5451.59
4.57	13593.3	6632.65	8110.13	7788.27	7466.13	7938.06	5842.67	5867.05	5451.94
4.58	13027.7	6787.61	8023.38	7780.99	7403.82	8014.74	5875.48	5710.56	5442.05
4.59	12411.3	6973	7977.66	7775	7484.72	7988.4	5797.78	5677.44	5420.89
4.6	12176.4	7053.59	8083.48	7874.69	7559.41	7902.93	5859.45	5810.29	5390.22
4.61	11974.5	7058.93	8133.69	7819.4	7596.68	7990.34	5735.24	5871.9	5364.68
4.62	11900.2	7235.57	8047.72	7807.95	7647.57	7838.45	5576.65	5821.48	5416.76
4.63	11854	7521.1	7929.69	7824.78	7530.04	7820.23	5596.71	5772.1	5455.26
4.64	11871.7	7586.72	8070.07	7947.68	7454.6	7729.31	5738.45	5752.6	5394.85
4.65	11799.3	7468.98	8122.18	8017.79	7528.89	7630.16	5842.45	5769.94	5399.06
4.66	11876.5	7492.91	8099.79	7946.59	7434.96	7577.15	5685.09	5822.85	5342.09
4.67	12064.9	7630.96	8142.67	7920.22	7213.37	7507.59	5642.93	5872.91	5215.18
4.68	12164.3	7721.84	8210.07	7898.59	7237.17	7427.65	5715.95	5932.52	5159.72
4.69	12526.8	7792.82	8162.55	7875.62	7293.5	7263.32	5569.82	5960.29	5183.12
4.7	12983.6	7897.76	8056.61	7727.57	7275.91	7236.12	5575.05	5867.02	5224.68
4.71	13431.1	7885.54	7996.01	7803.6	7175.16	7319.82	5669.96	5728.15	5188.81
4.72	13798.5	7821.52	8019.29	7782.93	7096.44	7316.45	5710.54	5647.54	5186.46
4.73	14310.4	7791.02	7983.27	7633.33	7020.68	7282.78	5713.5	5576.82	5215.34
4.74	14831.9	7782.27	7883.9	7539.91	6920	7210.1	5795.32	5550.01	5255.69
4.75	15357.9	7857.12	7916.07	7455.41	6873.17	7085.04	5730.55	5510.24	5300.99
4.76	15673.4	7878.19	8044.09	7392.41	6935.65	6957.05	5666.65	5519.4	5239.93
4.77	15853.3	7838.35	8065.01	7411.76	6931	6961.12	5537.02	5565.76	5180.63
4.78	15990.2	7803.91	7975.65	7377.95	6945.45	7019.95	5607.81	5632.54	5147.11
4.79	16011.3	7809.39	7938.76	7295.21	6938.49	7114.9	5622.39	5688.06	5196.43
4.8	15972.7	7832.61	7942.18	7270.78	6983.83	7077.55	5671.91	5729.82	5141.74
4.81	16084.7	7781.38	7854.85	7239.54	7047.07	6947.1	5797.65	5716.13	5023.65
4.82	15691.4	7678.4	7780.28	7311.45	7039.67	6816.79	5814.19	5614.45	5082.13
4.83	15211.4	7631.96	7766.35	7436.6	7020.78	6860.48	5752.18	5589.44	5064.67
4.84	14645.1	7640.34	7660	7376.67	6981.02	6795.44	5729.66	5560.23	4958.88
4.85	14472.7	7680.37	7551.59	7254.9	6851.22	6666.16	5756	5529.88	5002.05
4.86	14154.6	7765.24	7779.74	7324.33	6849.19	6746.43	5694.52	5554.17	5032.51
4.87	13537.1	7786.21	7924.44	7171.62	6937.69	6616.29	5736.71	5579.77	4977.05
4.88	12978.1	7728.12	7920.98	7144.26	6946.6	6469.21	5753.1	5623.27	5023.67
4.89	12476.3	7701.81	7956.82	7166.04	6763.82	6324.82	5697.79	5556.39	5086.78
4.9	11885.9	7713.32	7809.85	7160.13	6719.88	6261.57	5550.28	5446.34	4989.85
4.91	11287.2	7718.71	7719.26	7020.73	6737.39	6170.11	5409.02	5442.85	4895.13
4.92	10754.7	7703.78	7590.16	6819.88	6686.23	6052.15	5337.91	5459.94	4869.61
4.93	10222.6	7715.29	7495.91	6799.44	6528.05	5977.29	5373.5	5469.24	4863.94
4.94	9685.45	7739.82	7532.57	6722.06	6315.48	6002.02	5444.63	5497.89	4901.27
4.95	9122.18	7654.6	7586.35	6694.18	6332.59	6042.31	5461.17	5524.88	4964.62
4.96	8523.05	7607.34	7659.28	6676.95	6328.76	6007.27	5562.55	5510.01	5001.26
4.97	7956.48	7701.01	7563.07	6844.68	6336.11	6141.11	5585.87	5412.88	4938.37
4.98	7429.02	7762.57	7440.61	6726.81	6337.84	6024.98	5577.55	5342.12	4848.62
4.99	6934	7723.43	7397.04	6669.07	6325.57	5950.37	5617.38	5335.48	4823.33
5	6643.49	7612.72	7530.01	6627.31	6331.32	5990.87	5566.66	5292.38	4813.83
5.01	6315.15	7439.34	7683.57	6565.83	6374.04	6009.98	5385.5	5200.09	4776.66
5.02	6000.37	7309.12	7659.67	6373.11	6236.23	5933.96	5309.18	5277.49	4720.12
5.03	5817.74	7273.28	7590.5	6361.35	6152.06	5831.22	5328.26	5428.76	4731.04
5.04	5596.09	7248.73	7499.04	6421.26	6187.96	5854.55	5412.39	5406.68	4743.16
5.05	5426.62	7170.11	7225.31	6290.49	6253.34	5959.48	5409.13	5347.71	4739.04
5.06	5165.96	7053.11	7144.76	6266.91	6121.05	6026.69	5347.99	5306.59	4701.19
5.07	4957.68	7022.82	7135.98	6268.62	6068.85	5795.4	5233.07	5239.51	4639.22
5.08	4718.4	7201.34	7243.77	6362.05	5993.06	5724.13	5281.79	5217.65	4633.13
5.09	4549.51	7340.52	7354.34	6362.54	6013.09	5830.48	5302.27	5159.76	4629.39
5.1	4547.88	7299.23	7267.9	6470.63	6015.61	5781.59	5222.38	5064.29	4717.81
5.11	4386.66	7282.1	7079.95	6505.93	5948.52	5663.67	5127.66	5059.39	4724.29
5.12	4157.98	7274.77	7081.71	6422.4	5900.27	5561.32	5100.66	5075.43	4593.27
5.13	4134.79	7099.78	7008.66	6413.66	5901.07	5564.62	5110.18	5036.67	4505.32
5.14	4115.1	6962.19	6964.63	6455.29	5892.37	5488.22	5135.39	5026.67	4527.83
5.15	4011.44	6977.41	6915.51	6493.19	5896.68	5525.66	5128.74	5057.54	4584.63
5.16	4028.2	7077.52	6969.12	6371.67	5805.37	5598.43	5082.57	5054.83	4595.06
5.17	4053.5	7150.1	6925.66	6322.95	5759.17	5703.67	5115.74	5058.21	4581.56
5.18	4104.91	7112.43	6936.72	6214.54	5724.02	5639.41	5143.17	5057.29	4543.85
5.19	4003.37	7067.57	6914.88	6080.22	5672.19	5460.82	5081.18	5001.46	4541.49
5.2	3845.91	7018.46	6884.81	5902.71	5754.21	5415.71	5046.35	4904.06	4523.81
5.21	3800.44	6982.37	6762.81	5879.45	5787.05	5473.91	5136.19	4862.09	4433.46
5.22	3755.87	7011.18	6649.55	5892.02	5644.69	5549.19	5168.29	4850.21	4399.49
5.23	3705.43	7065.88	6670.28	5908.99	5559.05	5342.43	5050.27	4859.79	4444.62
5.24	3645.43	7099.33	6684.4	5931.27	5534	5378.38	4961.33	4825.37	4440.22
5.25	3590.45	7091.27	6784.99	5950.78	5653.6	5403.45	4953.39	4817.31	4462.77
5.26	3572.98	7085.73	6936.12	5890.65	5629	5323.33	4981.69	4893.54	4513.41
5.27	3563.87	7005.95	6977.26	5914.59	5614.31	5339.99	4906.83	4941.44	4466.33
5.28	3601.46	6913.24	6901.41	5850.56	5602.05	5384.34	4917.12	4937.89	4462.87
5.29	3649.22	6927.21	6851.28	5872.18	5610.46	5405.78	4843.78	4885.89	4498
5.3	3583.6	6941.46	6761.74	5829.78	5588.82	5392.17	4891.52	4875.37	4486.39
5.31	3493.29	6874.19	6668.6	5778.12	5635.02	5511.51	4951.81	4916.13	4378.17
5.32	3443.65	6881.83	6504.87	5786.71	5570.79	5567.11	4899.46	4816.51	4338.29
5.33	3407.76	6946.78	6466.59	5827.99	5436.29	5542.77	4954.66	4707.49	4307.5
5.34	3372.95	6979.76	6539.93	5820.84	5473.21	5509.96	4923.04	4694.76	4328.46
5.35	3318.52	7037.12	6518.01	5858.57	5493.74	5432.74	4901.96	4744.77	4352.88
5.36	3401.35	7039.87	6424.69	5931	5445.44	5631.02	4936.02	4773.1	4292.72
5.37	3369.29	6984.95	6353.28	5983.32	5336.72	5651.06	4930.02	4714.74	4270.61
5.38	3418.82	6968.28	6358.1	5951.65	5271.98	5581.15	4694.39	4646.5	4405.81
5.39	3447.33	6962.72	6462.99	5823.95	5338.87	5358.65	4815.24	4649.77	4429.46
5.4	3535.9	6954.01	6489.34	5707.27	5408.41	5339.26	4896.43	4716.72	4352.46
5.41	3549.63	7036.54	6409.98	5770.17	5386.15	5367.88	4882.76	4751.38	4313.4
5.42	3368.54	7110.34	6341.28	5808.16	5339.04	5445.65	4830.9	4722.45	4321.27
5.43	3283.22	7073.29	6297.54	5775.68	5288.22	5545.65	4780.77	4684.11	4384.27
5.44	3310.17	6914.69	6339.62	5651.5	5221.48	5494.1	4754.72	4659.35	4378.87
5.45	3398.11	6769.06	6426.57	5642.57	5193.62	5369.35	4772.65	4688.05	4342.34
5.46	3500.04	6809.44	6575.04	5643.65	5203.91	5361.26	4765.54	4717.96	4351.12
5.47	3547.85	6912.85	6560.81	5665.51	5242.79	5370.69	4753.71	4678.93	4384.38
5.48	3488.23	6956.93	6483.06	5701.06	5255.62	5381.84	4722.04	4609.77	4342.84
5.49	3434.2	6864.48	6462.83	5644.59	5239.27	5470.63	4730.45	4594.27	4288.45
5.5	3460.7	6706.61	6340.57	5547.45	5215.45	5313.4	4654.06	4572.89	4241.23
5.51	3439.63	6663.94	6259.56	5631.22	5089.15	5219.19	4582.15	4570.13	4135.52
5.52	3443.33	6683.33	6268.11	5618.21	4945.49	5294.17	4612.61	4602.96	4183.52
5.53	3416.09	6690.11	6226.81	5486.5	5037.78	5321.12	4737.56	4619.06	4252.69
5.54	3397.46	6739.51	6141.6	5445.45	5167.87	5292.45	4667.79	4535.94	4194.43
5.55	3357.85	6765.29	6091.94	5428.44	5275.12	5210.96	4583.94	4458.19	4130.87
5.56	3310.01	6700.13	6118.82	5374.82	5321.76	5211.19	4531.77	4515.82	4213.12
5.57	3250.02	6650.88	6079.33	5298.18	5343.11	5147.72	4599.07	4597.98	4364.55
5.58	3277.77	6663.59	5989.94	5347.48	5386.55	5156.73	4670.9	4599.21	4495.78
5.59	3354.46	6697.52	6003.63	5412.02	5355.46	5065.5	4627.67	4530.98	4445.31
5.6	3282.76	6665.21	6022.49	5418.65	5346.89	5053.77	4505.62	4482.89	4357.24
5.61	3310.06	6570.79	5991.59	5331.72	5318.16	5138.5	4459.02	4524.11	4451.57
5.62	3337.99	6516.27	6012	5255.21	5282.43	5034.04	4412.66	4546.54	4571.56
5.63	3335.29	6491.27	6074.79	5226.51	5278.09	4912.85	4428.52	4463.63	4600.38
5.64	3373.83	6437.71	6019.22	5250.77	5346.82	4854.32	4458.22	4398.88	4558.55
5.65	3275.34	6371.71	5813.23	5302.69	5317.04	4897.05	4427.84	4360.11	4568.35
5.66	3255.7	6379.73	5705.73	5295.56	5254.43	4806.27	4419.18	4347.01	4576.71
5.67	3254.24	6418.12	5638.71	5146.22	5233.94	4869.33	4512.81	4410.68	4589.19
5.68	3318.91	6437.71	5593.05	5193.1	5213.91	4917.91	4400.88	4500.65	4574.35
5.69	3361.96	6455.19	5654.28	5123.83	5230.57	4931.4	4389.85	4513.07	4597.16
5.7	3416.55	6475.05	5667.32	5063.91	5264.49	4875.28	4446.48	4464.29	4563.4
5.71	3365.17	6389.9	5482.46	5008.27	5264.04	4796.12	4392.34	4420.29	4528.55
5.72	3280.48	6282.9	5395.49	4947.81	5230.68	4718.82	4386.17	4412.73	4506.79
5.73	3281.56	6268.22	5447.71	5012.18	5231.76	4771.59	4315.98	4423.29	4478.61
5.74	3327.82	6319.52	5508.43	4956.74	5245.28	4738.69	4240.13	4387.4	4521.43
5.75	3393.48	6265.04	5478.37	4978.27	5238.27	4725.82	4237.66	4384.87	4571.81
5.76	3345.28	6101.09	5505	4964.29	5286.22	4713.41	4288.16	4373.26	4677.77
5.77	3341.23	5871.13	5579.67	4929.98	5221.45	4666.65	4228.87	4371.22	4734.32
5.78	3378.13	5717.6	5609.35	5010.94	5131.35	4682.91	4137.35	4325.1	4695.29
5.79	3429.04	5744.5	5549.93	4951.32	5103.51	4751.19	4100.9	4296.23	4612.61
5.8	3398.61	5772.22	5423.83	4853.89	5124.02	4811.95	4186.57	4367.79	4568.04
5.81	3313.91	5715.68	5318.6	4915.83	5106.37	4676.44	4133.6	4399	4557.78
5.82	3375.74	5768.82	5320	4913.28	5095.6	4589.29	4246.74	4400.28	4610.49
5.83	3341.68	5821.88	5285.18	4947.88	5032.69	4681.74	4296.77	4352.57	4662.94
5.84	3229.94	5814.49	5238.04	4979.65	5066.82	4725.74	4181.88	4284.34	4635.63
5.85	3166.54	5797.05	5211.71	5053.93	5049.48	4755.12	4173.5	4252.88	4609.44
5.86	3220.7	5771.31	5238.41	5065.99	5039.49	4651.76	4158.05	4272.56	4658.87
5.87	3190.57	5721.17	5214.15	5054.63	5105.07	4628.16	4203.98	4353.48	4685.71
5.88	3255.21	5634.78	5200.29	5009.89	5141.95	4550.21	4247.76	4411.37	4682.69
5.89	3344.62	5626.21	5126.81	5060.78	5197.57	4441.52	4251.35	4457.12	4704.73
5.9	3298.15	5684.81	5091.4	5109.27	5194.72	4422.95	4228.91	4548.24	4794.41
5.91	3198.07	5665.4	5125.09	5131.41	5246.74	4403.6	4154.11	4715.91	4862.95
5.92	3222.61	5556.55	5145.41	5061.16	5360.51	4387.68	4058.76	4863.68	4847.61
5.93	3275.85	5535.31	5130.05	4986.68	5429.63	4446.83	3966.2	4833.17	4876.88
5.94	3294.76	5639.63	5135.54	5051.84	5432.46	4397.43	3998.48	4720.91	4905.41
5.95	3287.88	5721.38	5183.81	5045.67	5412.63	4310.54	4022.68	4664.17	4945.71
5.96	3303.37	5671.48	5161.49	4936.12	5437.06	4377	4090.74	4646.01	5066.44
5.97	3272.76	5560.33	5204.21	4812.38	5535.17	4506.68	4136.01	4643.89	5112.74
5.98	3253.34	5503.98	5240.95	4720.27	5556.84	4550.26	4095.93	4643.1	5130.62
5.99	3221.61	5545.1	5154.89	4769.35	5496.35	4560.65	4078.02	4661.28	5220.72
6	3263.83	5553.87	5077.34	4997.46	5480.4	4473.54	4055.98	4751.71	5296.63
6.01	3260.84	5456.96	4939.43	5075.82	5395.44	4441.39	3975.51	4852.82	5427.94
6.02	3264.37	5371.98	4831.63	5119.6	5430.52	4439.79	3972.22	4897.57	5548.21
6.03	3241.06	5350.11	4837.27	5161.33	5549.18	4562.15	3986.04	4929.16	5543.06
6.04	3156.44	5369.68	4805.85	5181.91	5679.88	4574.05	4018.22	4892.61	5486.11
6.05	3056.2	5396.05	4802.44	5192.21	5833.37	4373.32	4138.18	4892.18	5548.73
6.06	3042.88	5392.07	4830.22	5207.55	5829.67	4333.45	4312.39	5067.71	5689.23
6.07	3083.01	5385.12	4778.93	5210.98	5881.12	4351.51	4336.5	5204.76	5755.78
6.08	3154.5	5438.44	4735.98	5215.76	5911.28	4435.69	4315.65	5190.26	5787.18
6.09	3183.12	5469.94	4724.38	5331.07	5959.02	4349.27	4312.93	5210.56	5852.81
6.1	3115.4	5380.5	4856.32	5411.05	5974.93	4361	4283.19	5261.18	5867.57
6.11	3088.33	5244.61	4956.84	5515.49	6040.01	4374.96	4264.46	5291.76	5911.5
6.12	3077.51	5187.32	4995.26	5516.23	6101.45	4497.6	4310.79	5288.65	5992.88
6.13	3099	5309.76	4982.02	5458.87	6069.74	4552.81	4318.28	5274.96	6024.62
6.14	3028.72	5442.44	4936.1	5421.44	6092.67	4532.55	4367.09	5333.09	5961.26
6.15	3015.54	5471.88	5012.29	5475.77	6185.31	4538.04	4390.91	5438.04	5920.31
6.16	2973.35	5465.56	5036.12	5467.84	6219.16	4582.62	4331.77	5498.62	5985.88
6.17	2943.74	5447.77	5063.31	5390.24	6300.56	4575.09	4402.21	5572.84	6166.17
6.18	2892.07	5412.78	5039.11	5464.94	6277.65	4642.28	4348.05	5676.22	6317.07
6.19	3009.74	5374.95	4981.35	5634.23	6369.31	4737.1	4437.46	5684.04	6358.37
6.2	3105.43	5316.66	4985.12	5704.38	6494.28	4642.31	4476.27	5676.31	6397.56
6.21	3078.06	5209.76	4996.37	5645.62	6595.5	4574.06	4465.93	5707.89	6455.49
6.22	3042.67	5153.63	5016.05	5781.33	6622.72	4528.62	4493.93	5713.04	6447.52
6.23	2986.49	5160.61	5051.74	5845.22	6652.23	4512.71	4520.9	5741.05	6368.05
6.24	2993.65	5101.46	5079.24	6039.02	6736.07	4506.41	4511.77	5794.95	6314.51
6.25	2997.63	5051.44	5061.07	5977.44	6793.55	4566.1	4530.56	5803.96	6444.74
6.26	3026.54	5101.87	5112.19	5796.07	6817.9	4512.68	4571.4	5826.43	6644.66
6.27	3132.48	5166.65	5101.15	5850.51	6994.19	4408.83	4569.76	5903.01	6694.69
6.28	3212.88	5141.15	5183.33	5950.77	6968.56	4441.59	4670.12	6021.11	6545.81
6.29	3147.4	5104.82	5250.6	6013.11	6876.22	4557.71	4640.23	6180.46	6369.34
6.3	3055.48	5125.37	5268.44	5942.85	6825.67	4617.96	4629.74	6353.1	6359.51
6.31	3038.59	5159.33	5246.65	5995.69	6793.76	4625.29	4653.62	6427.77	6464.05
6.32	3053.3	5160.69	5153.29	5923.59	6882.76	4586.91	4810.28	6359.68	6502.29
6.33	3053.39	5136.01	5202.24	5992.79	6800.98	4481.06	4911.73	6306.07	6498.91
6.34	3048.52	5161.74	5256.94	6063.88	6721.12	4442.55	4831.44	6368.84	6488.13
6.35	3097.21	5206.85	5348.31	6037.18	6657.46	4482.01	4789.88	6440.19	6511.04
6.36	3119.98	5160.76	5401.83	6052.5	6651.26	4452.81	4818.17	6345.55	6659.26
6.37	3055.2	5073.38	5371.17	6153	6684.74	4358.15	4885.99	6236.65	6907.76
6.38	2996.76	5042.1	5385.06	6229.91	6746.98	4451.79	4866.06	6250.31	6967.9
6.39	2919.35	4993.38	5386.37	6279.26	6804.07	4543.24	4895.22	6338.07	6905.73
6.4	3000.99	4946.32	5334.72	6334.76	6928.57	4501.81	4942.57	6430.95	6854.18
6.41	3094.26	4951.99	5383.32	6295.71	6983.34	4379	5057.26	6506.01	6810.19
6.42	3079.22	5015.89	5560.05	6259.32	6970.9	4356.06	5069.16	6509.96	6759.19
6.43	3089.88	5048.88	5592.01	6399.22	6847.9	4355.38	5046.98	6532.06	6772.46
6.44	3114.34	5091.23	5612.4	6400.46	6834.85	4336.69	4989.13	6571.69	6686.28
6.45	3166.51	5134.98	5657.06	6414.88	6838	4261.66	5089.01	6491.94	6561.48
6.46	3185.76	5107.27	5649.65	6370.34	6933.05	4219.33	5182.32	6373.13	6470.78
6.47	3105.04	5090.9	5659.77	6367.02	6892.15	4243.1	5088.93	6270.59	6440.39
6.48	3091.6	5093.06	5709.52	6391.06	6896.39	4243.11	5075.07	6226.6	6484.62
6.49	3145.61	5071.02	5643.61	6535.38	6817.94	4227.43	5058.85	6323.81	6561.94
6.5	3199	5028.93	5646.91	6535.34	6829.98	4280.66	5052.56	6370.45	6639.72
6.51	3135.06	4971.94	5636.84	6497.04	6970.96	4382.13	4984.33	6249.26	6724.85
6.52	3035.61	4959.04	5616.12	6525.95	6932.44	4374.88	4856.52	6170.48	6754.06
6.53	3056.7	5011.11	5553.98	6509.81	6956.49	4458.79	4864.65	6200.71	6807.61
6.54	3075.12	5001.02	5529.45	6568.09	7048.15	4546.12	4974.6	6277.21	6808.18
6.55	3065.93	4978.09	5537.59	6587.61	7011.05	4468.4	4959.96	6318.84	6729.39
6.56	3029.78	4938.28	5648.44	6455.15	6846.71	4417.04	4954.98	6281.02	6598.21
6.57	2942.61	4804.11	5712.43	6498.37	6825.35	4386.91	5047.21	6290.59	6574.48
6.58	2953.79	4728.43	5745.78	6443.72	6811.5	4371.51	5136.52	6370.57	6650.69
6.59	2993.26	4776.85	5758.76	6423.1	6882.07	4358.55	5269.38	6403.66	6673.43
6.6	2984.48	4809.87	5839.34	6541.74	6884.66	4346.74	5244.13	6418.81	6667.18
6.61	2984.54	4833.21	5924.01	6497.1	6837.77	4392.67	5148.33	6469	6753.9
6.62	2973.45	4883.21	5907.06	6460.55	6857.49	4345.78	5193.57	6476.99	6833.66
6.63	2909.91	4883.18	5901.52	6458.41	6947.83	4401.35	5361.5	6523.27	6868.82
6.64	2985.7	4894.31	5880.66	6513.13	7095.39	4432.82	5421.04	6545.32	6928.99
6.65	3021.66	4926.46	5861.65	6608.79	7135.44	4450.06	5399.66	6488.87	7001.72
6.66	3041.21	4948.99	5835.46	6702.82	7116.26	4505.16	5443.37	6493.32	7113.5
6.67	3026.43	4981.98	5840.6	6622.84	7078.72	4473.68	5533.41	6533.06	7038.13
6.68	3050.98	4999.6	5725.21	6554.68	6934.1	4536.23	5584.84	6591.31	6863.07
6.69	3141.45	5026.94	5623.04	6475.62	6961.19	4486.37	5625.73	6615.83	6808.17
6.7	3205.28	4991.43	5591.68	6468.66	6994.62	4548.78	5630.1	6604.55	6928.59
6.71	3236.76	4972.31	5709.82	6615.65	7134.06	4561.69	5641.61	6681.62	7031.02
6.72	3234.6	4948.91	5933.65	6677.23	7150.11	4563.94	5573.04	6839.57	7016.28
6.73	3294.72	4916.59	5941.38	6726.57	7098.91	4561.39	5634.79	6959.98	7027.28
6.74	3367.66	4908.67	5864.31	6720.6	7059.52	4534.87	5778.33	6936.85	7052.72
6.75	3349.77	4880.66	5872.9	6681.16	7096.19	4550.73	5735.67	6881.91	7125.71
6.76	3287.98	4913.87	5948.33	6746.63	7201.09	4607.84	5717.68	6973.76	7225.85
6.77	3287.72	4924.27	6133.79	6860.33	7173.28	4666.39	5832.1	7085.94	7184.18
6.78	3393.07	4894.69	6208.02	6738.72	7111.41	4809	6071.55	7180.68	7307.68
6.79	3485.13	4922.43	6189.72	6681.89	7240.46	4854.63	6110.88	7288.17	7356.33
6.8	3521.21	4943.33	6245.76	6750.39	7304.59	4820.93	6083.21	7196.57	7311.85
6.81	3520.59	5014.73	6348.91	6800.29	7408.21	4841.76	6085.78	7069.66	7335.98
6.82	3530.41	5081.13	6354.77	6934.88	7508.07	4796.95	6121.78	7196	7446.1
6.83	3653.39	5101.28	6503.04	7007	7526.91	4738.04	6212.89	7413.49	7506.56
6.84	3804.61	5145.22	6618.41	6940.66	7536.11	4785.16	6276.65	7518.44	7634.9
6.85	3849.39	5143.63	6614.02	6946.98	7521.02	4855.22	6316.11	7506.76	7739.55
6.86	4089.34	5135.17	6539.28	7059.67	7642.06	4947.51	6331.81	7526.84	7672.02
6.87	4319.65	5215.12	6721.35	7149.13	7615.01	5118.82	6407.39	7654.62	7731.85
6.88	4522.93	5365.12	6859.98	7233.76	7544.87	5131.28	6511.81	7788.57	7817.73
6.89	4665.34	5432.71	6758.83	7252.72	7560.81	5131.09	6646.68	7867.96	7891.96
6.9	4874.98	5341.02	6743.82	7212.87	7558.82	5179.41	6687.5	7870.38	8016.98
6.91	4997.61	5226.87	6809.57	7102.78	7609.77	5256.6	6680.67	7953.48	8055.83
6.92	5221.43	5202.49	6800.28	7164.71	7666.82	5313	6780.77	8066.28	7877.51
6.93	5495.77	5262.74	6854.06	7129.56	7730.22	5298.57	6933.9	8173.33	7783.09
6.94	5664.79	5347.38	6823.38	7132.32	7722.16	5386.1	6934.99	8228.76	7950.41
6.95	5862.5	5396.11	6904.4	7135.12	7722.27	5479.21	6939.88	8200.55	8116.55
6.96	6053.68	5418.66	7039.15	7245.63	7720.24	5522.94	7071.89	8340.51	8133.9
6.97	6341.85	5447.55	7056.61	7512.65	7820.68	5463.95	7175.99	8488.45	8191.13
6.98	6598.24	5449.65	7033.21	7594.82	8006.79	5503.59	7152.19	8508	8211.54
6.99	6973.77	5430.78	7186.02	7605.51	8125.91	5616.02	7102.81	8458.56	8209.63
7	7290.19	5455.45	7299.62	7626.39	8133.07	5703.81	7143.24	8382.08	8345.5
7.01	7483.43	5449.55	7178.07	7680.56	8138.55	5695.22	7224.87	8210.49	8347.56
7.02	7743.79	5333.74	7143.17	7771.87	8269	5761.88	7165.55	8048.67	8365.92
7.03	8016.45	5264.5	7246.76	7812.69	8330.49	5693.01	7187.62	8005.29	8461.9
7.04	8319.77	5346.57	7358.57	7906.38	8200.15	5684.71	7274.09	8160.89	8488.15
7.05	8555.93	5496.41	7388.74	7826.34	8124.39	5765.93	7304.41	8336.9	8518.96
7.06	8690.44	5642.39	7310.16	7854.26	8143.24	5805.91	7337.77	8353.19	8563.79
7.07	9060.45	5683	7254.82	7702.67	8273.72	5859.49	7307.65	8315.88	8671.72
7.08	9343.26	5672.31	7367.33	7762.44	8373.9	6047.95	7440.52	8326.37	8640.23
7.09	9539.46	5741.62	7446.84	8001.87	8524.87	6084.22	7543.13	8383.32	8531.57
7.1	9645.73	5854.4	7557.35	8120.59	8582.96	6117.55	7444.81	8457.57	8455.05
7.11	9812.74	5857.45	7571.15	7981.07	8597.04	6210.95	7386.91	8437.49	8456.84
7.12	9962.46	5951.41	7473.39	7984.67	8542.1	6161.87	7320.78	8306.11	8487.81
7.13	10105.5	6085.13	7504.17	8026.35	8441.28	6080.22	7306.16	8209.76	8525.17
7.14	10327.9	6152.02	7590.74	7976.54	8264.05	6127.27	7313.77	8153.32	8449.12
7.15	10433.8	6200.52	7577.69	7992.65	8093.41	6244.72	7279.77	8129.45	8483.87
7.16	10382.8	6235.4	7455.72	7948.82	8166.09	6306.34	7179.99	8125.99	8536.93
7.17	10391.8	6296.62	7404.4	7853.21	8307.81	6277.06	7073.91	8169.23	8424.44
7.18	10495.6	6367.34	7443.28	7740.78	8333.95	6195.54	7130.77	8241.01	8362.33
7.19	10368.1	6410.82	7469.55	7717.09	8250.49	6141.99	7193.91	8238.67	8548.15
7.2	10281	6443.88	7388.77	7797.22	8226.34	6019.82	7098.49	8083.05	8912.96
7.21	10117.1	6422.57	7316.79	7920.13	8182.71	5998.1	6959.23	7850.19	9094.88
7.22	10038.7	6323.69	7271.27	7824.9	8165.41	6022.49	6893.4	7722.04	8969.29
7.23	9901.51	6242.06	7198.32	7659.21	8193.22	6004.72	7082.31	7775.65	8773.11
7.24	9930.61	6228.32	7119.83	7658.83	8240.69	5942.52	7154.13	7876	8608.27
7.25	9979.84	6247.89	7116.66	7688.72	8208.4	5924.1	7106.33	7926.51	8594.79
7.26	9765.51	6228.91	7129.04	7597.35	8027.78	6046.26	7023.82	7920.24	8648.73
7.27	9333.43	6085.88	7039.91	7563.48	8060.88	6091.6	6794.44	7933.55	8813.57
7.28	8950.27	5967.84	6826.21	7385.59	8098.26	6055.27	6806.12	7944.9	8716.05
7.29	8706.98	5987.85	6906.87	7310.94	8144.32	6039.62	6800.21	7946.29	8591.49
7.3	8403.9	6095.74	6925.74	7249.27	8145.34	5995.96	6759.5	7864.18	8551.82
7.31	8048.43	6148.01	6881.76	7260.81	8052.09	5984.32	6785.45	7753.9	8567.08
7.32	7788.69	6064.11	6871.83	7318.94	8050.16	6081.06	6805.91	7801.98	8611.83
7.33	7274.18	6005.16	6878.32	7364.43	8042	6100.1	6733.23	7897.05	8648.31
7.34	7016.12	5994.21	6893.66	7376.22	8080.28	6057.24	6740.67	7842.81	8744.22
7.35	6798.61	5995.61	6823.24	7242.01	7999.06	5971.67	6788.32	7734.59	8874.34
7.36	6566.29	6065.48	6726.38	7197.06	7956.46	6073.85	6776.17	7769.94	8775.71
7.37	6242.81	6177.74	6599.1	7093.74	7929.66	6071.5	6691.61	7901	8567.24
7.38	5971.26	6060.94	6618.06	7042.29	8009.32	6109.01	6690.19	7954.65	8586.71
7.39	5715.74	5813.23	6680.05	7109.98	8068.84	6198.22	6692.71	7969.71	8593.24
7.4	5327.99	5804.31	6696.01	7146.85	7997.09	6148.28	6694.63	8054.68	8684.43
7.41	5063.05	5936.89	6647.4	7235.39	7932.33	6064.83	6728.46	8118.51	8837.65
7.42	4886.12	6018.35	6571.49	7175.98	8004.28	6051.18	6835.5	8172.83	8768
7.43	4718.17	5987.72	6475.66	7194.37	8195.23	6082.18	6861.6	8280.63	8722.37
7.44	4582.41	5884.56	6528.87	7204.79	8362	6166.39	6730.41	8330.28	8662.72
7.45	4464.19	5831.16	6549.54	7165.4	8331.92	6168.71	6727.35	8317.5	8812.16
7.46	4354.93	5809.63	6443.73	7047.1	8183.56	6196.06	6676.01	8262.04	8998.58
7.47	4127.55	5770.76	6300.17	7012.59	8144.99	6166.74	6617.16	8278.98	9102.63
7.48	4008.87	5835.76	6250.29	7157.16	7962.06	6314.63	6593.62	8379.49	9275.01
7.49	3854.65	6006.4	6291.85	7132.01	7815.48	6297.87	6662.82	8447.95	9362.87
7.5	3754.24	6050.12	6362.55	7309.32	7790.81	6208.15	6832.91	8494.21	9353.21
7.51	3639.17	5903.28	6444.6	7303.77	7833.44	6206.6	6796.63	8508.63	9365.67
7.52	3551.71	5736.57	6524.29	7313.96	7818.54	6206.09	6778.1	8540.66	9412.68
7.53	3504.21	5716.01	6530.74	7310.26	7967.05	6091.32	6898.37	8719.01	9410.76
7.54	3430.93	5810.89	6450.13	7259.22	8048.66	6123.37	6846.32	8843.4	9523.57
7.55	3333.16	5870.98	6465.77	7268.59	8079.74	6111.78	6929.68	8764.83	9695.6
7.56	3244.21	5847.35	6526.66	7277.22	8242.62	6184.21	7143.87	8749.76	9754.29
7.57	3233.91	5839.29	6536.21	7266.02	8400.56	6306.62	7208.95	8823.94	9737.83
7.58	3221.63	5848.89	6541.46	7329.85	8518.43	6372.83	7107.21	8809.94	9714.79
7.59	3155.66	5803.17	6579.17	7379.52	8461.69	6365.37	7008.83	8812.06	9738.26
7.6	3068.88	5707.07	6675.51	7373.01	8597.62	6431.78	7085.22	8871.42	9963.33
7.61	3090.3	5703.15	6709.69	7432.38	8668.52	6247.94	7288.41	8992.63	10221.6
7.62	3075.5	5825.82	6749.55	7524.41	8712.39	6256.18	7355.83	9089.76	10380.4
7.63	3018.52	5935.87	6723.34	7581.24	8833.24	6338.87	7353.24	8989.05	10485
7.64	2934.9	5901.62	6663.98	7551.46	8921.39	6406.54	7286.41	9050.45	10705.2
7.65	2945.7	5836.22	6599.66	7660.13	8982.62	6186.61	7252.19	9281.95	10710.6
7.66	2986.06	5844.73	6641.77	7845.9	8853.19	6240.63	7123.05	9316.66	10742.9
7.67	2949.73	5891.33	6744.57	7847	8892.48	6357.23	7051.29	9316.87	10885
7.68	2867.88	5957.72	6848.12	7904.17	8977.54	6558.04	7169.19	9385.54	10902.1
7.69	2810.48	6132.39	6820.38	8007.81	9141.48	6597.55	7342.1	9516.85	10830
7.7	2831.68	6249.99	6885.05	8136.23	9285.89	6503.19	7478.01	9654.13	10763.5
7.71	2893.18	6193.27	6845.98	8210.65	9456.22	6438.4	7482.52	9740.43	10917
7.72	2833.15	6139	6877.06	8006.01	9565.18	6400.78	7507.44	9732.29	11184.7
7.73	2761.98	6062.51	6948.96	8052.35	9598.31	6406.5	7660.95	9666	11322.6
7.74	2725.7	5955.43	6936.07	8085.22	9646.65	6400.19	7689.23	9719.39	11302.6
7.75	2809.23	5951.95	6860.12	8086.96	9734.05	6417.17	7668.59	9762.9	11291
7.76	2860.55	6003.66	6948.68	8138.51	9733.27	6344.18	7781.66	9776	11306.2
7.77	2812.57	6101.15	7042.55	8279.5	9759.4	6312.23	7844.24	9932.45	11402.6
7.78	2791.02	6228.17	7076.38	8426.71	10025.1	6360.81	7926.39	10227.5	11357
7.79	2816.72	6317.78	7012.5	8526.6	10101.7	6335.81	7921.9	10273.5	11288.5
7.8	2721.18	6399.78	6947.27	8466.15	10146.7	6335.76	7847.41	10146.9	11388.6
7.81	2683.02	6342.54	6991.43	8527.26	10270.5	6486.67	7803.61	10102.2	11439.8
7.82	2668.33	6206.87	7121.82	8689.16	10255.5	6590.13	7854.88	10155.4	11602.8
7.83	2636.32	6208.39	7248.54	8770.33	10105.7	6602.95	7871.62	10235.5	11724.9
7.84	2641.7	6345.4	7390.46	8787.58	10125.3	6529.29	7930.83	10237.9	11809.1
7.85	2593.32	6434.31	7491.77	8668.84	10253.7	6456.16	7908.88	10284.4	11905.4
7.86	2549.24	6328.28	7566.1	8679.78	10361.9	6417.02	7843.23	10280.1	11803.9
7.87	2612.83	6199.48	7490.5	8859.18	10604	6426.72	7787.22	10328.3	11823.4
7.88	2664.98	6096.95	7485.04	8904.68	10687	6461.02	7803.74	10350.5	11970.6
7.89	2740.22	6049.4	7479.1	8931.28	10744.3	6414.44	7875.56	10327.9	12110.2
7.9	2701.79	6073.44	7410.12	9100.9	10829.1	6394.04	7930.1	10310.6	12146.9
7.91	2652.61	6151.15	7354.34	9266.26	10886.9	6380.73	8007.28	10240.4	12048.9
7.92	2612.4	6236	7373.6	9361.05	10988.9	6480.04	8148.4	10206.8	12028.5
7.93	2620.24	6230.22	7454.06	9094.16	10979.1	6453.05	8174.22	10252.5	11975.7
7.94	2678.88	6149.07	7535.33	9053.22	10875.6	6412.27	8049.41	10315.5	12101.7
7.95	2733.99	6065.38	7575.32	9281.89	10861.3	6365.73	7967.67	10317.1	12069.2
7.96	2682.85	6004.44	7549.1	9417.34	10924.3	6344.73	7921.46	10319.4	11935.5
7.97	2591.95	6005.09	7450.82	9378.01	11016.3	6386.83	8050.35	10397.3	11958.1
7.98	2573.46	5962	7404.16	9219.57	11130	6395.68	8134.71	10477.5	11920.8
7.99	2629.76	5934.45	7411.6	9246.43	11376.9	6534.71	8181.23	10458.9	11863
8	2641.99	6010.54	7638.39	9394.69	11568.5	6496.46	8205.32	10415.4	11977.2
8.01	2636.76	6041.98	7754.98	9401.17	11489	6398.74	8333	10421.6	12168
8.02	2636.74	6041.17	7801.09	9417.67	11524	6472.32	8325.96	10405.7	12317.7
8.03	2667.24	6107.52	7950.33	9461.11	11551.8	6592.83	8263.32	10395.4	12417.2
8.04	2688.66	6084.99	8028.94	9521.15	11664.5	6618.72	8170.74	10425.6	12247.7
8.05	2684.54	6069.57	7931.44	9501.67	11730.4	6418.44	8048.94	10538.3	12016.5
8.06	2712.38	6066.6	7937.18	9445.42	11718.6	6283.39	8018.51	10562	11878.3
8.07	2723.6	5981.07	8039.65	9647.43	11762.2	6293.35	7944.96	10463.2	11886.5
8.08	2717.55	5925.52	8099.52	9765.72	11715	6388.11	7920.66	10583.9	11926.6
8.09	2739.11	5993.81	8169.94	9949.34	11614	6480.07	7942.55	10755.8	11943.1
8.1	2797.21	6105.72	7990.76	10002.3	11646.8	6518.18	8006.6	10771.7	11878.7
8.11	2803.68	6135.5	7934.98	10010	11708	6536.44	7979.91	10734.2	11774.8
8.12	2775.95	6095.43	8064.1	10057.4	11907.9	6523.85	7845.23	10717.6	11841.7
8.13	2721.99	6059.56	8078.04	10091.1	11990	6527.18	7827.62	10637.1	11923.9
8.14	2714.54	6005.26	8149.22	10040	12107	6595.57	7799.43	10521.8	11961.4
8.15	2726.51	5945.63	8241.19	10123.7	12223	6570.65	7920.84	10592	11883.6
8.16	2740.44	5903.61	8375.52	10358	12251.5	6536.09	8003.77	10673.5	11911.1
8.17	2735.99	5888.11	8279.68	10303.6	12269.9	6483.99	7910.21	10626.3	11982.4
8.18	2756.63	5926.99	8195.73	10143.5	12069.4	6406.87	7868.57	10534.4	11998.2
8.19	2808.38	5971.51	8191.37	10061.7	11918.1	6393.98	7886.5	10474.6	11975.3
8.2	2779.93	5961.13	8276.37	10053.6	11977	6271.67	7961.29	10520.8	11802.9
8.21	2811.59	6025.43	8478.22	10041.5	12145.6	6299.79	8020.76	10507.5	11562.4
8.22	2917.27	6163.89	8601.13	10118.5	12212.9	6379.54	7992.37	10464.7	11499.6
8.23	2962.52	6205.69	8623.58	10324.5	12291.5	6452.81	7896.91	10448.7	11458.5
8.24	3038.88	6112.17	8629.33	10457	12296.2	6474.62	7755.5	10389.5	11520.1
8.25	3046.33	5976.79	8681.98	10376.8	12236.5	6500.54	7598.83	10234	11584.3
8.26	3014.13	5922.1	8522.77	10350.6	12294.6	6354.01	7532.56	10092.7	11544
8.27	3112.07	5888.18	8448.93	10313	12169.3	6288.68	7550.66	10075.5	11345
8.28	3094.61	5863.5	8449.07	10365.5	11931.7	6249.49	7602.46	10125.4	11224.5
8.29	3101.57	5858.26	8480.5	10153.2	11999	5978.63	7605	10108.4	11154
8.3	3106.56	5889.17	8342.28	10154.2	12105	5878.99	7586.15	10018.7	10807.6
8.31	3122.22	5905.51	8205.26	10218.1	12191	5914.68	7423.06	9883.99	10613.4
8.32	3214.02	5957	8187.59	10182.8	12128.5	5929.65	7429.51	9735.24	10609.2
8.33	3247.55	6055	8247.32	10261.7	12198.8	5961.13	7450.79	9622.56	10555
8.34	3274.02	6062.17	8308.13	10288.4	12244.7	5976.24	7469.39	9540.45	10303.7
8.35	3362.7	5992.11	8322.06	10373.8	12254.1	5815.48	7426.83	9466.66	10099.4
8.36	3443.77	5882.11	8237.98	10313.9	12182	5781.43	7313.05	9383.58	10137.6
8.37	3424.4	5787.57	8207.26	10288.4	12152.6	5867.33	7292.57	9261.15	10338.5
8.38	3458.43	5803.62	8221.79	10409	11972	5893.09	7222.45	9142.38	10305.6
8.39	3508.32	5797.93	8081.22	10481.2	11890.5	5810.81	7174.21	9073.84	10086.2
8.4	3494.67	5752.78	7968.34	10208.1	11837.4	5710.39	7105.16	8969.31	9952.79
8.41	3559.56	5689.89	8051.54	9954.33	11813.1	5659.1	6916.55	8905.13	9984.29
8.42	3599.68	5631.5	8137.31	9899.19	11798.4	5628.26	6795.59	8904.93	9872.05
8.43	3632.54	5556.69	8147.32	9863.07	11734.7	5441.48	6813.04	8783.46	9815.23
8.44	3711.27	5424.84	8040.21	9821.9	11682.9	5336.5	6867.54	8599.94	9554.69
8.45	3812.52	5365.31	7893.73	9775.34	11547.7	5243.84	6833.44	8510.52	9389.85
8.46	3859.17	5401.39	7792.98	9737.1	11510.8	5133.54	6766.52	8394.87	9222.93
8.47	3862.49	5377.23	7816.12	9663.18	11502.9	5113.35	6608.61	8241.39	9257.68
8.48	3929.26	5268.13	7787.37	9783.56	11535.3	5015.93	6562.05	8165.17	9207.95
8.49	4006.68	5237.5	7860.95	9655.44	11392.8	5017.77	6424.65	8071.23	9014.54
8.5	4089.88	5268.35	7764.1	9473.33	11330.2	5031.51	6291.88	7947.22	8852.82
8.51	4124.28	5246.65	7640.32	9273.54	11247.2	5021.54	6287.22	7828.43	8739.49
8.52	4148.38	5221.31	7592.13	9212.6	11279.8	4978.5	6204.59	7689.82	8539.77
8.53	4095.94	5182.81	7397.51	9255.88	11091.8	4891.01	6075.78	7597.34	8494.68
8.54	4063.07	5103.22	7382.6	9157.56	11003.8	4804.68	5952.48	7430.91	8431.72
8.55	3991.45	5021.21	7427.06	9053.01	10879.2	4696.85	5941.12	7252.27	8204.93
8.56	4018.98	4971.55	7400.71	8909.65	10721.6	4630.1	5771.02	7140.44	7968.18
8.57	4044.67	4978.65	7413.04	8777.13	10594.7	4626.19	5772.46	7051.79	7790.74
8.58	4137.55	5008.99	7326.88	8696.26	10563.5	4608.96	5737.32	6978.77	7683.55
8.59	4218.73	5028.09	7211.45	8503.12	10445.6	4551.94	5627.61	6952.96	7582.07
8.6	4219.61	5012.65	7160.34	8339.17	10134.5	4461.55	5468.98	6922.96	7457.99
8.61	4242.61	4938.12	7163.01	8289.82	10055	4404.72	5368.9	6833.05	7289.04
8.62	4290.27	4847.45	7079.37	8326.55	10013.1	4381.44	5316.43	6655.98	7067.9
8.63	4238.6	4780.51	6992.38	8222.92	10004.9	4382.91	5291.88	6485.07	6805.94
8.64	4228.81	4741.07	7041.77	8051.84	9993.71	4237.83	5156.98	6345.78	6762.49
8.65	4232.01	4740.52	6980.4	7931.05	9743.73	4155.5	5113.71	6212.48	6755.95
8.66	4249.21	4749.66	6786.16	7808.81	9464.16	4117.59	5128.35	6151.79	6642.94
8.67	4145.01	4706.51	6664.69	7612.74	9236.94	4110.74	5048.18	6125.02	6456.55
8.68	4047.12	4617.21	6565.98	7626.93	9005.6	4026.73	4966.74	6008.46	6341.34
8.69	4036.9	4556.76	6414.73	7638.28	8831.62	3971.85	4876.56	5815.71	6183.12
8.7	4100.52	4482.91	6208.88	7541.13	8637.88	3938.45	4778.68	5691.49	6045.28
8.71	4134.57	4385.37	5941.26	7403.37	8459.27	3977.1	4601.04	5596.24	6057.43
8.72	4176.82	4317.82	5794.71	7341.6	8427.93	3899.21	4543.85	5486.68	6000.6
8.73	4233.29	4303.27	5776.72	7187.63	8533.62	3802.43	4612.43	5385.31	5995.67
8.74	4217.49	4253.16	5769.66	7022.02	8381.55	3768.72	4588.05	5247.81	5926.95
8.75	4006.79	4180.68	5850.15	6938.69	8013.79	3711.7	4482.76	5138.89	5675.77
8.76	3762.67	4122.11	5940.84	6833.29	7906.91	3697.39	4369.78	5166.29	5439.13
8.77	3755.51	4079.13	5877.52	6858.21	7891.48	3717.65	4379.13	5125.15	5302.67
8.78	3774.26	4038.82	5693.23	6899	7793.57	3661.83	4343.04	5020.17	5161.21
8.79	3770.73	4005.74	5544.76	6797.49	7634.76	3594.49	4250.76	4934.19	5104.82
8.8	3706.22	3961.71	5489.56	6582.9	7570.56	3490.8	4118.63	4819.1	5068.38
8.81	3608.85	3853.73	5393.13	6390.16	7606.1	3450.44	4092.04	4686.24	5016.44
8.82	3505.77	3783.24	5322.06	6144.68	7392.54	3465.8	3883.06	4571.94	4918.68
8.83	3385.79	3758.99	5333.77	5942.26	7068.94	3286.37	3762.72	4516.83	4842.73
8.84	3366.32	3722.37	5225.91	5722.18	6859.98	3167.85	3746.02	4488.06	4832.69
8.85	3370.4	3674.15	5091.89	5612.34	6584.1	3197.12	3687.8	4387.35	4659.54
8.86	3349.04	3614.93	4992.26	5570.52	6489.18	3197.49	3613.98	4259.63	4516.35
8.87	3306.61	3579.91	4881.51	5494.54	6502.11	3168.1	3561.24	4171.45	4482.77
8.88	3282.62	3490.43	4764.91	5357.22	6396.16	3104.21	3472.56	4089.22	4376.82
8.89	3195.63	3380.72	4722.45	5254.65	6287.44	3080.99	3449.02	4005.1	4273.33
8.9	3066.68	3346.78	4629.18	5230.04	6138.79	3032.3	3424.57	3942.5	4219.24
8.91	2901.48	3328.88	4548.76	5232.24	5987.05	2926	3318.74	3914.88	4248.41
8.92	2761.54	3263.66	4452.02	5188.13	5877.89	2897.82	3222.51	3881.82	4212.9
8.93	2740.57	3185.3	4348.76	5071.44	5736.16	2857.7	3151.73	3800.9	4064.85
8.94	2791.62	3131.38	4210.69	4847.15	5549.57	2762.39	3141.63	3636.41	3967.04
8.95	2833.37	3059.11	4129.44	4728.11	5321.91	2710.44	3076	3512.85	3961.04
8.96	2751.38	3005.09	4108.38	4693.17	5223.89	2701.72	3078.77	3475.17	3961.6
8.97	2672.41	2965.32	4077.77	4659.95	5182.98	2724.85	2969.71	3447.63	3830.12
8.98	2597.5	2876.02	4015.74	4557.32	5044.09	2682.45	2884.48	3393.93	3646.34
8.99	2565.29	2828.87	3920.12	4419.38	4916.26	2552.85	2827.05	3331.61	3564.63
9	2510.23	2873.48	3750.77	4312	4764.29	2483.22	2783.94	3307.16	3539.3
9.01	2459.85	2873.2	3639.09	4274.17	4607.62	2473.77	2784.29	3298.79	3510.15
9.02	2418.68	2807.85	3580.33	4183.52	4506.91	2504.24	2703.48	3245.72	3488.55
9.03	2424.99	2741.78	3538.99	4177.4	4414.46	2486.17	2635.35	3125.01	3392.85
9.04	2400.46	2665.11	3469.32	4192.71	4392.55	2432.2	2624.94	2981.79	3308.61
9.05	2337.29	2597.87	3445.74	4067.73	4358.05	2450.59	2656.74	2873.52	3242.46
9.06	2280.5	2563.16	3392.89	3862.1	4218.87	2506.89	2627.3	2836.84	3195.48
9.07	2218.66	2539.43	3330.7	3748.2	4077.27	2480.28	2565.72	2852.67	3169.43
9.08	2184.44	2511.06	3304.01	3731.96	4061.87	2376.3	2433.93	2884.88	3121.09
9.09	2173.63	2489.28	3138.15	3643.15	4055.59	2324.5	2347.77	2890.4	3078.67
9.1	2158	2445.46	3064.71	3625.46	3947.38	2336.17	2309.63	2839.63	3037.91
9.11	2136.17	2391.66	3046.72	3602.57	3812.77	2315.54	2304.95	2805.7	2976.22
9.12	2092.39	2356.68	3091.63	3446.66	3651.89	2261.83	2280.28	2792.3	2887.99
9.13	2050.11	2348.62	3118.37	3227.57	3575.23	2227	2268.91	2721.61	2793.62
9.14	2032.62	2327.63	3056.7	3147.91	3491.98	2230.82	2304.8	2618.18	2706.77
9.15	2025.48	2326.57	2944.33	3124.26	3426.21	2211.3	2276.7	2549.13	2620.93
9.16	1965.38	2348.73	2896.94	3062.1	3387.88	2156.63	2190.65	2495.91	2584.05
9.17	1938.43	2318.18	2855.11	3036.79	3308.91	2111.59	2138.11	2428.7	2596.02
9.18	1916.04	2250.55	2827.89	2995.38	3232.17	2136.07	2147.68	2407.3	2599.22
9.19	1890	2217.29	2713.52	2963.51	3216.54	2108.7	2156.46	2383.91	2594.67
9.2	1869.98	2204.04	2597.2	2881.98	3134.94	2105.44	2120.51	2326.76	2570.17
9.21	1866.29	2166.6	2535.17	2841.67	3039.18	2113.45	2079.91	2289.46	2495.56
9.22	1871.15	2101.43	2492.61	2850.79	2960.82	2099.78	2030.94	2277.72	2373.33
9.23	1824.29	2033.55	2470.62	2858.79	2908.56	2076.52	1993.21	2261.13	2308.45
9.24	1784.62	1999.04	2454.85	2807.44	2907.55	2062.22	2034.74	2235.63	2296.15
9.25	1775.06	1982.24	2434.72	2752.44	2920.62	2022.98	2044.66	2205.04	2287.41
9.26	1751.63	1953.09	2362.85	2665.41	2831.1	1968.73	2027.65	2141.11	2250.32
9.27	1721.94	1953.81	2273.59	2581.61	2731.18	1941.07	1955.11	2078.95	2237.28
9.28	1705.22	1964.69	2240.22	2523.67	2648.27	1898.44	1932.71	2059.66	2198.55
9.29	1690.74	1940.04	2247.02	2504.38	2613.21	1867.05	1938.81	2048.87	2171.8
9.3	1705.82	1884.59	2245.27	2438.39	2601.9	1903.57	1936.33	2042.49	2159.94
9.31	1700.18	1833.22	2279.83	2425.51	2560.8	1897.69	1956.17	2039.56	2180.43
9.32	1640.31	1791.45	2243.05	2350.54	2497.63	1887.6	1931.26	1990.65	2202.78
9.33	1616.85	1749.98	2142.89	2285.09	2480.87	1883.16	1883.16	1956.33	2168.43
9.34	1622.72	1731.18	2110.38	2292.73	2510.78	1885.04	1833.06	1973.88	2116.76
9.35	1610.41	1734.85	2104.72	2272.68	2499.04	1876.4	1843.66	1953.88	2078.01
9.36	1590.04	1753	2052.67	2244.12	2409.52	1833.74	1847.95	1909.65	2045.81
9.37	1594.82	1749.21	1987.52	2206.33	2301.06	1835.88	1800.5	1920.17	1985.66
9.38	1569.46	1716.46	1992.55	2153.6	2241.49	1858.09	1773.02	1949.44	1938.82
9.39	1563.48	1702.49	1989.12	2136.95	2288.57	1862.5	1763.24	1940.16	1942.93
9.4	1560.77	1708.5	1983.94	2101.17	2292.99	1841.61	1757.56	1895.98	1961.78
9.41	1564.15	1730.23	1963.69	2072.13	2211.34	1809.28	1763.54	1849.65	1945.81
9.42	1572.26	1725.95	1940.21	2049.66	2156.23	1785.95	1771.79	1806.88	1905.54
9.43	1578.68	1723.72	1957.04	2023.39	2193.1	1778.87	1736.88	1797.65	1867.04
9.44	1586.05	1709.84	1934.23	2004.72	2238.07	1806.65	1680.81	1814.37	1864.68
9.45	1569.66	1685.61	1921.63	1988.19	2216.73	1839.77	1645.17	1793	1896.37
9.46	1575.38	1641.05	1945.29	1981.9	2161.63	1875.99	1649.74	1769.63	1901.19
9.47	1594.66	1600.09	1940.87	1968.77	2082.12	1854.16	1648.19	1787.11	1891.62
9.48	1594.1	1612.46	1925.35	1988.5	2013.79	1794.15	1644.76	1806.21	1894.6
9.49	1571.61	1618.18	1861.21	1991.28	1957.13	1769.19	1644.93	1778.01	1881.96
9.5	1537.06	1597.68	1833.78	1957.61	1917.91	1787.46	1647.89	1713.13	1851.78
9.51	1547.51	1595.6	1817.48	1924.01	1884	1766.85	1676.02	1671.88	1811.02
9.52	1518.29	1615.67	1806.94	1894.37	1893.91	1743.41	1664.27	1684.91	1830.89
9.53	1499.96	1628.27	1802.13	1879.44	1895.51	1708.29	1634.18	1728.95	1824.1
9.54	1501.54	1605.67	1797.45	1868.73	1888.66	1694.54	1602.1	1740.93	1807.76
9.55	1494.67	1597.16	1753.17	1818.94	1845.09	1709.39	1568.49	1719.65	1771.44
9.56	1471.61	1610.29	1749.76	1765.72	1813.82	1677.12	1601.52	1723.43	1728.55
9.57	1459.69	1609.65	1753.22	1777.96	1812.35	1661.32	1615.37	1762.55	1738.29
9.58	1461.96	1583.76	1751.99	1789.1	1808.16	1660.41	1649.31	1771.89	1726.94
9.59	1492.9	1552.73	1758.73	1781.11	1815.6	1681.31	1674.01	1741.37	1678.76
9.6	1502.5	1525.93	1728.01	1789.39	1796.22	1724.88	1642.46	1739.38	1657.52
9.61	1513.29	1515.72	1733.63	1780.99	1807.6	1710.09	1614.98	1739.81	1683.68

## Sheet: Repeat 2
X	Y
	Marker	- Ctf18-RFC				+ Ctf18-RFC
		120 sec	150 sec	180 sec	210 sec	120 sec	150 sec	180 sec	210 sec
0	1932.48	1806.75	1774.29	1794.92	1839.55	1826.25	1770.9	1829.23	1836.88
0.01	1935.64	1796.02	1756.73	1831.42	1834.99	1811.35	1780.08	1819.39	1852.4
0.02	1995.07	1779.02	1749.98	1891.3	1846.8	1837.26	1795.29	1794.35	1853.52
0.03	2014.92	1783.05	1750.15	1858.94	1850.85	1833.5	1837.26	1784.54	1816.5
0.04	1975.99	1790.49	1752.02	1837.87	1855.56	1808.75	1882.11	1828.77	1807.42
0.05	2020.04	1801.65	1791.23	1832.08	1867.14	1809.6	1878.52	1809.15	1816.9
0.06	2026.11	1788.24	1816.33	1878.02	1814.92	1820.12	1893.31	1848.48	1865.98
0.07	2053.7	1828.89	1834.94	1849.24	1798.17	1823.2	1860.63	1869.12	1866.45
0.08	2086.12	1800.63	1839.99	1816.13	1822.63	1814.11	1810.82	1881.46	1833.35
0.09	2095.01	1775	1846.62	1799.23	1872.95	1806.73	1826.14	1886.42	1801.32
0.1	2093.8	1811.55	1839.24	1823.05	1880.18	1818.58	1852.86	1846.88	1854.77
0.11	2043.06	1840.36	1837.1	1869.44	1869.48	1826.27	1837.95	1852.61	1889.18
0.12	2004.57	1823.92	1835.89	1868.39	1884.89	1800.23	1826.32	1846.44	1865.31
0.13	2024.85	1832.88	1803.94	1819.52	1911.4	1843.61	1825.14	1800.36	1817.85
0.14	1993.39	1837.24	1820.1	1832.9	1926.85	1869.62	1811.02	1847.32	1838.23
0.15	2035.76	1859.65	1828.85	1864.65	1874.05	1875.71	1855.8	1835.54	1895.5
0.16	2018.86	1832.23	1820.74	1844.93	1848.65	1868.43	1888.52	1878.37	1883.26
0.17	1970.98	1833.98	1815.85	1835.08	1838.68	1853.24	1886.57	1844.35	1862.55
0.18	1976.01	1816.14	1831.9	1847.77	1852.13	1886.01	1871.81	1830.4	1844.6
0.19	1992.74	1846.01	1866.8	1841.3	1883.85	1845.32	1873.15	1848.49	1836.77
0.2	1960.64	1829.18	1892.79	1837.6	1911.45	1831.44	1876.9	1904.7	1820.49
0.21	1994.23	1823.18	1865.4	1895.98	1900.71	1878.88	1850.01	1922.71	1837.49
0.22	1975.92	1848.07	1882.32	1872.64	1925.61	1950.85	1879.12	1977.29	1835.33
0.23	2027.39	1867.67	1891.35	1881.64	1982.96	1963.18	1872.08	1927.89	1836.33
0.24	2015.12	1790.74	1870.51	1867.67	2003.85	1996.94	1918.85	1912.14	1837.88
0.25	2032.82	1805.31	1881.49	1861.07	2028.77	2018.31	1985.26	1927.43	1814.96
0.26	2044.2	1806.65	1904.1	1883.55	1993.62	2123.8	1962.5	1973.12	1849.56
0.27	2009.33	1808.4	1947.92	1909.77	1958.88	2172.39	2018.93	1996.82	1863.54
0.28	2002.06	1853.77	1923.85	1850.33	2009.25	2074.21	2040.89	2023.87	1887.95
0.29	1974.19	1827.14	1925.14	1889.4	2037.14	2087.8	2090.48	2073.99	1908.87
0.3	1974.42	1862.94	1993.73	1934.99	2065.17	2158.33	2124.59	2085	1938.29
0.31	1970.76	1855.93	2047.18	1950.46	2052.7	2207.17	2096.94	2070.34	1989.7
0.32	1989.23	1861.12	1986.08	1955.46	2034.29	2189.24	2203.48	2042.76	1930.4
0.33	2048.3	1873.32	1933.08	1911.99	2042.38	2226.57	2142.57	2166.42	1912.35
0.34	2028.13	1842.45	1977.43	1931.24	2043.87	2278.62	2132.36	2216.66	1946.88
0.35	2041.65	1823.58	2055.31	1946.46	2064.12	2326.52	2178.8	2231.73	1955.99
0.36	2092.05	1864.76	2048.88	2022.3	2110.58	2381.01	2259.74	2165.01	1957.7
0.37	2104.14	1909.76	1971.32	2035.56	2161.01	2301.09	2252.14	2260.01	1957.02
0.38	2061.73	1910.96	2018.75	2075.96	2174.3	2258.19	2267.42	2321.98	2014.55
0.39	2079.61	1961.51	2066.62	2155.88	2284.37	2312.04	2214.42	2440.7	1982.83
0.4	2130.44	1949.94	2138.66	2142.18	2168.34	2389.14	2247.73	2444.38	2132.34
0.41	2109.94	1934.93	2101.91	2102.66	2132.63	2324.18	2348.3	2381.21	2122.19
0.42	2030.32	1964.23	2079.5	2163.95	2159.92	2312.43	2250.98	2453.62	2091.42
0.43	1992	1912.3	2114.45	2203.21	2257.34	2334.88	2265.33	2554.99	2132.34
0.44	2066.33	1937.21	2144.46	2143.36	2270.43	2322.88	2211.16	2620.61	2223.13
0.45	2204.16	1947.87	2243.57	2172.36	2345.19	2303.8	2178.19	2651.86	2258.06
0.46	2265.26	1970.04	2235.48	2265.19	2316.33	2372.48	2185.45	2644.93	2228.18
0.47	2259.05	2021.82	2209.89	2297.38	2296.92	2300.45	2230.81	2592.81	2282.07
0.48	2263.57	2074.82	2218.66	2341.82	2226.93	2303.25	2232.75	2641.68	2492.48
0.49	2276.71	2064.46	2249.63	2314.73	2242.76	2195.11	2183.68	2636.21	2454.36
0.5	2327.14	2083.33	2251.77	2234.11	2194.87	2277.21	2155.48	2616.92	2533.5
0.51	2399.2	2069.62	2340.04	2285.52	2269.49	2237.75	2170.86	2611.04	2575.91
0.52	2455.43	2153.79	2371.42	2189.07	2374.74	2237.79	2091.23	2608	2497.57
0.53	2501.92	2200.37	2342.32	2122.01	2321.79	2295.36	2124.05	2669.31	2560.17
0.54	2584.44	2216.05	2315.58	2199.67	2278.76	2357.91	2090.73	2629.89	2614.36
0.55	2632.09	2240.58	2364.61	2275.86	2343.58	2316.09	2066.41	2537.27	2566.71
0.56	2650.06	2243.83	2355.75	2244.46	2452.58	2279.13	2046.56	2482.17	2504.32
0.57	2738.45	2171.23	2351.16	2190.26	2408.02	2199.42	2069.56	2522.92	2482.18
0.58	2831.92	2204.04	2359.64	2196.09	2274.87	2051.21	2053.33	2417.06	2547.26
0.59	2861.25	2222.63	2430.76	2279.37	2293.34	1976.51	1984.11	2355.79	2562.92
0.6	2916.84	2231.41	2355.13	2270.05	2260.06	1992.21	1926.26	2351.02	2487.52
0.61	3128.07	2251.34	2328.54	2166.92	2283.16	1980.06	1919.64	2297.82	2464.49
0.62	3096.52	2248.69	2356.37	2114.59	2206.81	1971.13	1932.62	2251.51	2346.39
0.63	3163.37	2288.87	2288.12	2132.89	2143.27	1927.7	1922.92	2298.68	2392.56
0.64	3035.08	2267.42	2323.09	2143.57	2162.2	1899.9	1851.24	2316.07	2382.54
0.65	3199.71	2268.69	2256.83	2169.86	2120.2	1916.99	1841.14	2292.94	2242.39
0.66	3214.41	2268.05	2189.25	2119.17	2137.24	1928.79	1848.82	2222.66	2339.86
0.67	3176.17	2286.68	2195.31	2083	2092.77	1940.07	1841.63	2178.5	2309.68
0.68	3208.16	2285.31	2183.51	2057.66	2065.61	1893.13	1818.23	2188.18	2332.84
0.69	3075.48	2250.81	2229.5	2057.42	2014.75	1848.83	1778.06	2131.14	2300.71
0.7	3106.37	2255.64	2209.73	2041.69	1982.94	1823.82	1818.75	2064	2236.59
0.71	3090.34	2236.79	2128.7	1989.2	1987.06	1804.5	1843.26	2011.58	2153.58
0.72	3088.88	2198.06	2031.74	1923.32	1941.54	1826.56	1794.57	1972.05	2156.92
0.73	3175.51	2215.76	2030.08	1920.44	1968.75	1882.08	1793.96	2003.6	2149.31
0.74	3104.71	2121.25	2024.81	1898.05	1959.86	1885.89	1809.29	1950.39	2112.12
0.75	3075.88	2108.12	1985.6	1970.01	1921.8	1864.39	1809.35	1902.29	2149.87
0.76	2886.23	2058.11	1944.61	1903.36	1995.1	1868.02	1814.56	1926.54	2144.88
0.77	2829.82	2028.68	1983.01	1842.12	1989	1818.04	1782.99	1898.06	2189.84
0.78	2841.48	2018.87	1948.38	1862.82	1954.57	1832.2	1784.17	1850.37	2208.79
0.79	2756.57	2059.14	1934.08	1898.79	1968.6	1830.26	1767.04	1922.2	2160.45
0.8	2729.98	2044.29	1917.48	1887.55	1922.7	1877.86	1796.83	1983.52	2115.29
0.81	2579.82	1927.67	1836.19	1818.68	1915.23	1870.1	1803.88	1957.31	2130.94
0.82	2520.73	1941.06	1882.68	1864.48	1953.73	1842.23	1786.25	1906.1	2137.58
0.83	2517.51	1922.67	1863.37	1868.14	1920.73	1839.65	1772.67	1903.87	2174.66
0.84	2452.44	1891.05	1838.3	1889.63	1859.2	1843.85	1754.1	1861.85	2183.36
0.85	2406.68	1866.32	1870.64	1883.8	1876.61	1792.68	1802.24	1873.6	2220.71
0.86	2389.38	1844.23	1895.55	1866.42	1899.92	1819.61	1811.15	1905.82	2298.27
0.87	2390.11	1878.54	1863.15	1837.46	1839.86	1842.43	1840.79	1917.17	2364.25
0.88	2415.11	1848.46	1873.5	1856.39	1839.65	1819.83	1862.96	1924.1	2456.74
0.89	2484.66	1821.35	1852.37	1838.6	1863.12	1850.54	1803.43	1857.12	2453.74
0.9	2449.81	1831.4	1849.96	1850.3	1877.48	1845.43	1791.73	1938.14	2467.81
0.91	2386.09	1840.3	1833.77	1859.94	1828.71	1908.26	1824.88	1954.45	2520.74
0.92	2371.59	1836.76	1843.27	1830.14	1865.02	1883.31	1785.35	1917.7	2567.17
0.93	2349.8	1858.13	1860.76	1833.04	1872.75	1888.11	1761.73	1900.87	2612.12
0.94	2271.76	1848.68	1830.67	1856.39	1885.9	1876.58	1728.25	1905.11	2793.29
0.95	2371.75	1813.15	1818.92	1836.05	1846.08	1826.39	1743.45	1921.5	2855.3
0.96	2368.84	1790.19	1828.08	1867.69	1853.81	1874.94	1768.74	1905.94	2880.21
0.97	2349.81	1831.96	1866.79	1858.3	1861.35	1900.75	1757.37	1950.32	3058.2
0.98	2255.21	1787.25	1850.06	1836.6	1909.32	1906.94	1742.24	1973.52	3293.57
0.99	2245.37	1771.27	1842.23	1821.7	1892.8	1895.17	1758.14	1974.15	3319.89
1	2304.84	1788.73	1793.42	1835.63	1866.11	1910.75	1770.65	2005.32	3502.55
1.01	2231.48	1795.86	1812.42	1880.76	1879.98	1892.13	1782	2016.08	3812
1.02	2282.26	1783.55	1810.4	1855.58	1900.26	1858.48	1770.56	1967.46	3945.29
1.03	2326.49	1789.45	1841.21	1833.75	1909.79	1867.96	1774.36	1966.88	4058.11
1.04	2260.79	1795.23	1897.15	1830.07	1902.25	1898.86	1786.55	1954.7	4312.95
1.05	2187.41	1837.56	1920.76	1836.05	1833.82	1853.63	1811.25	1909.37	4493.43
1.06	2245.63	1848.45	1839.82	1872.87	1839.13	1861.29	1808.18	1884.79	4654.57
1.07	2215.87	1814.8	1819.38	1883.65	1885.64	1860.2	1825.32	1878.18	4950.81
1.08	2192.8	1797.01	1817.68	1859	1928.95	1898.3	1778.24	1953.13	5114.49
1.09	2226.09	1795	1837.64	1802.43	1974.69	1854.57	1762.7	1978.4	5502.15
1.1	2287.79	1793.05	1843.6	1818.19	1953.14	1894.64	1768.83	1992.15	5903.14
1.11	2259.58	1826.02	1832.98	1815.98	1928.7	1886.31	1781.39	1993.82	6133.7
1.12	2160.06	1800.68	1886.93	1808.6	1974.37	1852.82	1815.32	1942.65	6523.18
1.13	2162.63	1820.1	1904.43	1811.06	1937.1	1846.2	1831.71	1942.79	6859.6
1.14	2233.34	1803.7	1891.07	1886.6	1986.23	1860.93	1854.64	1984.12	7260.32
1.15	2214.98	1810.23	1873.24	1873.54	1991.06	1877.79	1855.17	1973.68	7849.88
1.16	2253.82	1793.32	1830.88	1903.1	2037.87	1873.17	1808.05	1937.64	8193.96
1.17	2252.34	1809.33	1850.62	1900.26	2016.55	1848.13	1841.62	1933.76	8684.52
1.18	2233.34	1802.15	1819.98	1905.36	1959.06	1872.99	1817.25	1980.77	9323.64
1.19	2262.91	1838.36	1800.23	1902.76	1981.55	1856.56	1806.69	1962.54	9539.42
1.2	2199.8	1845.04	1845.2	1858.11	2020.27	1873.24	1821.1	2018.8	10103.2
1.21	2137.95	1823.46	1870.96	1827.79	2030.25	1905.49	1822.8	2025.15	10519.5
1.22	2138.29	1827.21	1834.94	1839.02	2008.35	1927.51	1826.93	2056.51	11027.7
1.23	2236.92	1826.33	1785.13	1845.62	2020.15	1880.69	1810.83	2033.14	11544.6
1.24	2334.73	1860.8	1791.8	1850.29	2021.52	1901.93	1781.11	2034.12	12258.8
1.25	2314.19	1819.51	1894.18	1848.85	2092.81	1873.79	1725.25	2081.19	12475
1.26	2222.08	1783.15	1906.76	1857.88	2151.17	1886.88	1779.12	2033.62	13301.9
1.27	2202.56	1784.21	1900.83	1882.93	2160.77	1864.2	1813.8	2022.39	13726.4
1.28	2313.68	1796.01	1820.24	1843.49	2159.21	1887.95	1779.9	2004.92	13772.7
1.29	2412	1816.26	1840.01	1845.57	2118.84	1869.73	1770.76	2068.49	14079.5
1.3	2366.73	1804.29	1853.57	1886.65	2142.23	1858.96	1785.27	2000.95	14513.8
1.31	2365.34	1796.95	1824.71	1866.31	2223.11	1884.31	1794.42	2044.75	15364.8
1.32	2480.77	1791.69	1797.23	1866.33	2230.79	1907.01	1786.33	2054.95	15857.8
1.33	2406.7	1791.3	1823	1884.15	2205.69	1897.18	1800.71	2151.54	16230.4
1.34	2385.73	1801.99	1799.18	1924.54	2229.39	1888.23	1833.3	2193.21	16521
1.35	2403.92	1817.94	1810.79	1889.9	2331.68	1924.68	1800.05	2146	17165.8
1.36	2490.84	1853.19	1780.95	1838.46	2397.79	1917.82	1817.42	2196.12	17299.7
1.37	2527.64	1852.46	1778.77	1835.26	2533.69	1871.17	1823.61	2207.96	17746.6
1.38	2581.75	1848.36	1792.64	1886.25	2467.71	1866.7	1820.54	2208.11	17686.8
1.39	2557.71	1857.48	1782.25	1925.4	2481.14	1858.49	1835.36	2331.25	17785.7
1.4	2580.59	1879.4	1776.51	1864.46	2444.14	1888.99	1847.3	2291.24	17793.2
1.41	2599.98	1894.93	1823.75	1847.8	2447.56	1908.18	1802.83	2305.68	18549
1.42	2730.93	1840.14	1850.1	1825.01	2585.74	1880.69	1797.54	2471.3	18518.4
1.43	2913.91	1870.82	1842.69	1870.93	2608.05	1901.42	1788.77	2548.93	18625.9
1.44	2923.54	1850.94	1858.55	1875.33	2670.36	1896.74	1785.98	2490.5	18258.8
1.45	3043.25	1820.32	1829.9	1841.7	2825.17	1863.13	1813.38	2545.44	18559.8
1.46	3065.64	1781.64	1808.11	1894.57	3020.86	1902.73	1813.02	2635.33	18623.7
1.47	3144.04	1788.98	1828.05	1886.82	3126.88	1927.82	1806.52	2615.68	18809.5
1.48	3182.49	1802.02	1876.15	1880.23	3113.05	1866.75	1781.58	2801.46	19519.6
1.49	3325.37	1778.44	1872.1	1883.86	3263.13	1872.4	1775.2	2956.92	19606.2
1.5	3405.75	1759.88	1835.2	1841.44	3431.98	1859.45	1796.12	3166.23	20220.9
1.51	3388.13	1752.48	1811.38	1881.95	3516.8	1867.24	1797.71	3216.3	19991.2
1.52	3413.43	1764.31	1845.82	1866.9	3643.77	1842	1774.51	3241.57	20035.4
1.53	3578.09	1783.75	1872.57	1897.3	3832.25	1853.49	1779.12	3557.82	20094.3
1.54	3767.38	1783.39	1827.82	1884.13	4065.66	1861.81	1819.44	3714.49	19781
1.55	3809.48	1782.54	1845.42	1890.31	4156.92	1809.92	1812.57	3859.54	19843.4
1.56	3878.34	1809.6	1834.54	1896.58	4281.31	1834.01	1821.12	4117.45	19903.4
1.57	3833.93	1821.37	1852.42	1885.86	4550.15	1868.14	1826.38	4465.33	20058.5
1.58	3883.77	1785.42	1794.37	1946.5	4524.67	1855.87	1839.08	4695.44	20068.1
1.59	3950.87	1763.83	1806.64	1885.62	4643.12	1858.73	1810.19	4771.17	19735.5
1.6	4029.55	1779.82	1822.11	1869.27	4919.57	1914.12	1828.38	4993.64	19721.3
1.61	3894.66	1766.9	1825.93	1860.95	5024.42	1959.81	1905.67	5291.85	19789.6
1.62	3854.2	1762.46	1837.04	1897.52	5178.54	1915.83	1926.35	5612.55	19482
1.63	3673.67	1773.74	1843.46	1966.99	5231.38	1850.21	1908.38	5781.19	19369.4
1.64	3592.75	1792.89	1836.88	1938.29	5612.79	1869.23	1875.33	6260.35	19536.7
1.65	3454.57	1794.33	1846.42	1925.23	5802.02	1887.83	1865.62	6734.12	19629.8
1.66	3415.14	1741.32	1875.74	1898.55	5823.1	1854.19	1881.43	7219.65	19656.8
1.67	3301.24	1727.45	1854.83	1895.63	6021.68	1831.38	1865.56	7546.95	19042.2
1.68	3280.3	1749.67	1791.71	1944.93	6309.26	1864.04	1873.89	8036.45	19265.2
1.69	3252.82	1756.05	1782.25	1942.95	6636.49	1863.93	1866.77	8539.02	19117.7
1.7	3093.13	1786.85	1805.57	1913.58	6679.56	1867	1908.19	8779.35	19222.3
1.71	3017.55	1761	1819.46	1970.65	6756.1	1906.92	1919.8	9134.88	19177.6
1.72	3040.02	1762.58	1812.85	1931.4	6755.51	1968.27	1932.79	9608.42	19006.7
1.73	3032.29	1787.67	1811.52	1933.71	6927.94	1931.32	1901.42	10094.8	19055
1.74	2947.96	1770.4	1787.13	1992.24	7124.99	1876.19	1925.62	10195.8	19119.2
1.75	2888.5	1762.63	1781.45	2026.25	7429.42	1890.99	1951.08	10629.2	18829.5
1.76	2834.83	1763.04	1831.14	2040.92	7821.93	1910.25	1952.17	11095.3	18707.7
1.77	2778.5	1753.32	1846.69	2054.04	7854.25	1857.87	1940.89	11835.8	18665.7
1.78	2806.38	1792.2	1801.69	2107.61	7819.43	1859.76	1942.96	12029	18764.2
1.79	2750.8	1834.07	1796.87	2160.82	7854.99	1927.49	1915.49	12131.3	18799.5
1.8	2606.08	1848.85	1817.04	2182.29	8186.76	1923.01	1888.8	12367.4	18671.7
1.81	2490.99	1877.2	1814.6	2187.92	8310.99	1895.21	1911.29	12718.2	18530.2
1.82	2506.94	1862.98	1834.45	2162.54	8690.17	1857.06	1955.79	13004.6	18298.7
1.83	2520.24	1822.79	1822.17	2092.37	8582.89	1852.74	1935.81	13159.2	18537.8
1.84	2446.83	1816.54	1774.89	2136.55	8692.62	1870.1	1936.6	13466.7	18626.2
1.85	2421.09	1805.65	1775.99	2164.98	8766.19	1889.51	1941.56	13570.4	18708.9
1.86	2412.93	1839.1	1855.58	2208.31	8967.68	1895.67	1983.19	14440.5	18321.9
1.87	2517.23	1858.81	1853.94	2202.3	9101.15	1893.85	2021.57	14575.4	18445.8
1.88	2458.66	1846.58	1841.63	2185.43	9290.68	1905.85	1947.74	14739.2	18410.8
1.89	2469	1827.17	1825.8	2175.05	9354.13	1911.3	1957.83	14953.9	18282
1.9	2468.06	1787.51	1826.73	2172.66	9626.4	1917.12	1911.93	14931.9	18222.4
1.91	2451.41	1791.77	1854.82	2267.96	9781.14	1947.19	1918.76	15003.4	18350.8
1.92	2373.49	1772.33	1818.69	2282.77	9724.81	1908.02	1914.99	15100.9	18293.5
1.93	2410.29	1765.38	1813.37	2350.63	9884.21	1915.93	1953.83	14481	18620.2
1.94	2331.89	1798.31	1834.07	2413.13	10172.6	1899.57	1964.3	14488.9	18501.3
1.95	2346.19	1807.51	1831.25	2475.7	10493.1	1900.44	1956.87	14861.3	18102
1.96	2355.83	1785.08	1860.24	2491.86	10603.6	1884.56	1938.15	15308.2	18023.4
1.97	2356.11	1791.1	1883.5	2444.07	11019.5	1879.61	1920.85	15665.7	17725.8
1.98	2294.99	1806.39	1840.27	2399.27	11082.9	1894.43	1883.25	15924	17077.8
1.99	2383.07	1820.04	1812.24	2547.56	10786.5	1970.98	1872.96	15712.5	16928.2
2	2327.34	1824.02	1813.21	2602.77	10971.9	1939.51	1948.76	15913.5	17209.8
2.01	2327.14	1781.61	1837.58	2667.88	11184.4	1894.1	1957.25	15686.1	16939.2
2.02	2317.63	1793.75	1867.44	2642.01	11304.8	1947.68	1996.38	15607.1	16619.2
2.03	2401.19	1798.33	1884.82	2701.54	11378.1	1875.33	1993.33	15360.7	16432.9
2.04	2422.2	1812.04	1856.45	2697.81	10834.5	1877.62	1932.18	15381.3	16246.2
2.05	2335.88	1869.44	1837.31	2778.63	10982	1914.42	1959.74	15668.5	16129.1
2.06	2289.29	1845.11	1860.37	2817.16	11514.7	1881.74	2007.77	15635.2	16000.8
2.07	2318.21	1818.05	1887.87	2935.41	11588.9	1856.85	2007.6	15868.3	15367.7
2.08	2296.49	1846.43	1899.52	3148.02	11714.2	1879.43	2004.96	15820	15171
2.09	2322.89	1889.54	1884.5	3330.56	11734	1902.37	2021.39	15519.3	15150.5
2.1	2267.77	1863.17	1851.44	3373.52	11907.5	1918.23	1999.02	15694.2	14726
2.11	2272.73	1885.65	1858.12	3569.5	11972.9	1880.61	2038.32	15494.4	14537.1
2.12	2248.01	1871.37	1935.52	3588.94	12019	1889.06	2040.21	15513.8	14583.2
2.13	2234.41	1830.51	1951.54	3748.8	11830	1867.2	2008.19	15608.5	14322
2.14	2251.17	1834.08	1909.51	3756	11601.1	1913.49	2053.71	15803.7	13878.6
2.15	2203.75	1845.27	1910.19	3823.23	11976.4	1918.71	2112.01	15690.7	13521.8
2.16	2155.52	1812.04	1920.56	4099.01	11829.5	1864.9	2132	15493.4	13742.9
2.17	2147.21	1811.82	1945.32	4282.82	11858.3	1858.39	2149.19	15428.4	13100.9
2.18	2123.51	1804.95	1943.57	4418.52	11669.6	1903.56	2132.13	15379.7	12786.3
2.19	2235.29	1845.54	1883	4503.35	11921	1923.5	2163.77	14941.8	12823.4
2.2	2299	1845.82	1877.87	4636.4	12339	1917.75	2190.73	14799.8	12376.8
2.21	2301.06	1858.36	1881.31	4839.39	12207.9	1919.83	2250.8	14637.7	12217.3
2.22	2284.19	1884.4	1886.24	4944.57	12258.1	1897.14	2302.83	14536.3	12237.8
2.23	2267.16	1851.31	1907.51	5160.77	12280.9	1904.77	2331.05	14747.4	12140.7
2.24	2287.17	1791.43	1893.58	5200.35	12120.7	1915.23	2393.23	14851.8	11852
2.25	2331.81	1762.19	1907.94	5309.14	12155.2	1930.39	2592.46	14768.8	11614.4
2.26	2403.09	1760.57	1908.86	5542.49	12263.8	1963.93	2601.14	14843.3	11541.5
2.27	2343.8	1782.15	1927.27	5582.48	12220.1	1910.45	2700.74	14508.9	11404.5
2.28	2298.37	1774.49	1883.39	5638.43	12528.3	1971.14	2684.92	14110.5	11366.3
2.29	2356.76	1776.58	1905.7	5718.44	12642.5	1999.37	2740.82	13921.7	11188.2
2.3	2395	1740.48	1908.99	5713.38	12472.4	2006.26	2848.2	13591.3	11214.3
2.31	2376.74	1757.18	1966.75	5928.38	12477.5	1972.99	2886.7	13461	11018.4
2.32	2401.24	1767.31	1894.96	6214.17	12470.2	1960.99	3080.24	13578.2	10954.7
2.33	2433.05	1782.71	1845.92	6468.01	12348.8	1932.19	3093.79	13531.3	11079.4
2.34	2427.64	1782.23	1851.94	6348.45	12607.4	1932.26	3212.08	13400.8	11009.1
2.35	2402.43	1755.54	1848.06	6274.73	12497.1	1921.73	3286.69	13371.2	10815.9
2.36	2412.02	1811.44	1848.8	6281.17	12373.7	1937.99	3496.56	13092.2	10320.2
2.37	2430.54	1803.32	1875.35	6529.36	12498.3	1924.11	3649.75	12910.5	9979.8
2.38	2438.69	1787.63	1871.25	6727.7	12305.1	1921.19	3693.06	12876.1	10052.6
2.39	2479.86	1753.37	1888.43	6664.36	12142.9	1934.92	3786.44	12587.3	9957.05
2.4	2447.12	1772.06	1942.08	6882.13	12252.5	1938.06	4117.62	12423.2	10069.8
2.41	2445.57	1778.87	1938.79	7117.99	12181.1	1915.65	4174.2	12630.4	9830.12
2.42	2425.58	1758.54	1989.7	7128.32	12349.5	1881.24	4392.42	12600.5	9549.9
2.43	2412.02	1768.4	1979.3	7249.35	12303.1	1871.06	4622.62	12456	9564.82
2.44	2418.67	1750.46	1955.36	7428.79	12496.4	1877.8	4596.02	12416.7	9512.6
2.45	2429.01	1757.82	1911.15	7297.77	12327.2	1871.26	4801.17	12566	9351.37
2.46	2405.99	1751.92	1931.48	7522.57	12180	1875.68	5137.99	12331	9365.9
2.47	2495.17	1756.02	1944.48	7719.76	12312.5	1874.23	5424.88	12151.1	9208.2
2.48	2634.06	1758.65	1924.8	7619.52	11853.4	1876.64	5620.38	12244.8	9216.14
2.49	2679.07	1812.81	1916.51	7720.51	11605	1905.62	5999.88	12078	9249.58
2.5	2727.95	1792.63	1941.95	7620.38	11614	1905.46	6059.06	11580.8	9229.99
2.51	2812.56	1773.85	1975.21	7852.55	12104	1824.68	6056.61	11783	9303.21
2.52	2753.61	1752.39	1962.77	7936.3	12046.8	1826.02	6293.35	11675.4	9225.18
2.53	2737.96	1764.44	1983.67	8118.38	12012.1	1843.93	6362.38	11455.1	9375.19
2.54	2833.01	1799.69	1979.37	8249.96	11713.5	1853.33	6482.24	11408.8	9057.2
2.55	2884.71	1812.29	2015.81	8348.07	11515.7	1859.27	6853.15	11127	9149.46
2.56	2878.82	1823.35	2029.12	8327.75	11771.7	1896.2	7071	11068.5	9304.73
2.57	2865.43	1779.2	2044.04	8317.96	11701.9	1856.08	6954.62	11179.4	8938.87
2.58	3032	1755.76	2053.21	8402.06	11535.8	1842.27	7148.49	10980.9	9268.9
2.59	3071.33	1781.92	2021.81	8424.25	11558.5	1866.2	7585.38	10956	9428.42
2.6	3051.96	1789.85	2057.96	8479.69	11419.3	1850.98	7724.89	10788.3	9303.93
2.61	3031.38	1810.79	2079.18	8492.79	11430.6	1865.6	7848.55	10832.6	8941.74
2.62	3080.14	1832.88	2066	8573.93	11165.8	1869.85	7973.69	11111.4	8770.69
2.63	3179.43	1773.86	2068.59	8569.96	11210.4	1875.9	7962.61	10937.9	8947.4
2.64	3143.44	1771.26	2136.38	8640.57	11205.7	1883.32	7884.74	10984.6	9170.61
2.65	3186.26	1807.23	2153.83	8479.17	11285.9	1916.94	8205.36	10858	8876.48
2.66	3317.98	1824.6	2226.73	8286.7	11330.4	1917.94	8307	10971.7	8694.89
2.67	3363	1796.73	2269.84	8483.82	11126.8	1928.89	8308.1	10468.2	8627.6
2.68	3253.01	1767.63	2273.01	8505.5	11226.8	1939.67	8495.56	10261.4	8804.98
2.69	3380.08	1767.67	2267.67	8530.32	11548.7	1974.05	8744.7	10490.8	9095.98
2.7	3363.39	1804.12	2345.79	8374.1	11333.5	1960.44	8925.85	10748.7	8954.35
2.71	3312.55	1784.39	2330.42	8630.87	11421	1976.61	8981.67	10290.2	8947.68
2.72	3331.99	1787.65	2426.29	8839.24	11171.7	1991.45	9247.4	10008.8	8808.9
2.73	3349.57	1802.29	2489.23	9103.54	10851.3	1976.27	9489.26	10056.3	8705.8
2.74	3357.16	1775.01	2440.58	8656.57	10824.7	1956.43	9656.56	10123.1	8800.61
2.75	3296.44	1793.74	2442.93	8983.68	10641.1	1944.75	9660.79	10239.3	8744.48
2.76	3176.01	1815.04	2545.07	9170.02	10688.9	1965.62	9530.05	10205.4	8680.76
2.77	3105.31	1813.31	2689.91	8966.83	11059.5	1939.9	9566.3	10210.8	8970.43
2.78	3122.67	1811.63	2805.55	8994.1	11049.4	1957.95	9947.01	10272.7	9012.82
2.79	3081.13	1815.37	2896.06	8981.76	10801	1944.5	10062	9995.06	9162.85
2.8	2998.01	1808.27	2884.8	8938.13	10794.3	1911.54	9854.98	9878.54	8759.81
2.81	3057.77	1783.87	2988.09	9222.3	10677.8	1911.54	9828.61	9847.44	8670.79
2.82	2985.38	1872.21	3064.62	9121.92	10787.9	1908.17	10129.5	9890.05	8790.68
2.83	2882.71	1873.63	3094.46	8816.76	10767.3	1894.79	10117.8	10072.8	8847.69
2.84	2863.94	1866.37	3223.26	8835.81	10870.5	1899.01	10229.2	9924.43	8840.23
2.85	2663.7	1823.14	3390.24	9223.52	10896.8	1980.54	10270.9	9756.39	8623.24
2.86	2690.46	1796.65	3522.24	9234.26	10645.4	1968.77	10392.3	9651.1	8495.43
2.87	2722.45	1762.38	3757.08	9515.82	10992.6	1949.3	10337	9787.67	8493.44
2.88	2649.59	1776.99	3722.39	9026.96	10933.7	1931.05	10411.6	9841.49	8494.55
2.89	2578.57	1781.61	3713.49	9310.83	11103.4	1985.19	10580.2	9741.51	8831.3
2.9	2440.56	1780.31	3934.73	9417.3	10738.9	1948.02	10533.1	9553.39	8836.19
2.91	2506.99	1792.57	4116.25	9303.96	10563.7	1975.24	10226.6	9339.12	8674.17
2.92	2469.58	1779.15	4225.76	9350.1	10367.1	1953.18	10099.7	9240.63	8673.04
2.93	2490.67	1785.12	4398.25	9154.48	10582.2	1953.56	10425.6	9092.25	8668.19
2.94	2434.64	1780.94	4645.94	9131.92	10490.2	2015.15	10280.2	8817.12	8562.18
2.95	2387.08	1829.79	4851.48	9184.05	10535.4	1999.55	10093.9	8797.18	8466.48
2.96	2432.08	1829.14	4965.82	9419.15	10455.1	2006.98	10120.9	8788.57	8444.86
2.97	2410.7	1828.37	5278.93	9307.44	10363.8	1956.32	10333.5	8587.24	8160.98
2.98	2455.76	1822.69	5437.02	9450.55	10402.7	1910.38	10185.2	8553.23	8072.11
2.99	2467.23	1783.71	5607.93	9365.68	10049	1963.76	10087.4	8819.33	8032.02
3	2406.57	1831.19	5660.12	9369.99	10093.7	1974.23	10032.3	8423.25	8321.32
3.01	2408.66	1835.9	5786.04	9242.79	9737.81	1941.56	10097.6	8529.77	8647.69
3.02	2466.76	1847.9	6014.86	9093.65	9979.57	1933.68	10196.4	8425.98	8178.48
3.03	2494.39	1855.17	6178.96	9254.33	9869.68	1918.27	9875.64	8386.63	7990.25
3.04	2487.86	1835.58	6552.24	9131.46	9684.23	1991.69	9408.44	8060.82	8164.99
3.05	2417.87	1813.9	6682.85	9079.75	9542.54	2027.6	9474.8	8254.67	7983.51
3.06	2359.23	1839.18	6839.29	9451.79	9389.9	1946.18	9444.85	8241.27	7962.67
3.07	2394.61	1863.15	7007.13	9530.15	9469.42	1960.81	9613.29	8321.73	8250.25
3.08	2471.94	1826.11	7175.11	9278.14	9688.86	1977.01	9599.38	8114.15	8315.93
3.09	2445.94	1861.1	7172.13	8943.71	9658.21	1954.5	9631.58	8019.27	7948.87
3.1	2429.18	1846.86	7324.32	9130.51	9529.3	1936.32	9702.62	7991.83	7821.87
3.11	2382.71	1852.07	7664.01	9009.04	9685.9	1937.74	9570.76	7928.12	7923.35
3.12	2324.11	1866.73	7747.04	8891.63	9915.89	1897.06	9210.87	8050.4	8307.24
3.13	2352.32	1850.26	7803.63	8711.29	9903.87	1901.79	9288.11	7810.73	8079.36
3.14	2360.82	1855.99	8062.08	8602.79	9941.9	1897.83	8919.4	7583.73	7825.6
3.15	2399.19	1870.94	8101.87	8933.18	9804.43	1913.95	9029.02	7559.8	7603.88
3.16	2283.88	1887.62	8150.95	8694.81	9854.24	1910.07	8983.32	7644.7	7934.25
3.17	2206.41	1883.02	8180.27	8982.14	9627.18	1882.85	8887.83	7825.51	7964.01
3.18	2286.51	1868.32	8548.63	8677.8	9602.04	1900.05	8542.3	7504.04	7968.07
3.19	2357.43	1849.33	8448.57	8628.74	9409.12	1982.3	8464.94	7719.18	7927.33
3.2	2337.66	1868.33	8856.19	8307.08	9184.89	1996.43	8155.11	8142.99	7871.96
3.21	2368.05	1835.7	8956.11	8281.48	9418.5	2005.62	8083.02	7976.55	7900.49
3.22	2413.89	1816.48	9056.9	8418.77	9668.3	2049.17	8196.52	7833.67	7734.55
3.23	2430.88	1810.18	8986.95	8482.81	9433.76	2062.67	8415.15	7642.24	7735.86
3.24	2301.54	1864.27	9005.95	8403.49	9391.77	2064.27	8354.4	7493.64	7622.95
3.25	2333.99	1901.71	8863.64	8328.15	9454.01	2020.19	8152.49	7331.02	7595.71
3.26	2359.73	1898.56	9136.39	8087.15	9304.07	1983.96	7978.99	7437.1	7602.68
3.27	2312.67	1877.07	9368.85	8282.67	9189.51	2080.18	8004.19	7705.38	7519.33
3.28	2246.68	1870.08	9210.31	8131.32	9263.76	2090.05	8142.54	7608.96	7781.06
3.29	2133.88	1897.85	9421.65	8236.82	9222.38	2074.25	8211.46	7380.18	7834.64
3.3	2165.54	1875.56	9551.23	8192.83	9359.25	2049.89	8002.81	7370.88	7860.9
3.31	2265.68	1855.21	9276.07	7994.49	9558.69	2113.19	8165.57	7441.24	7728.19
3.32	2339.08	1853.14	9375.82	7923.92	9518.94	2154.34	8008.06	7423.74	7517.33
3.33	2241.58	1846.24	9569.13	7965.49	9418.92	2171.57	8089.01	7300.95	7804.01
3.34	2254.08	1862.13	9450.01	8104.1	9314.76	2149.8	7742.04	7235.4	8149.77
3.35	2298.83	1869.99	9293.17	7919.63	9261.19	2148.96	7778.58	7328.38	7891.24
3.36	2292.7	1848.96	9261.42	7669.18	9191.74	2109.07	7791.86	7339.8	7760.82
3.37	2275.44	1860.96	9316.5	7719.7	9200	2236.09	7803.38	7190.46	7742.23
3.38	2277.88	1851.18	9447.18	7908.33	9023.54	2325.68	7711.13	7238.76	7499.87
3.39	2342.5	1842.68	9632.02	7747.63	8849.39	2272.74	7583.07	7218.3	7626.11
3.4	2275.44	1864.82	9699.57	7553.19	8855.39	2201.41	7387.65	7032.11	7820.36
3.41	2270.27	1876.3	9287.61	7666.71	8813.19	2277.96	7470.36	7231.71	7794.58
3.42	2229.18	1847.12	9296.52	7688.27	8718.83	2454.12	7443.55	7358.01	7894.88
3.43	2215.38	1839.48	9360.74	7818.37	8681.82	2552.84	7547.67	7405.11	7979.51
3.44	2180.19	1812.14	9329.17	7747.23	8746.07	2569.81	7445.14	7299.48	7868.2
3.45	2220.93	1813.56	9492.05	7689.65	8631.94	2629.09	7338.52	7122.86	7561.6
3.46	2322.33	1806.08	9462.81	7476.74	8604.7	2782.08	7225.24	7319.12	7439.88
3.47	2283.16	1823.4	9402.26	7395.11	8613.3	2874.61	7272.1	7210.48	7670.7
3.48	2252.26	1830.15	9141.94	7542.99	8760.51	2939.38	7398.08	7267.38	7842.06
3.49	2344.31	1872.96	9142.01	7613.44	8772.3	3020.95	7545.07	7126.95	7907.63
3.5	2363.51	1875.01	9029.38	7563.07	8590.81	3064.58	7304.32	7405.75	7747.07
3.51	2234.08	1858.79	9049.13	7394.2	8474.32	3114.12	7140.39	7504.69	7572.19
3.52	2249.92	1915.44	8677.96	7218.15	8533.51	3301.33	7070.43	7602.55	7724.68
3.53	2274.96	1889.06	8984.26	7292.88	8807.49	3492.92	6941.56	7638.89	7611.55
3.54	2274.73	1891.85	9180.63	7461.92	8929.79	3575.46	6850.69	7436.95	7490.88
3.55	2257.06	1899.7	9151.63	7366.43	8588.83	3705.69	6440.18	7382.45	7641.56
3.56	2294.91	1901.57	9175.37	7390.68	8287.81	3767.82	6764.8	7432.46	7512.55
3.57	2307.69	1951.88	8816.95	7215.82	8430.08	3971.3	6843.04	7206.9	7524.43
3.58	2310.18	1939.49	8644.61	7386.04	8536.7	4106.8	6831.04	7090.23	7723.2
3.59	2250.05	1917.65	8760.33	7737.61	8726.5	4195.64	6675.8	6978.43	7521.42
3.6	2280.5	1892.7	8905.81	7479.35	8630.75	4201.07	6503.08	7039.98	7557.7
3.61	2380.36	1872.7	8887.38	7476.36	8680.89	4274.11	6601.87	7061.17	7622.29
3.62	2301.41	1921.57	8831.76	7534.55	8519.98	4545.62	6454.71	7205.37	7576.79
3.63	2324.27	1893.74	9020.49	7438.42	8475.44	4634.04	6533.92	7051.56	7458.49
3.64	2320.77	1941.33	9300.52	7218.51	8580.12	4807.19	6614	7348.42	7337.26
3.65	2312.98	1968.73	9097.7	7493.61	8678.11	4971.25	6568.65	7187.19	7397.55
3.66	2268.04	1951.37	9150.93	7452.38	8459.64	5120.52	6409.17	7100.74	7349.43
3.67	2244.95	1947.89	8967.55	7682.36	8513.6	5320.63	6421.4	7242.68	7349.82
3.68	2264.48	1909.74	8795.45	7654.31	8385.19	5282.94	6200.17	7370.79	7591.7
3.69	2345.2	1917.75	8665.06	7651.89	8682.71	5441.55	6174.87	7541.11	7254.43
3.7	2366.44	1926.69	8713.32	7664.98	8801.67	5536.2	6089.46	7416.36	7063.95
3.71	2281.96	1940.44	8647.64	7413.6	8622.63	5569.48	6249.52	7411.96	7107.5
3.72	2316.79	1883.63	8553.17	7349.81	8197.65	5779.39	6328.23	7388.93	7276.4
3.73	2277.94	1892.74	8548.26	6903.21	8296.5	5974.05	6368.44	7260.36	7347.99
3.74	2321.48	1960.1	8766.45	6939.94	8552.69	6255.13	6033.12	7024	7407.24
3.75	2334.21	2008.12	8831.93	7013.32	8616.92	6118.86	6137.93	7031.95	7236.99
3.76	2359.66	2031.24	8674.23	7043.07	8413.89	6272.89	6161.79	7078.63	7217.12
3.77	2431.45	2108.32	8601.39	7034.13	8266.73	6417.3	6125.52	7129.86	7108.86
3.78	2418.02	2067.23	8565.23	7160.4	8347.19	6611.45	5995.55	7191.61	7389.32
3.79	2377.51	2036.21	8464.25	7208.37	8207.96	6693.12	5950.52	7250.24	7124.51
3.8	2420.51	2059.99	8420.73	7016.46	8207.81	6676.38	5888.67	7503.85	6802.07
3.81	2430.43	2066.79	8503.65	6983.13	8016.27	7064.79	5889.3	7644.61	7072.92
3.82	2366.92	2140.7	8438.92	7007.12	8159.57	7105.24	5931.4	7276.57	7321.7
3.83	2391.68	2200.54	8305.62	6840.96	8187.85	7521.74	5842.45	7089.11	7074.01
3.84	2430.64	2175.73	8497.31	6976.75	8218.73	7831.73	5802.3	7091	6915.94
3.85	2469.19	2194.67	8294.04	7176.77	8152.82	7476.76	6069.42	7003.64	6968.01
3.86	2356.5	2295.91	8293.5	7156.77	7911.54	7690.37	5954.85	7036.3	7004.82
3.87	2414.96	2326.57	8345.64	7138.12	7803.65	7624.1	6155.76	7100.68	6881.58
3.88	2405.7	2230.18	8259.65	7069.54	7721.17	7785.87	5936.23	6876.45	6798.01
3.89	2389.14	2314.67	8188.94	7135.33	7753.38	7888.73	5842.11	6994.27	6878.1
3.9	2443.87	2383.94	8078.69	7300.58	7596.96	7983.99	5910.02	7067.96	6940.46
3.91	2324.38	2489.09	8228.65	7275.4	7485.51	8007.13	5834.33	6944.39	6679.77
3.92	2396.66	2579.34	8220.29	7213.55	7613.23	8375.26	6043.26	6732.06	6527.12
3.93	2425.96	2539.81	8218.94	7020.25	7854.96	8419.52	6019.06	6948.7	6662.71
3.94	2332.99	2643.67	8181.62	7138.02	7872.63	8264.24	5884.27	6994.3	6433.52
3.95	2377.23	2764.56	8134.52	7125.01	7729.29	7899.52	5842	6790.07	6398.05
3.96	2456.64	2941.45	8302.02	7102.05	7714.04	8288.54	6093.61	6800.57	6541.77
3.97	2472.39	2931.88	8256.69	7032.56	7696.27	8311.39	5957.77	6680.45	6841.54
3.98	2514.84	2985.01	8161.01	7143.94	7604.24	8433.73	5708.19	6597.54	6706.85
3.99	2454.48	3071.68	8032.12	7117.19	7504.31	8352.31	6045.19	6838.9	6477.27
4	2347.54	3135.87	7936.6	7016.11	7453.56	8522.57	6027.7	6715.18	6405.5
4.01	2418.96	3374.69	8073.01	6976.27	7730.45	8710.24	5752.83	6500.17	6577.92
4.02	2471.84	3310.91	8070.51	7228	7729.55	8617.95	5756.02	6556.19	6800.05
4.03	2563.39	3393.26	8177.1	7133.76	7297.4	8623.43	5898.48	6893.56	6674.86
4.04	2535.62	3513.62	8138.64	7198.64	7116.08	8841.14	5900.74	6824.2	6559.3
4.05	2663.77	3687.84	8073.67	7076.63	7247.18	8632.98	5954.65	6822.18	6360.69
4.06	2709.99	3795.2	7905.71	6983.15	7387.62	8488.11	5907.11	6764.77	6383.68
4.07	2742.13	3808.38	8125.29	7027.14	7633.37	8574.38	5944.8	6686.85	6334.68
4.08	2646.06	3943.09	8250.71	7052.89	7775.33	8697.24	5744.6	6656.55	6299.65
4.09	2770.82	4164.42	7949.55	6936.04	7770.46	8790.89	5693.5	6535.15	6256.57
4.1	2781.09	4099.83	8168.17	6782.3	7548.81	8643.63	6020.11	6708.23	6345.4
4.11	2657.44	4294.18	8058.51	6670.68	7392.74	8613.54	6048.25	6629.68	6429.52
4.12	2778.38	4424.79	8009.62	6699.31	7242.4	8410.15	5885.65	6738.83	6408.68
4.13	2911.38	4619.14	8167.04	6653.62	7295.43	8358.98	5795.21	6709.92	6318.86
4.14	2963.27	4759.06	8008.7	6764.1	7507.24	8375.83	5826.08	6542.92	6110.4
4.15	2973.57	4879.42	7903.11	6914.92	7355.3	8203.73	5640.24	6298.99	6277.98
4.16	3138.61	5043.37	7667.48	6769.54	7259.1	8314.05	5489.69	6509.68	6120.87
4.17	3231.58	5346.37	7550.85	6439.39	7247.75	8471.54	5499.02	6605.17	5894.86
4.18	3224.8	5575.06	7638.93	6386.05	6963.05	8571.52	5639.23	6626.96	6149.83
4.19	3377.62	5605.69	7661.27	6533.98	7095.33	8419.51	5591.14	6667.43	6349.1
4.2	3478.83	5685.79	7579.77	6537.79	6929.75	8607.87	5584.07	6552.31	6106.67
4.21	3511.87	5936.99	7616.81	6600.81	6805.46	8280.1	5737.29	6592	5992.6
4.22	3678.44	6229.27	7843.35	6618.58	6742.05	8251.71	5776.25	6506.12	6034.6
4.23	3663.98	6341.7	7810.48	6615.15	6931.52	8197.19	5865.93	6599.81	6170.2
4.24	3672.07	6361.33	7996.13	6557.81	6943.77	8036.93	5908.61	6205.9	6219.7
4.25	3767.57	6636.74	7676.56	6522.98	6793.27	8086.26	5809.76	6023.9	6213.55
4.26	3910.54	6864.12	7881.65	6584.11	6836.9	8135.4	5879.14	6098.24	5950.82
4.27	3930.94	6692.1	7765.57	6732.07	6669.92	8069.9	6029.9	6181.71	5898.14
4.28	4040.08	6767.98	7770.74	6787.02	6698.76	8018.93	5870.67	6334.25	6115.29
4.29	4190.74	6803.58	7672.29	6315.67	6707.25	7899.74	5725.74	6501.6	6136.88
4.3	4195.8	6838.48	7584.69	6279.77	6586.85	7822.14	5593.44	6385.69	6011.99
4.31	4296.48	6914.44	7526.89	6384.1	6475.26	7639.69	5665.96	6270.08	6101.8
4.32	4318.21	6928.14	7677.19	6483.08	6463.45	7881.52	5883.87	6271.73	6211.48
4.33	4352.73	6965.12	7655.58	6733.99	6454.33	7767.63	5861.52	6230.24	6089.27
4.34	4494.18	7090.2	8035.85	6481.29	6416.19	7678.5	5733.49	6194.58	5944.44
4.35	4734.98	7013.87	8110	6416.33	6541.87	7558.79	5464.38	6190.1	5909.56
4.36	4789.7	7311.51	7651.57	6287.21	6383.3	7682.08	5452.48	6346.01	5878.29
4.37	4686.27	7604.64	7682.2	6310.52	6492.94	7745.67	5763.02	6135.51	5782.64
4.38	4651.68	7559.75	7642.65	6086.89	6583.4	7461.31	5761.93	6111.33	6007.94
4.39	4515.81	7595.85	7373.07	6026.51	6596.35	7401.06	5741.35	6047.77	5892.51
4.4	4445.12	7487.99	7401.45	6089.56	6519.1	7682.75	5679.35	6025.56	5708.82
4.41	4615.25	7440.45	7510.49	6318.18	6464.48	7559.88	5620	6028.44	5798.9
4.42	4624.52	7503.04	7812.25	6404.08	6503.9	7376.15	5899.27	6145.24	5846.98
4.43	4381.11	7830.26	7945.87	6185.01	6393.63	7307.58	5667.65	6197.12	5658.88
4.44	4330.98	7600.86	7745.04	6069.23	6342.52	7015.55	5478.6	5956.55	5602.76
4.45	4207.81	7625.1	7560.98	6130.57	6312.08	6920.7	5731.21	6021.52	5607.44
4.46	4107.89	7832.77	7443.12	6277.58	6209.44	6723.79	5850.99	6008.07	5651.5
4.47	4013.06	7503.37	7583.45	6217.83	6405.51	6581.3	5598.86	5825.19	5481.25
4.48	4226.77	7730.85	7636.46	6082.8	6470.51	6727.01	5505.77	5962.31	5415.04
4.49	4143.86	7693.93	7562.9	6253.52	6201.67	6757.1	5514.17	5786.67	5346.56
4.5	4174.89	7644.99	7776.07	5992.04	6225.35	6542.55	5402.74	5779.12	5540.74
4.51	4177.6	7546.82	7743.74	6124.07	6068.67	6542.21	5444.36	5878.02	5619.76
4.52	4336.48	7579.27	7945.02	6193.4	6017.76	6556.89	5471.98	5807.06	5641.61
4.53	4399.02	7539.85	7737.02	6056.15	6245.64	6531.92	5327.79	5738.89	5331.98
4.54	4433.88	7462.79	7641.21	6106.68	6125.31	6599.5	5250.51	5672.25	5217.81
4.55	4404.36	7445.35	7911.23	6023.18	6016.6	6386.48	5249.38	5765.76	5277.2
4.56	4363.25	7635.56	7706.77	5743.31	5826.11	6501.62	5515.67	5805.23	5255.14
4.57	4553.18	7674.79	7812.69	5547.6	5776.62	6455.1	5564.36	5673.42	5369.54
4.58	4597.52	7603.87	7809.52	5704.7	5763.69	6442.73	5688.62	5637.63	5215.14
4.59	4622.29	7183.15	7691.2	5791.06	5842	6285.89	5498.86	5596.68	5140.65
4.6	4411.86	7201.82	7583.35	5730.94	5896.51	6139.88	5482.27	5528.4	5239.6
4.61	4325.43	7337.46	7262.49	5868.52	5925.75	6030.43	5267.69	5393.36	5164.92
4.62	4459.81	7224.82	7145.04	5802.58	5803.2	6191.19	5242.54	5505.55	4967.02
4.63	4588.3	7314.32	7299.51	5924.08	5736	6358.12	5344.37	5543.46	5060.24
4.64	4577.99	7246.15	7528.17	5809.38	5618.79	6115.75	5416.38	5404.73	5229.13
4.65	4612.48	7030.5	7586.42	5788.71	5821.18	6263.98	5322.19	5365.93	5203.31
4.66	4422.13	6883.83	7448.46	5800.69	5763.74	6097.99	5272.26	5403.26	5091.04
4.67	4472	6933.06	7316.76	5757.12	5654.17	5786.46	5227.43	5594.79	5178.51
4.68	4584.75	7138.29	7369.3	5784.4	5621.75	5998.02	5104.56	5551.27	5266.07
4.69	4516.8	6948.19	7183.6	5844.38	5510.37	6095.98	5089.67	5392.95	5229.13
4.7	4468.21	6864.77	7287.35	5755.49	5214.95	6110.65	5148.35	5591.46	5346.69
4.71	4506.49	6926.92	7518.85	5620.92	5295.08	5917.81	5160.14	5499.71	5278.39
4.72	4350.21	6829.3	7309.69	5558.88	5301.9	5889.42	5212.29	5446.17	5049.54
4.73	4241.51	6934.54	7402.55	5643.74	5537.92	5905.04	5271.88	5599.11	4958.96
4.74	4183.52	6954.15	7078.77	5655.08	5679.71	6011.45	5099.25	5453.19	5210.46
4.75	4119.99	6794.32	6985.57	5717.58	5511.58	6028.87	4782.23	5396	5395.45
4.76	4061.61	6839.54	7033.36	5680.57	5493.87	5885.32	4964.13	5411.96	5390.57
4.77	3994.23	6712.68	7081.13	5569.05	5230.93	5785.73	5172.08	5422.06	5170.93
4.78	3981.64	6759.07	6950.93	5490.61	5371.27	5825.94	5158.35	5443.6	5214.82
4.79	3643.05	6959.44	7095.55	5394.18	5313.45	6065.27	4962.19	5341.5	5173.55
4.8	3601.68	7051.77	7224.51	5409.1	5446.85	6156.23	4955.69	5192.51	5050
4.81	3589.13	6928.45	7057.49	5447.07	5273.44	6168.77	4827.36	5206.62	5128
4.82	3499.24	6973.62	6910.92	5322.19	5377.93	5829.96	4887.25	5211.25	5121.17
4.83	3413.04	6851.39	7004.54	5271.27	5480.65	5593.58	4933.69	5274.18	5081.63
4.84	3486.34	6968.68	6986.58	5343.02	5372.06	5545.74	4979.37	5185.49	5062.06
4.85	3308.98	6818.12	6784.05	5333.04	5355.83	5647.99	4949.73	5231.05	5012.96
4.86	3274.71	6812.87	6900.12	5181.44	5410.49	5566.05	4962.63	5284.4	5065.17
4.87	3265.05	6665.76	6813.52	5204.83	5084.52	5894.92	4921.82	5327.82	4928.6
4.88	3147.08	6696.43	6692.5	5394.46	4977.19	6247.79	4986.52	5112.18	4888.23
4.89	3028.87	6484.37	6763.99	5290.06	5045.77	6082.55	5145.57	5057.54	5134.93
4.9	3032.58	6372.35	6638.65	5357.99	5042.87	6075.17	4955.52	5029.39	5074.87
4.91	2965.58	6383.19	6822.75	5299.14	4952.57	6022.14	4761.49	5134.27	4891.57
4.92	3081.64	6424.33	6815.37	5247.89	5072.25	5905.58	4812.65	5190.85	4999.88
4.93	3049.74	6419.83	6772.49	5287.98	5066.01	5879.29	4750.35	5032.68	4979.5
4.94	2917.54	6473.57	6884.93	5208.15	4933.99	5843.61	4742.82	4904.42	5033.19
4.95	2913.16	6435.15	6836.98	5051.51	4800.13	6084.99	4824.25	4861.99	5019.01
4.96	3069.56	6480.46	6509.68	4997.01	4930.71	5908.12	4908.5	4969.64	4996.24
4.97	2955.92	6415.18	6723.81	5003.95	4961.82	5764.48	4966.65	4943.76	4754.32
4.98	2901.57	6399.58	6377.77	5053.94	4974	5929.1	4807.25	4847.89	4867.02
4.99	2819.38	6418.48	6301.94	5038.52	4963.44	5583.67	4739.71	4802.94	5108.62
5	2776.04	6526.17	6302.96	5020	4891.55	5534.61	4829.5	4808.35	5102.43
5.01	2687.52	6485.51	6194.67	5017.48	4850.48	5581.38	4705.21	4941.05	5089.13
5.02	2619.05	6476	6381.12	4927.76	4960.65	5620.8	4596.26	4826.63	4836.69
5.03	2520.63	6525.49	6526.92	5025.7	4865.07	5639.79	4735.51	4828.54	4865.38
5.04	2627.13	6424.35	6537.1	4916.18	4884.71	5939.21	4733.67	4872.14	5119.01
5.05	2754.24	6341.35	6641.33	4808.98	4899.6	5896.73	4745.49	5003.27	5027.7
5.06	2723.29	6353.9	6372.31	4811.33	4878.31	5852.77	4778.12	4765.45	5069.77
5.07	2592.91	6194.77	6148.43	4773.99	4899.52	5701.14	4713.64	4505.75	5082.88
5.08	2555.12	6500.92	6277.42	4696.58	4956.74	5718.77	4652.55	4628.96	4906.94
5.09	2483.11	6579.43	6367.27	4841.71	4965.79	5603.81	4703.23	4617.93	4987.76
5.1	2536.37	6226.07	6429.88	4790.95	4663.9	5617.13	4666.69	4553.93	4957.8
5.11	2642	6005.79	6514.31	4721.69	4831.27	5588.98	4636.86	4538.68	5003.51
5.12	2597.61	6274.93	6422.06	4694.81	4940.35	5770.11	4647.13	4681	4983.52
5.13	2637.38	6560.68	6457.06	4936.14	5036.17	5957.85	4774.1	4690.75	4894.99
5.14	2598.66	6685.5	6416.4	4780	4997.74	5811.76	4604.76	4845.98	4882.1
5.15	2618.95	6645.67	6239.99	4824.83	4810.68	5775.13	4431.69	4926.87	4864.9
5.16	2638.2	6480.9	6216.52	4938.87	4709.05	5710.79	4546.8	4705.06	4947.96
5.17	2531.38	6495.48	6319.12	4964.96	4853.54	5601.96	4520.77	4742.98	5103.08
5.18	2485.16	6264.55	6249.68	4824.98	4966.06	5608.69	4484.18	5023.96	4870.83
5.19	2404.36	6169.35	6239.4	4684.64	4966.18	5565.51	4414.71	4815.11	4990.77
5.2	2414.37	6165.48	5952.76	4677.01	4908.06	5309.95	4462.83	4855.57	5075.65
5.21	2562.8	6271.52	6041.6	4564.99	4921	5402.14	4359.5	4994.05	5077.64
5.22	2506.39	6451.94	6088.17	4543.67	4725.01	5481.95	4479.32	4960.44	5035.95
5.23	2551.19	6521.01	6163.98	4654.29	4729.61	5582.49	4521.13	4952.42	5143.46
5.24	2526.64	6630.85	5987.45	4758.15	4634.92	5510.96	4465.76	4922.89	5225.98
5.25	2563.88	6520.73	5900.29	4914.79	4756.37	5373.25	4377.8	4758.1	5076.8
5.26	2500.51	6347.67	6013.56	4696.23	4742.38	5504.74	4456.26	4878.9	5050.24
5.27	2570.33	6129	5996.95	4523.26	4804.42	5478.54	4561.15	4863.92	5099.85
5.28	2537.75	6152.93	6082.3	4570.86	4800.36	5296.43	4522.39	4991.86	5201.82
5.29	2536.32	6318.5	5893.46	4495.68	4692.71	5262.85	4355.73	4975.07	5363.69
5.3	2591.51	6000.6	5858.92	4477.54	4790.17	5451.1	4315.38	5007.08	5354
5.31	2511.3	5963.45	6203.35	4557.11	4801.74	5448.77	4257.32	4976.65	5412.01
5.32	2578.83	6115.17	6171.89	4539.13	4450.68	5408.35	4255.26	5035	5385.99
5.33	2565.77	6278	6122.35	4449.42	4477.17	5334.01	4240.24	4970	5387.65
5.34	2567.66	6103.1	5714.31	4487.05	4685.19	5507.26	4292.67	4779.93	5621.42
5.35	2610.87	5785.69	5750.75	4569.64	4721.86	5309.38	4380.96	4813.89	5493.54
5.36	2589.98	5935.79	5737.88	4428.02	4485.85	5245.67	4249.02	4757.38	5474.69
5.37	2430.75	5878.67	5431.15	4344.73	4599.77	5340.82	4139.49	5005.61	5684.83
5.38	2420.87	6039.43	5296.25	4261.2	4531.04	5362.2	4130.2	5061.24	5820.61
5.39	2536.23	5971.52	5620.74	4422.85	4516.29	5183.67	4001.05	5123.32	5975.62
5.4	2583.55	5784.43	5675.69	4568.73	4588.9	5020.75	4133.99	5080.77	5870.43
5.41	2548	5808.18	5459.18	4487.05	4746.32	5069.43	4222.04	5204.93	5937.39
5.42	2584.07	5945.29	5545.25	4252.26	4607.46	5091.24	4325.13	5107.38	6071.48
5.43	2422.24	5913.35	5407.23	4371.01	4682.99	5168.21	4166.77	5199.39	6009.25
5.44	2491.51	5693.25	5263.55	4280.81	4596.7	5104.63	4170.3	5178.39	5976.33
5.45	2487.8	5716.86	5457.4	4367.37	4592.37	4976.71	4034.09	4986.42	6164.33
5.46	2515.23	5729.8	5448.65	4122.83	4602.01	4986.96	4025.67	5223.98	6299.05
5.47	2438.09	5773.64	5353.26	4329.27	4664.2	5048.3	4096.61	5259.95	6391.45
5.48	2480.55	5734.48	5301.89	4317.44	4824.07	5156.68	4110.44	5201.82	6547.13
5.49	2522.62	5897.76	5405.55	4174.77	4783.1	5135.69	4132.25	5201.64	6740.98
5.5	2480.29	5823.5	5529.65	4206.42	4739.11	5098.27	4208.44	5259.63	6404.11
5.51	2536.32	5855.29	5394.89	4183.76	4806.39	4866.88	4194.18	5275.61	6545.49
5.52	2563.74	5795.42	5217.51	4209.1	4639.52	4915.17	4064.5	5419.7	6810.18
5.53	2448.86	5644.48	5126.21	4149.57	4728.57	4797.25	4101.07	5625.58	6971.57
5.54	2466.34	5658.85	5115.05	4172.1	4803.08	4945.63	4213.62	5660.49	6952.58
5.55	2517.94	5572.94	5081.93	4245.4	4741.6	4898.57	4144.31	5732.38	7080.42
5.56	2517.17	5641.24	5135.4	4351.43	4796.2	4917.04	4262.14	5754.23	6997.69
5.57	2520.62	5690.38	5321.69	4390.95	5021.45	4823.36	3961.55	5864.2	7013.94
5.58	2545.48	5650.54	5275.38	4354.04	4963.33	4768.89	4123.75	5885.6	7169.94
5.59	2483.24	5547.95	5175.1	4398.58	4920.4	4816.05	4160.86	5868.48	7458.56
5.6	2446.8	5556.77	5087.61	4338.11	4941.13	4995.79	4075.55	5932.37	7478.62
5.61	2445.25	5721.25	5030.86	4433.95	4843.51	4839.87	4152.9	6138.6	7720.36
5.62	2429.07	5564.05	5156.25	4338.89	4872.85	4839.37	4041.3	6250.01	7925.87
5.63	2410.04	5542.73	5153.44	4194.19	4987.69	4778.3	4200.51	6493.6	8155.14
5.64	2443	5303.51	5183.63	4284.63	4945.17	4700.38	4258.76	6497.06	8200.1
5.65	2314.44	5436.76	4974.64	4356.37	5099.64	4796.61	4279.01	6542.37	8067.36
5.66	2300.94	5745.29	4972.92	4412.79	5230.15	4710.5	4209.42	6496.4	8097.95
5.67	2464.18	5675.52	4874.99	4433.15	5298.99	4816.48	4388.21	6700.15	8349.98
5.68	2534.21	5504.31	4909.94	4447.17	5560.29	4720.57	4344.65	6787.49	8282.17
5.69	2447.04	5485.25	4890.42	4288.17	5452.05	4771.43	4365.76	6934.23	8286.43
5.7	2464.14	5539.6	4907.13	4366.4	5514.6	4958.74	4341.99	6618.79	8354.15
5.71	2457.52	5630.17	4861.43	4316.55	5559.01	4897.6	4267.12	6729.36	8197.95
5.72	2505.05	5469.79	4832.76	4306.52	5623.9	4783.94	4318.1	6694.46	8421.43
5.73	2454.07	5359.8	4825.08	4456	5739.11	4742.89	4295.56	6681.21	8779.94
5.74	2504.51	5410.58	4799.44	4418.44	5665.86	4795.07	4289.6	6823.23	8801.6
5.75	2473.61	5191.79	4715.14	4457.73	5987.57	4792.37	4241.9	7014.01	8787.67
5.76	2531.67	5006.67	4886.24	4432.62	6121.36	4949.62	4226.01	7187.23	8443.5
5.77	2577.05	4967.06	4852.32	4507.83	6166.32	4785.25	4453.83	7285.87	8826.3
5.78	2577.99	4846.04	4814.95	4530.26	6007.82	4756.79	4598.69	7377.83	8622.26
5.79	2482.39	5093.39	4829.2	4637.23	6027.64	4719.94	4401.02	7595.94	8270.68
5.8	2413.89	5147.43	4762.85	4618.21	6044.99	4813.73	4370.94	7608.7	8443.51
5.81	2390.92	5103.87	4678.25	4743.29	6033.17	4919.26	4436.6	7284.7	8440.25
5.82	2406.21	5024.6	4903.85	4766.9	6287.36	4749.19	4516.54	7278.35	8395.52
5.83	2429.52	4822.99	5026.73	4657.63	6501.36	4879.36	4476.26	7415.68	8447.89
5.84	2403.09	4974.19	4868.38	4761.17	6543.63	4810.35	4568.15	7654.08	8538.69
5.85	2352.31	5082.74	4810.26	4757.69	6648.4	4652.07	4606.87	7664.14	8599.82
5.86	2369.18	4928.73	4913.69	4747.86	6621.25	4590.05	4565.96	7516.17	8614.14
5.87	2391.69	5105.6	5027.27	4787.77	6641.07	4716.55	4591.01	7251.18	8998.63
5.88	2430.54	4932.44	4809.77	4974.87	6547.17	4647.06	4873.49	7488.11	9351.55
5.89	2397.79	4756.45	4847.89	5019.54	6844.48	4590.31	4709.67	7603.15	9463.77
5.9	2365.01	4675.31	4888.35	5208.63	6698.49	4616.4	4559.92	7681.44	9416
5.91	2351.12	4917.04	4794.99	5165.04	6778.02	4638.69	4829.02	7699.61	8938.07
5.92	2393.89	4997.8	4820.71	5012.52	6865.82	4704.94	5057.92	7836.64	9098.75
5.93	2386.86	4800.89	5003.81	4975.85	6901.07	4623.27	5043.38	7989.13	9108.83
5.94	2398.12	4809.69	4916.18	4945.43	6889.98	4702.15	4996.52	7835.71	9178.4
5.95	2404.63	4887	5019.92	5205.52	6796.92	4848.49	5089.05	7500.05	9240.6
5.96	2356.94	4905.2	5125.18	5115.9	6990.96	4741.92	4997.27	7620.26	9182.3
5.97	2335.36	4858.68	5228.46	5224.56	7256.08	4744.88	5089.25	7856.33	9231.32
5.98	2365.29	4889.23	5274.19	5215.36	7214.49	4649.27	5043.64	8019.06	9148.65
5.99	2389.77	5075.12	5394.76	5245.93	6967.94	4756.93	5200.24	7624.15	8999.04
6	2244.04	5117.02	5337.77	5327.95	6864.51	4777.65	5100.98	7735.37	9222.02
6.01	2283.73	5078.32	5433.08	5292.69	6858.92	4749.61	5137.93	7884.85	8991.32
6.02	2410.79	4951.23	5561.56	5362.62	6753.86	4457.67	5266.8	7820.99	8828.99
6.03	2307.46	4864.82	5424.69	5332.13	6842.26	4682.07	5626.3	7778.3	9029.3
6.04	2317.87	4786.27	5414.37	5503.13	6955.83	4661.18	5574	7854.65	9186.33
6.05	2413.76	4836.27	5373.14	5474.67	6965.93	4651.44	5333.27	7974.14	9088.27
6.06	2402	4726.1	5498.57	5525.11	6876.1	4878.74	5309.33	7991.61	8940.19
6.07	2274.51	4814.56	5627.25	5701.39	6711.49	4910.12	5248.68	8107.74	8948.69
6.08	2288.51	4883.13	5527.73	5682.24	6827.25	4863.89	5459.75	8236.4	8957.04
6.09	2296.59	5185.93	5411.3	5844.3	6945.05	4758.94	5355.49	7845.62	9246.86
6.1	2276.3	5029.35	5558.25	5894.55	7156.31	4588.08	5339.07	7874.25	9153.57
6.11	2244.38	4535.64	5902.82	5918.33	7074.88	4737.92	5268.98	7912.92	9054.23
6.12	2261.39	4502.96	5662.93	5814.27	7240.83	4878.29	5461.2	8194.61	8724.55
6.13	2275.05	4662.42	5739.45	5723.8	7039.51	4786.31	5614.8	8344.71	8789.65
6.14	2217.7	4598.07	5836.73	5778.45	7202.6	4746.27	5638.67	8029.76	8784.7
6.15	2226.36	4779.52	5835.54	5721.65	7110.94	4863.1	5516.08	7855.32	8805.39
6.16	2215.26	4800.74	5735.25	5809.25	7297.23	4741.06	5545.81	7977.57	8887.96
6.17	2262.36	4541.32	5864.54	6053.63	7270.43	4517.93	5508.43	8091.33	8721.71
6.18	2280.79	4522.23	5681.93	5934.2	7124.81	4741.02	5746.46	8163.8	8836.13
6.19	2227.32	4570.56	5811.49	5931.77	7135.35	4682.42	6014.93	8135.76	8813.27
6.2	2184.06	4718.51	5887.17	6259.83	6945.99	4675.8	5782.75	8353.71	8785.35
6.21	2229.8	4580.33	5893.46	6172.92	7103.64	4817.35	5870.07	8350.01	8868.37
6.22	2237.3	4607.05	5772.85	6128.06	6907.7	4830.67	5808.33	8421.46	8761.13
6.23	2245.62	4551.08	5828.26	6243.51	6941.33	4741.83	5814.9	8514.67	8860.63
6.24	2283.81	4590.27	6065.79	6013.64	6912.11	4817.99	5931.63	8215.43	9003.9
6.25	2299.58	4738.8	5868.31	6126.58	6886.82	4910.64	5911.32	8382.93	8953.61
6.26	2307.61	4773.26	5932.89	6201.36	6836.61	5061.63	5734.4	8487.37	9034.02
6.27	2189.24	4601.71	6045.73	6077.81	6934.33	4935.13	5912.86	8592.05	9263.1
6.28	2253.84	4745.42	5951.68	5840.42	7176.43	4927.96	6023.92	8533.25	9176.14
6.29	2204.11	4965.35	6155.87	5717.63	6741.75	4773.45	6305.02	8249.24	9046.01
6.3	2229.73	4725.56	6028.19	5777.37	6554.3	4711.08	6252.9	8342.6	9322.12
6.31	2195.01	4822.63	6031.76	5981.24	6801.19	4862.12	6209.29	8624.26	9536.42
6.32	2196.18	4734.07	6176.8	6005.12	6683.05	4951.8	6047.05	8803.52	9543.04
6.33	2186.54	4791.02	6062.86	5704.25	6661.65	5144.33	6205.32	8627.31	9792.86
6.34	2172.73	4744.05	6117.07	5798.95	7195.2	5123.05	6315.88	8760.57	9939.32
6.35	2126.56	4683.58	5926.82	5844.56	7090.06	4979.95	6443.71	8677.11	9752.74
6.36	2116.94	4568.55	6075.1	5704.67	6843.04	5290.93	6555.06	8849.17	9707.15
6.37	2155.55	4648.99	6306.75	5671.55	6821.23	5126.75	6499.46	8757.68	9540.63
6.38	2227.75	4561.77	6031.88	5720.69	6895.65	5218.9	6691.19	8687.21	9494.82
6.39	2176.5	4469.75	6009.88	5855.88	6994.13	5189.33	6322.86	8702.39	9503.33
6.4	2181.48	4543.73	6099.12	5808.56	6738.38	5225.5	6572.94	8839.57	9652.82
6.41	2153.51	4598.56	6254.96	5743.64	6902.92	5119.71	6669.55	8957.69	10068.7
6.42	2197.37	4438.27	6372.15	5800.79	6930.3	5258.46	6569.17	8981.51	9826.14
6.43	2206.51	4461.67	6397.39	5671.29	6866.01	5263.05	6662.62	9152.17	9864.48
6.44	2157.86	4475.45	6289.2	5616.85	7151.35	5232.92	6902.5	9012.51	10103.4
6.45	2213.54	4537.39	6285.94	5557.83	7038.48	5450	6983.89	8844.39	10062.1
6.46	2208.17	4741.62	6146.43	5851.21	6817.79	5637.37	7174.52	8908.04	9926.13
6.47	2230.27	4796.69	6089.01	5850.79	7146.85	5629.81	7269.27	9079.21	9973.65
6.48	2193.71	4701.67	6296.32	6035.31	7395.29	5678.26	7163.74	8971.57	9887.62
6.49	2129.23	4764.07	6578.49	5976.55	7194.32	5616.31	7221.19	9217.65	9888.64
6.5	2251.3	4743.6	6560.51	6062.21	7353.37	5713.46	7371.51	9105.01	9731.8
6.51	2261.84	4652.56	6451.58	6102.61	7020.76	5698.49	7336.25	9124.88	9817.45
6.52	2190.43	4921.32	6302.8	6203.88	7132.12	5655.02	7380.65	9444.64	9894.05
6.53	2233.59	4990.73	6345.51	6345.98	7186.43	5921.02	7354.69	9139.93	10181.4
6.54	2294.87	4822.44	6615.3	6487.69	7231.01	6097.15	7245.68	8856.3	10068.2
6.55	2232.87	4694.48	6803.4	6483.88	7312.29	6163.1	7154.73	8903.19	10244.5
6.56	2221.08	4813.95	6753.3	6371.74	7206.49	6262.87	7465.18	9176.92	10162.4
6.57	2191.66	4786.42	6645.12	6363.29	7255.71	6266.63	7497.76	9270.44	9863.4
6.58	2258.68	4743.26	6754.2	6466.68	7430.49	6014.06	7611.2	9196.88	9908.92
6.59	2220.2	4726.86	6922.26	6404.2	7309.37	6045.29	7534.86	9383.55	10037.5
6.6	2251.68	4802.7	6903.12	6552	7561.02	5859.85	7611.95	9284.26	10214.9
6.61	2330.96	4914.1	7126.56	6758	7741.74	6138.75	7799.65	9277.12	10291.1
6.62	2245.98	4873.85	7035.85	6325.35	7711.58	6322.07	7841.05	9078.9	10295.9
6.63	2313.92	4799.07	7067.69	6357.3	7805.15	6393.68	7690.2	9222.4	9969.58
6.64	2295.68	4892.4	7173.43	6532.79	7503.17	6574.15	7839.45	9001.73	10115.2
6.65	2337.61	4941.39	7081.25	6684.64	7549.24	6515.88	7891.89	8971.26	9991.5
6.66	2364.75	4881.86	7065.82	6476.95	7815.38	6440.63	7784.27	8897.44	10034.6
6.67	2329.27	5006.12	6973.65	6447.14	7867.69	6286.45	7525.93	8950.8	10014.5
6.68	2400.34	4925.95	7342.36	6525.1	7932.71	6421.27	7515.46	9126.27	10119.9
6.69	2449.88	5225.82	7417.9	6663.32	7830.46	6646.26	7475.56	9102.94	10228.2
6.7	2487.98	5252.15	7521.33	6651.4	7689.68	6612.6	7592.75	8984.94	10201.1
6.71	2502.06	5217.85	7497.81	6615.44	7453.73	6429.31	7526.85	9058.62	10102.5
6.72	2536.93	5069.57	7399.52	6829.33	7359.4	6139.99	7669.08	9238.99	10334.6
6.73	2521.43	5264.37	7499.39	6851.73	7186.25	6303.31	7347.92	9117.99	10707.6
6.74	2492.18	5327.92	7419.85	7037.93	7072.85	6566.93	7591.8	9155.83	10154
6.75	2588.39	5400.86	7439.89	6846.77	7428.24	6771.37	7699.3	9271.02	10352.4
6.76	2616.95	5478.39	7426.02	6651.2	7559.23	6668.76	7589.43	9290.39	10513.2
6.77	2577.56	5307.01	7456.27	6707.71	7414.98	6851.9	7574.44	9187.39	10454.9
6.78	2565.88	5245.82	7497.38	7062.42	7597.4	7116.86	7356.95	9150.26	10211.6
6.79	2656.89	5415.44	7454.48	7060.17	7660.37	6986.17	7388.39	9126.37	10489.3
6.8	2620.5	5487.85	7504.06	7049.48	7651.76	6944.94	7261.96	9245	10600.1
6.81	2632.59	5422.88	7547.63	6956.26	7496.61	6890.58	7400.8	9359.08	10364.2
6.82	2578.83	5364.9	7490	6662.33	7636.08	6935.98	7382.83	9345.38	10364.3
6.83	2699.43	5408.43	7429.51	6502.49	7802.56	6921.35	7190.13	9209.54	10671
6.84	2874.33	5454.38	7796.27	6442.79	7853.56	6841.04	7323.17	9101.79	10724
6.85	2924.96	5360.46	7647.99	6449.99	7818.61	7034.9	7439.73	9474.83	10866.1
6.86	2884.42	5320.42	7602.71	6503.94	7764.95	6893.42	7173.89	9167.01	10983.9
6.87	2942.46	5784.07	7640.05	6646.75	7651.51	6919.08	7210.8	8960.85	10832.1
6.88	3010.95	5710.46	7660.7	6753.02	7563.18	6961.14	7401.68	9069.76	10605.4
6.89	3006.73	5866.31	7647.99	6672.3	7405.85	6891.58	7442.15	9186.76	10547.4
6.9	3024.04	5725.31	7464.12	6591.04	7351.14	7043.94	7308.99	9258.5	10593.6
6.91	3078.51	5640.74	7490.07	6743.08	7609.64	7246.05	7302.92	9398.04	10873.1
6.92	2972.2	5672.3	7591.3	6491.39	7494.64	7154.98	7044.19	9378.99	10992
6.93	3018.08	5779.63	7631.5	6334.8	7372	7140.75	7213.56	9245.08	11028.4
6.94	3054.81	5666.14	7527.98	6416.88	7295.12	6967.57	7105.43	9230.36	11125.4
6.95	3040.61	5728.92	7574.4	6268.88	7167.46	7100.6	7104	9217.1	11209.7
6.96	3086.32	5845.05	7316.99	6173.81	7192.29	7112.2	7323.1	9222.25	11653.3
6.97	3065.24	5675.81	7139.94	6081.35	7109.93	7026.62	7131.01	9456.12	11554.7
6.98	3072.25	5688.81	7159.14	6188.1	7118.32	7218.86	7114.29	9485.83	11755.2
6.99	3169.86	5770.04	7129.12	6183.21	7195.93	7369.29	7116.67	9412.61	11891
7	3295.98	5830.3	6997.82	6139.73	7232.69	7103.52	7111.42	9102.33	11636.7
7.01	3306.74	5852.64	7135.54	6105.42	7124.98	7360.88	7146.33	9323.24	11761.2
7.02	3212.38	5959.83	7342.3	6007.23	7362.52	7554.62	7329.92	9632.39	11736.7
7.03	3215.89	5767.79	7053.21	6247.18	7519.27	7359.61	7369.95	9557.2	11856.8
7.04	3079.16	5684.7	7030.25	6366.04	7538.86	7277.27	7261.93	9516.49	12125.6
7.05	3205.54	5837.62	7051.49	6181.85	7520.13	7284.76	7345.65	9845.75	12395.8
7.06	3234.46	6166.2	7035.96	6118.18	7515.93	7651.08	7238.18	9984.65	12502.7
7.07	3296.29	6055.04	7121.83	5992.01	7439.42	7669.06	7218.21	10207.8	12658.5
7.08	3222.41	5961.85	7091.35	6012.38	7296.02	7416.01	7454.82	10288	12143.3
7.09	3176.57	6000.73	6757.61	6115	7555.31	7496.19	7571.93	10015	12330.2
7.1	3075.45	6087.13	6801.21	6261.02	7562.88	7653.17	7557.35	10046.1	12490.5
7.11	3161.76	5770.87	6992.63	6424.88	7565.75	7747.98	7435.42	10097.3	12759.4
7.12	2992.37	5721.18	7107.58	6308.68	7406.52	7391.35	7771.2	10444.5	12907.5
7.13	2898.75	5752.37	6856.46	6254.71	7574.46	7635.88	7586.99	10422.5	12907.3
7.14	2863.07	5830.14	6865.77	6245.07	7782.49	7829.5	7395.89	10170.4	12937
7.15	2925.89	5621.82	7019.55	6398.18	7905.88	8305.52	7282.62	10213.1	13150.4
7.16	2940.56	5546.95	6699.35	6495.87	7825.98	8170.35	7324.25	10517.4	13081.5
7.17	2803.31	5661.35	6814.82	6442.93	7862.4	7891.51	7452.48	10752.3	13356.5
7.18	2759.23	5889.12	6809.71	6671.43	8174.05	7922.79	7481.7	10314	12987.7
7.19	2660.42	5801.6	6711.5	6693.19	8088.82	7970.76	7574.18	10322.5	12921.2
7.2	2643.37	6073.63	6688.8	6443.1	8188.24	7904.42	7978.24	10335.3	13460.5
7.21	2652.08	6048.58	6868.62	6525.73	8101.88	7826.86	7977.99	10782.1	13659
7.22	2565.55	5927.89	7026.88	6733.18	8123.67	7951.46	7828.4	10954	13651.9
7.23	2621.48	5844.67	6856.94	6719.96	8585.92	8152.26	7766.89	10858.8	13481.2
7.24	2588.05	5899.82	6604.15	6661.25	8643.06	8196.51	7974.39	10664.6	13658.3
7.25	2545.64	5707.12	6497.74	6571.27	8523.35	8034.96	8087.64	10987.7	13873.7
7.26	2504.98	5831.89	6618.4	6691.17	8419.85	7879.13	7831.71	11234.3	13640.6
7.27	2416.37	6122.04	6535.46	6728.2	8776.77	7877.58	7838	11442.1	13693.4
7.28	2325.66	5880.27	6831.11	6827.04	8731.64	7999.43	8001.49	11181.3	14090.7
7.29	2385.21	5813.54	6684.76	6653.39	8546.01	8213.73	8032.75	10640.4	14030.6
7.3	2390.96	5855.31	7085.33	6934.5	8539.42	8229.1	7927.51	10704.8	13647.8
7.31	2374.68	5982.19	7159.88	6657.25	8480.74	8023.89	7974.15	10989.2	13722.4
7.32	2290.99	5984.11	7241.07	6573.68	8580.01	8207.81	8197.2	11402.5	14111.3
7.33	2292.67	5829.64	7058.63	6648.52	8684.87	8509.79	8129.39	10979.4	14140.3
7.34	2262.2	6096.31	6931.55	6733.9	8601.46	8300.11	8165.5	11261.5	13842.1
7.35	2209.26	6202.38	7134.36	6802.25	8753.4	7900.68	8137.71	11354.5	13959.8
7.36	2149.14	6125.67	7293.76	6882.92	8927.75	7937	7962.85	11120.1	14190.2
7.37	2198.36	6170.76	7341.14	7089.05	8934.11	7919.46	7727.07	10952.7	14434.9
7.38	2293.68	6109.81	7379.19	7140.48	9003.24	8028.77	7971.25	10992.7	14299.5
7.39	2239.09	5993.35	7552.62	7060.24	8943.24	7843.79	8007.38	11138.2	14354.8
7.4	2205.73	5974.31	7394.15	7220.61	9139.93	7757.01	8141.02	11478.1	14297.4
7.41	2250.24	6260.36	7207.6	7066.48	9392.23	7961.31	8121.68	11558.6	14214.5
7.42	2233.42	6142.62	7092.96	7115.52	9390.85	7922.83	8007.79	11373.8	14114.8
7.43	2233.11	6098.85	7333.86	7216.83	9430.81	8024.48	8045.27	11217.4	14083.2
7.44	2252.83	6121.95	7482.62	7222.43	9588.88	8301.04	8119.45	11085.1	14350.7
7.45	2159.06	6139.01	7471.51	7477.38	9592.93	8261.25	8051.35	11205.9	14472
7.46	2041.74	6067.93	7314.58	7483.57	9753.89	7971.89	7954.04	11924.2	14359.5
7.47	2082.43	6195.13	7369.21	7394.21	9933.71	7905.6	7933.67	11894.2	14292.8
7.48	2046.73	6342.85	7594.24	7358.62	9719.05	7990.05	8004.19	11654.1	14487.4
7.49	2035.07	6192.3	7574.68	7461.73	9840.52	7890.92	8078	11255.5	14289.5
7.5	2060.45	6192.23	7485.4	7436.15	9627.89	7806.13	8328.3	11664.2	14154.8
7.51	2089.02	6248.07	7512.73	7403.23	9979.02	7834.33	8128.42	11652.3	14710.2
7.52	2058.5	6273.98	7520.06	7486.73	9795.95	7730.1	8004.38	11338.6	14598.7
7.53	2054.33	6186.55	7484.43	7592.26	9747.74	7936.29	7785.29	11607.7	14544.8
7.54	1976.25	6231.94	7558.06	7576.85	9735.3	7956.79	7975	11519.1	14638.7
7.55	1977.68	6177.23	7474.51	7485.18	10028.9	8118.65	8131.24	11343.9	14542.1
7.56	1950.81	5933.12	7678.68	7512.37	9893.76	7933.82	8310.68	11114.2	14323.1
7.57	2052.5	5935.83	7924.1	7445.51	9851.99	7738.08	8047.29	11256.6	14406.4
7.58	2054.92	5918.17	7899.99	7578.69	9976.06	7606.73	7791.45	11481.4	14438
7.59	2025.4	5968.56	7601.15	7645.68	10037.9	7705.15	8017.45	11685.6	14039.9
7.6	2079.21	5997.32	7790.5	7719.4	10508.5	7897.29	8008.68	11540.5	14016.7
7.61	2016.26	6030.77	7724.26	7666.32	10379.1	7713.82	8009.01	11296.4	13844.4
7.62	2023.99	5958.29	7727.61	7627.55	10154.6	7572.04	7923.17	11525.2	13852.2
7.63	2022.54	6248.88	7530.73	7626.88	10016.1	7631.46	7862.48	11462	13582.7
7.64	2001.48	6320.02	7575.54	7812.94	10160.3	7656.62	7800.35	11735.7	13743
7.65	1995.2	6308.77	7495.81	8138.62	10267.1	7501	7970.61	11384.2	13334.8
7.66	2014.67	6290.76	7524.36	8101.19	10283.1	7639.13	8046.96	11300.9	13885.5
7.67	2007.04	6342.12	7666.18	8019.27	10424.8	7660.44	8110.38	11420.2	14011.8
7.68	2032.4	6307.04	7844.76	7736.93	10357.2	7525.07	7792.85	11430	13974.3
7.69	2047.31	6365.07	7972.89	7953.42	10585.5	7570.54	7618.07	11006.7	13699.4
7.7	2044.77	6310.7	7880.18	8148.83	10852.2	7767.45	7697.73	11076.2	13384.7
7.71	1988.64	6115.05	7886.44	7877.86	10621.2	7574.71	7872.06	10756.2	13415.5
7.72	1980.12	6162.43	7912.55	7616.37	10666.4	7408.29	7826.19	10697.8	13492.7
7.73	2022.56	6083.32	7697.74	7815.39	10781	7549.74	7788.67	11029.2	13052.3
7.74	1996.64	6165.76	7554.55	7958.5	10469.9	7551.71	7547.54	10796.3	12903.6
7.75	2012	6236.13	7634.05	7952.38	10510.7	7566.07	7791.93	10564.6	13063.7
7.76	1994.49	5972.12	7637.93	7696.96	10535	7570.86	7858.26	10377.5	12593.3
7.77	2006.92	5873.61	7531.62	7911.57	10640	7634.2	8010.69	10614.7	12460.7
7.78	2031.56	5690.4	7482.46	7623.96	10687.5	7550.88	7821.4	11016.2	12333.6
7.79	2041.06	5647.68	7547.25	7751.42	10773.6	7403.52	7722.79	10548.6	12428.8
7.8	2039.51	5781.74	7467.39	8120.14	10815	7470.51	7754.79	10462	12306
7.81	2021.77	5837.14	7518.12	8415.67	10814.1	7181.14	7663.63	10338.4	12333.7
7.82	2037.83	5887.6	7524.77	8366.06	10473.5	7286.46	7721.54	10436.2	12089
7.83	2016.35	5739.83	7443.73	8278.86	10539.5	7010.63	7735.17	10355.5	11911
7.84	1983.71	5822.04	7382.19	8073.35	10808.4	7002.5	7409.42	10283.2	11869.3
7.85	1999.9	5803.27	7220.13	8164.6	10686.1	7118.99	7324.73	10083.8	11445.6
7.86	1959.7	5740.6	7643.77	8214.71	10632.6	6930.29	7417.96	10125.5	11277.1
7.87	1977.54	5984.75	7911.81	8060.89	10621.6	6984.98	7345.76	10019.2	11014.8
7.88	2018.68	5967.55	7816.52	7760.49	10639.4	7003.1	7116.62	9842.55	10852.6
7.89	1967.04	5744.07	7502.32	7925.74	10362.6	6981.42	7236.14	9753.81	10747.8
7.9	1988.1	5660.46	7324.39	7897.33	10200	6890.86	7207.23	9741.68	10672.1
7.91	1998.32	5683.83	7406.31	8059.05	10262.8	7026.46	7197.45	9416.06	10500.8
7.92	2048.43	5637.18	7377.3	8062.62	10281.3	6948.11	7188.5	9449.8	10349.7
7.93	2036.32	5770.39	7290.29	7913.51	10314.4	6853.49	7068.23	9382.39	10229.8
7.94	2043.96	5610.89	7390.14	7973.02	10198.5	6689.96	7160.08	9506.42	9845.7
7.95	2042.01	5650.92	7217.5	8025	10101.1	6580.27	6914.75	9387.06	9995.88
7.96	2009.11	5976.46	7393.04	8078.7	10399.9	6557	6690.21	8979.4	9816.11
7.97	2031.82	5749.29	7639.45	8022.5	10250	6388.43	6527.61	9161.74	9453.95
7.98	2046.35	5495.87	7590.92	7851.6	10310	6635.01	6620.43	9047.68	9330.11
7.99	2067.68	5535.64	7428.02	8045.79	10275.8	6620.8	6556.21	8955.39	9344.69
8	2038.86	5701.48	7272.11	8193.06	9962.55	6316	6352.93	8743.48	9321.46
8.01	2010.27	5766.73	7500.81	7783.27	9789.44	6211.62	6190.17	8667.38	9054.21
8.02	2110.43	5839.45	7537.13	7733.1	9408.05	6231.01	6223.92	8503.17	8980.89
8.03	2108.01	5618.32	7413.93	7414.51	9291.7	6319.46	6369.27	8425.7	8895.3
8.04	2137.45	5454.64	7155.25	7700.86	9318.99	6073.08	6190.85	8211.37	8686.54
8.05	2072.26	5460.38	7213.44	7777.11	9388.24	6006.8	6016.33	8006.8	8429.62
8.06	2089.14	5623.38	7296.94	7688.64	9658.88	5880.76	5996.2	7889.93	8307.24
8.07	2074.49	5609.58	7067.96	7471.89	9717.18	5907.79	5963.58	7697.07	7952.48
8.08	2038.33	5465.94	7024.96	7585.17	9621.88	5771.6	5944.98	7619.95	7723.05
8.09	2066	5551.82	7037.1	7603.36	9506.94	5829.49	5913.29	7406.54	7531.99
8.1	2051.32	5706.36	6768.55	7577.06	9226.73	5720.06	5714.48	7246.89	7569.99
8.11	2066.67	5562.4	6811	7479.12	9231.17	5533.9	5473.3	7305.37	7436.85
8.12	2178.19	5385.05	6756.06	7273.96	9080.18	5546.43	5489.11	7113.02	7397.5
8.13	2223.48	5403.12	6787.14	7294.6	8990.76	5402.32	5579.07	7045.63	7015.8
8.14	2204.42	5194.87	6737.85	7153.32	8883.45	5369.51	5710.35	6934.39	6895
8.15	2087.34	5285.37	6754.04	6862.39	8556.21	5198.61	5656.62	6949.73	6848.65
8.16	2121.83	5280.57	6946.06	6779.25	8221.4	5092.32	5328.76	6720.79	6921.7
8.17	2184	4946.67	6846.46	6828.07	8194.57	5121.63	5164.68	6462.64	6796.93
8.18	2186.77	4946.54	6345	6872.15	8347.42	5170.85	5168.62	6527.83	6595.44
8.19	2221.49	4920.57	6438.51	7115.07	8079.35	5012.4	5265.81	6434.54	6377.88
8.2	2239.3	4870.81	6317.94	6766.94	8080.85	4880.31	5179.26	6205.15	6306.81
8.21	2260.04	4933.82	6343.14	6828.76	8192.25	4874.7	4894.33	6214.86	6222.86
8.22	2235.77	4989.01	6089.93	6706.11	8020.69	4647.74	4871.39	6256.55	6147.71
8.23	2166.83	5023.17	6157.13	6412.31	7641.63	4657.75	5021.12	6064.54	6012.12
8.24	2200.27	5081.79	6059.89	6412.06	7596.08	4781.04	4818.05	5694.57	5756.68
8.25	2208.46	4909.52	5844.17	6371.77	7381.35	4654.35	4660.08	5689.33	5539.13
8.26	2180.89	4742.63	5696.5	6115.48	7478.11	4379.07	4769.73	5707.73	5459.7
8.27	2182.99	4706.67	5849.26	6121.4	7286.17	4389.2	4698.12	5807.8	5340.54
8.28	2198.89	4838.67	5942.18	6125.57	7135.8	4334.48	4492.54	5636.64	5131.58
8.29	2248.96	4561.94	5977.15	5857.31	7044.52	4198.01	4442.95	5419.89	5063.32
8.3	2191.94	4529.24	5747.21	5881.17	6888.56	4140.69	4372.44	5217.21	5096.55
8.31	2186.79	4496.07	5642.27	5755.54	6938.45	4169.56	4285.12	4932.19	5083.55
8.32	2157.67	4526.05	5442.56	5748.39	6658.08	4171.54	4245.73	5017.45	4810.99
8.33	2224.44	4635.13	5513.33	5803.64	6574.39	4078.91	4007.16	5011.99	4658.11
8.34	2238.54	4498.77	5479.61	5768.81	6509.63	4031.57	3957.42	4945.15	4564.49
8.35	2194.56	4445.31	5368.48	5484.94	6382.89	3930.7	3994.91	4735.42	4520.37
8.36	2251.43	4596.77	5152.75	5422.99	6154.27	3887.17	4042.93	4683.71	4450.13
8.37	2199.11	4325.7	5114.7	5381.11	6033.54	3942	4000.29	4588.2	4220.65
8.38	2190.07	4237.95	5078.02	5291.64	5853.31	3941.82	3904.8	4300.11	4176.45
8.39	2187.63	4316.74	5124.24	5135.01	6002.36	3787.74	3737.75	4489.98	4039.84
8.4	2202.94	4287.12	4746.99	5009.21	5801.6	3677.54	3621.92	4347.99	3987.25
8.41	2241.69	4173.25	4615.76	5043.32	5660.55	3546.29	3578.09	4231.77	3957.3
8.42	2341.09	3953.14	4635.25	5008.98	5600.62	3501.91	3632.89	4093.86	3823.11
8.43	2297.77	4034.04	4486.42	4865.27	5585.73	3406.81	3391.61	3980.84	3775.14
8.44	2317.77	3915.7	4556.68	4888.87	5404	3405.37	3313.75	3955.88	3652.71
8.45	2387.89	3797.42	4518.32	4728.29	5233.71	3359.18	3364.27	3978.19	3645.44
8.46	2313.2	3676.06	4358.42	4427.3	4892.24	3272.63	3458.7	3854.02	3563.32
8.47	2227.5	3824.69	4274.02	4457.68	4920.61	3114.08	3300.96	3720.67	3468.25
8.48	2247.42	3721.55	4356.06	4455.74	4857.57	3104.58	3074.43	3603.23	3424.91
8.49	2214.63	3569.21	4235.95	4446.6	4695.69	3190.18	3129.76	3532.19	3266.41
8.5	2129.3	3587.11	4138.58	4332.39	4466.63	3091.8	3112.31	3698.24	3235.19
8.51	2138.19	3735.58	4064.02	4195.55	4686.42	2983.59	2971.57	3576.98	3191.75
8.52	2185.54	3622.96	3930.94	4087.56	4480.18	2970.46	2915.46	3480.01	3170.39
8.53	2121.96	3556.74	4076.49	4046.64	4436.92	2961.41	2826.73	3250.18	3173.48
8.54	2107.08	3402.61	4048.92	3967.29	4277.56	2974.57	2863.93	3205.84	3166.64
8.55	2071.16	3327.87	3818.14	4003.06	4169.12	2917.74	2828.33	3260.02	3042.34
8.56	2075.51	3288.36	3800.33	3934.67	4065.67	2838.58	2871.45	3287.82	2947.86
8.57	2177.62	3372.13	3846.23	3786.5	4030.95	2933.93	2784.64	3116.44	2899.8
8.58	2231.71	3311.08	3822.12	3759.2	3838.41	2849.45	2700.77	3017.13	2944
8.59	2222.16	3275.16	3657.34	3800.96	3695.81	2689.42	2605.39	2928.84	2821.36
8.6	2169.25	3245.93	3498.96	3750.19	3699.42	2754.51	2581.24	2893.56	2742.26
8.61	2166.93	3185.2	3357.84	3652.75	3663.41	2687.26	2660.86	2952.84	2742.7
8.62	2110.74	3118.55	3423.77	3754.64	3657.88	2635.25	2629.73	2819.07	2716.25
8.63	2068.68	3043.24	3342.66	3574.11	3526.86	2677.86	2508.38	2775.95	2668.12
8.64	2101.2	3053.84	3300.12	3323.09	3474.18	2590.02	2565.8	2709.91	2668.64
8.65	2157.81	2954.7	3287.42	3294.88	3449.12	2609.94	2601.09	2698.52	2663.05
8.66	2104.91	2958.87	3207	3308.95	3322.59	2616.82	2584.54	2692.14	2562.57
8.67	2054.45	3025.94	3149.14	3226.19	3331.74	2483.31	2474.89	2678.96	2490.63
8.68	2044.98	2931.8	3207.54	3182.88	3284.46	2426.36	2403.81	2596.13	2558.79
8.69	2066.62	2852.46	3120.13	3118.55	3278.79	2451.82	2439.49	2547.83	2491.26
8.7	2084.05	2773.39	3042.45	3000.61	3318.21	2430.12	2476.86	2668.37	2454.46
8.71	1994.15	2805.56	2971.74	2929.24	3131.06	2450.94	2532.48	2620.19	2478.76
8.72	1928.2	2777.73	2871.83	2946.87	3140.66	2440.08	2464.58	2581.89	2616.3
8.73	1920.82	2764.08	2893.61	2843.45	3104.88	2371.33	2405.06	2502.32	2541.01
8.74	1952.93	2771.7	2884.26	2752.16	3016.42	2360.26	2372.68	2389.42	2415.95
8.75	2019.23	2702.45	2965.59	2804.18	2989.92	2273.13	2284.12	2407.24	2317.27
8.76	1983.52	2654.12	2902.07	2864.71	2906.41	2345.58	2231.37	2373.79	2333.07
8.77	1970.25	2719.71	2875.46	2716.12	2943.56	2318.25	2252.45	2355.74	2361.29
8.78	1925.55	2704.05	2741.14	2701.74	2981.7	2269.75	2222.79	2361.11	2335.82
8.79	1947.33	2623.23	2643.09	2663.96	2889.64	2281.69	2206.14	2280.11	2364.2
8.8	1936.74	2600.76	2624.48	2653.71	2790.36	2228.96	2223.12	2376.76	2384.09
8.81	1887.93	2624.04	2660.69	2617.23	2750.69	2225.71	2212.11	2345.54	2372.24
8.82	1901.92	2572.48	2622.31	2553.43	2674.01	2236.74	2266.12	2405.68	2343.16
8.83	1891.46	2520.24	2606.25	2575.27	2613.14	2359.77	2146.62	2322.69	2294.98

## Sheet: Repeat 3
X	Y
	Marker	- Ctf18-RFC				+ Ctf18-RFC
		120 sec	150 sec	180 sec	210 sec	120 sec	150 sec	180 sec	210 sec
0	2783.99	3465.24	2707.9	2444.94	2481.84	2376.31	2406.31	2441.18	2569.99
0.01	2819.65	3489.76	2797.82	2462.61	2518.21	2395.78	2379.55	2413.15	2577.21
0.02	2832.89	3642.81	2816.31	2463.57	2505.47	2397.51	2385.69	2382.99	2515.84
0.03	2848.19	3634.78	2729.31	2429.35	2478.85	2409.56	2376.86	2423.03	2460.93
0.04	2822.09	3520.31	2771.96	2435.97	2465.03	2401.89	2404.75	2406.64	2474.93
0.05	2749.88	3586.18	2852.59	2478.97	2444.11	2459.74	2405.2	2478.35	2500.18
0.06	2846.79	3632.44	2795.94	2421.25	2467.5	2452.61	2411.53	2488.16	2469.19
0.07	2828.03	3625.91	2701.84	2383.72	2559.47	2426.4	2396.26	2501.5	2435.84
0.08	2822.12	3628.72	2627.06	2460.93	2584.01	2431.96	2369.59	2496.21	2475.34
0.09	2791.94	3732.61	2678.84	2510.7	2631.49	2409.82	2422.72	2445.85	2551.46
0.1	2763.46	3794.03	2736.25	2469.3	2630.75	2411.55	2394.75	2457.76	2578.88
0.11	2736.89	3862.7	2774.82	2489.09	2551.89	2426.66	2406.59	2524.71	2579.99
0.12	2707.93	3820.38	2847.38	2417.97	2505.21	2428.93	2416.64	2452.03	2541
0.13	2667.99	3786.99	2745.09	2412.78	2471.31	2441.56	2396.71	2516.68	2496.04
0.14	2711.82	3839.89	2682.25	2435.12	2451.94	2427.53	2376.53	2545.51	2524.41
0.15	2728.29	3950.47	2744.61	2460.49	2419.96	2427.6	2389.5	2522.4	2525.29
0.16	2707.95	3896.72	2752.22	2443.43	2457.96	2462.16	2444.79	2440.38	2539.16
0.17	2729.3	3958.96	2792.3	2462.68	2500.75	2486.8	2446.01	2442.66	2537.31
0.18	2819.84	4015.6	2794.31	2409.55	2529.11	2482.28	2444.49	2460.31	2555.71
0.19	2853.26	4075.66	2807.56	2358.4	2505.24	2476.39	2372.9	2473.1	2499.79
0.2	2848.85	4122.79	2767.43	2349.69	2470.59	2489.44	2473.06	2527.22	2520.79
0.21	2866.99	4159.85	2740.22	2390.4	2403.44	2511.81	2503.62	2470.59	2503.19
0.22	2843	4075.82	2815.32	2460.04	2424.1	2451.26	2485.43	2431.04	2460.64
0.23	2857.51	4183.19	2841.14	2460.96	2450.88	2387.79	2524.28	2482.4	2523.03
0.24	2889.41	4271.5	2827.34	2407.07	2458.15	2348.4	2487.93	2507.62	2493.06
0.25	2844.55	4212.36	2815.82	2379.32	2413.43	2376.21	2493.55	2461.07	2534.59
0.26	2826.54	4257.84	2871.86	2419.57	2355.16	2419.54	2445.51	2478.64	2530.74
0.27	2817.8	4225.98	2916.93	2494.8	2336.35	2406.91	2387.39	2474.97	2497.75
0.28	2820.34	4251.98	2979.95	2492.76	2365.86	2464.59	2435.64	2497.89	2477.34
0.29	2762.89	4271.36	2915.79	2478.86	2386.78	2508.53	2514.95	2487.59	2449.7
0.3	2725.72	4351.19	2893.81	2446.65	2428.79	2454.09	2438.14	2491.76	2527.86
0.31	2736.69	4322.02	2908.35	2471.31	2484.51	2462.26	2414.93	2527.31	2632.68
0.32	2747.57	4196.61	2849.04	2472.69	2498.44	2450.14	2458.81	2539.93	2650.61
0.33	2812.39	4248.75	2909.29	2486.6	2471.61	2416.68	2481.3	2562.99	2615.39
0.34	2866.61	4270	2942.66	2472.14	2493.79	2387.6	2439.61	2566.57	2605.39
0.35	2916.19	4130.34	2953.84	2480.22	2551.95	2390.39	2425.72	2498.94	2626.74
0.36	2790.7	4395.94	2975.95	2512.72	2619.96	2393.66	2466.16	2452.35	2582.61
0.37	2825.34	4475.2	3013.56	2566.18	2598.9	2447.21	2416.59	2470.46	2547.11
0.38	2874.53	4489.88	2915.22	2525.1	2518.93	2456.26	2446.11	2445.03	2543.85
0.39	2883.43	4479.94	2942.24	2554.49	2494.46	2461.11	2413.97	2389	2520.6
0.4	2849.88	4439.05	3072.91	2618.34	2488.45	2457.36	2438.16	2419.79	2508.8
0.41	2834.38	4443.96	3019.41	2600.81	2518.38	2497.56	2402.93	2456.55	2472.88
0.42	2787.34	4463.12	2914.29	2592.9	2498.62	2570.84	2359.9	2443.53	2552.06
0.43	2739.72	4474.21	3002.35	2635.05	2500.69	2561.94	2385.34	2493.38	2560.26
0.44	2806.76	4299.73	3105.1	2613.91	2534.26	2490.31	2401.45	2472.8	2578.53
0.45	2837.28	4292.29	3013.81	2518.7	2508.34	2486.88	2435.39	2423.28	2576.69
0.46	2869.62	4504.48	2976.79	2441.36	2526.24	2500.97	2522.45	2469.85	2585.1
0.47	2911.07	4457.31	3013.68	2452.78	2586.68	2464.49	2548.26	2527.7	2620.44
0.48	2853.65	4330.81	3047.01	2431.53	2568.24	2417.47	2597.96	2476.21	2627.3
0.49	2887	4444.04	3070.64	2383.1	2555.81	2372.66	2546.09	2455.59	2596.16
0.5	2883.2	4497.7	3035.54	2380.29	2517.16	2397.65	2471.61	2469.66	2584.32
0.51	2853.99	4585.31	2986.61	2413.06	2491.22	2454.9	2502.71	2466.4	2583.97
0.52	2942.81	4696.1	3043.35	2442.09	2472.99	2433.35	2521.89	2430.86	2499.25
0.53	2949.79	4671.77	3029.04	2420.46	2475.32	2468.09	2530.03	2392.38	2535.16
0.54	2843.6	4758.18	3091.1	2458.71	2444.19	2427.71	2508.18	2436.49	2557.1
0.55	2828.06	4804.79	3149.8	2471.54	2430.19	2431.88	2478.9	2531.72	2576.72
0.56	2725.4	4824.15	3160.69	2411.04	2453.12	2461.29	2409.57	2585.09	2646.07
0.57	2701.79	4863.96	3109.49	2387.28	2464.38	2435.82	2422.14	2621.18	2640.66
0.58	2814.29	4834.74	3029.86	2391.8	2518.28	2462.44	2458.61	2617.64	2570.25
0.59	2840.1	4799.29	3013.4	2427.15	2545.26	2522.95	2504.4	2608.89	2650.72
0.6	2819.3	4740.4	3094.4	2412.43	2563.66	2548.32	2497.26	2515.9	2670.93
0.61	2805.12	4735.6	3062.25	2425.21	2533.68	2521.88	2474.53	2529.39	2637.25
0.62	2778.57	4836.8	2953.7	2451.36	2554.01	2489.78	2465.34	2585.93	2679.84
0.63	2743.26	4852.91	2867.74	2491.96	2495.56	2469.64	2450.45	2643.81	2739.09
0.64	2783	4805.45	2890.55	2507.95	2458.88	2431.49	2474.76	2721.86	2758.88
0.65	2783.34	4726.06	2943.76	2477.86	2528.93	2414.84	2573.36	2730.5	2743.18
0.66	2731.32	4714.18	2976.91	2457.81	2530.4	2478.05	2646.75	2725.56	2820.71
0.67	2792.2	4926.09	3019.47	2459.55	2538.03	2549.89	2627.36	2693.43	2914.25
0.68	2862.66	4988.74	3120.18	2485.89	2487.31	2583.96	2596.59	2705.5	2871.88
0.69	2895.15	4985.73	3133.39	2434.19	2505.57	2631.49	2607.14	2684.5	2814.01
0.7	2870.82	4978.75	3063.43	2446.34	2507.62	2651.05	2645.31	2733.35	2883.72
0.71	2830.78	5237.64	3071.96	2500.75	2444.22	2647.12	2637.89	2775.94	2889.74
0.72	2811.68	5074.32	3061.51	2507.39	2491.53	2666.61	2589.44	2833.26	2909.57
0.73	2856.75	5015.77	3048.53	2509.03	2554.29	2666.29	2638.9	2834.26	2890.99
0.74	2970.5	4973.27	3121.04	2550.09	2526.25	2640.69	2684.26	2831.94	2877.66
0.75	2945.24	5080.9	3171.86	2547.84	2589.05	2596.78	2726.95	2870.09	2898.19
0.76	2868.85	5231.66	3112.47	2577.46	2583.15	2588.93	2863.01	2857.21	2865.09
0.77	2872.38	5406.69	3135.93	2569.07	2626.88	2651.22	2890.11	2872.31	2864.65
0.78	2900.95	5380.66	3263.66	2595.5	2633.71	2688.72	2838.04	2962.21	2992.64
0.79	2934	5253.21	3280.09	2641.61	2672.49	2713.24	2805.72	3023.75	2972.91
0.8	3033.19	5068.62	3180.25	2656.5	2642.1	2690.82	2841.19	2968.74	2924.43
0.81	3027	5071.85	3039.86	2584.46	2663.3	2667.03	2843.49	2951.01	2959.1
0.82	2959.45	5209.21	3075.41	2606.57	2682.45	2715.9	2830.68	2952.54	2924.65
0.83	2982.31	5117.25	3166.26	2612.2	2692.05	2749.14	2873.05	2984.41	2906.94
0.84	2939.45	5149.43	3286.69	2654.85	2699.57	2742.76	2856.12	2996.81	2918.79
0.85	2920.76	5258.12	3276.95	2670.24	2745.39	2730.78	2916.43	2935.35	2933.84
0.86	2919.79	5269.64	3179	2753.53	2828.84	2768.8	2940.97	2953.04	2911.43
0.87	2928.34	5363.8	3214.55	2760.1	2841.86	2809.09	2923.44	2934.25	2936.59
0.88	2888.93	5260.04	3300.19	2769.9	2866.71	2821.01	2899.51	2961.12	3000.51
0.89	2866.75	5187.06	3307.31	2722.76	2812.14	2804.85	2942.57	2973.65	3044.72
0.9	2876.38	5257.68	3294.41	2730.46	2910.91	2864.35	2936.7	2900.96	3029.72
0.91	2830.38	5317.04	3360.16	2803.68	2997.97	2785.06	2951.65	2886.43	3081.07
0.92	2862.62	5358.95	3462.46	2940.19	2961.76	2816.54	2873.94	2945.36	3049.88
0.93	2883.79	5527.8	3425.97	3005.14	2961.12	2849.49	2840.41	3078.43	3009.7
0.94	2957.99	5604.39	3439.97	2977.5	2966.36	2842.96	2920.64	3017.32	3040.53
0.95	2960.15	5609.9	3426.26	3047.93	3000.55	2813.72	2960.74	3021.44	2966.85
0.96	2945.36	5658.91	3333.03	3141.95	3065.22	2781.78	2958.53	3090.29	2988.45
0.97	2950.14	5713.65	3292.3	3123.05	3055.91	2800.84	2993.41	2973.01	2932.85
0.98	3009.53	5650.41	3278.69	3038.21	3017.68	2759.3	3029.1	2927.56	2981.53
0.99	3034.9	5649.49	3274.75	3042.28	3051.76	2800.45	3033.8	2892.82	2990.9
1	2985.96	5684.89	3437.51	3000.94	3057.82	2788.38	2916.35	2854.38	3045.72
1.01	2914.75	5887.04	3414.07	2953.59	3069.61	2825.05	2841.2	2915.85	3107.79
1.02	2888.89	5952.39	3355.45	2882.46	3063.78	2832.66	2840.07	2977.72	3029.84
1.03	2957.57	5822.59	3355.36	2889.82	3099.79	2832.93	2807.2	2967.82	3071.74
1.04	3004.16	5902.09	3315.29	2884.69	3150.09	2828.24	2881.29	2920.43	3122.19
1.05	3049.1	6044.27	3447.93	2971.66	3166.15	2879.54	2935.53	2873.15	3080.95
1.06	3146.31	6000.8	3450.7	2986.94	2997.64	2888.46	2894.76	2792.06	3051.06
1.07	3224.88	5918.11	3404.31	3014.19	2886.57	2881.24	2865.04	2810.46	3066.05
1.08	3218.95	6082.26	3403.84	3010.15	2992.4	2809.86	2783.35	2766.35	3049.03
1.09	3242.69	5994.49	3333.15	2988.18	3228.49	2771.3	2740.11	2821.19	3139.97
1.1	3338.99	5882.46	3330.56	2965.62	3160.15	2761.76	2736.24	2836.49	3125.28
1.11	3401.81	5807.23	3442.51	2971.89	3107.75	2769.56	2818.28	2816.72	3095.82
1.12	3324.82	5971.24	3428.31	3033.03	3122.43	2748.2	2742.2	2800.94	3179.9
1.13	3268.88	6192.56	3364.03	2965.45	3073.32	2748.93	2688.15	2774.85	3198.85
1.14	3382.16	6283.94	3334.07	2965.22	3011.01	2788.71	2767.29	2772.49	3107.34
1.15	3483.55	6427.16	3368.41	2907.64	3023.53	2811.96	2744.45	2742.47	3083.49
1.16	3388.5	6382.35	3449.79	2867.8	2993.68	2724.01	2671.1	2786.89	3164.11
1.17	3421.51	6340.93	3469.49	2883.69	3062.47	2672.18	2664.21	2834.78	3119.62
1.18	3688.28	6358.75	3487.31	2949.56	3013.45	2596.19	2661.9	2835.59	3184
1.19	3849.28	6243.89	3453.9	2992.86	3014.69	2525.47	2633.05	2756.18	3270.7
1.2	4063.01	6215.93	3457.05	2994.6	3000.01	2518.2	2659.25	2704.39	3279.4
1.21	4039.35	6460.6	3333.36	2965.45	2941.68	2545.09	2584.41	2729.82	3244.4
1.22	4085.07	6579.44	3409.49	2890.84	2995.41	2594.2	2508.62	2787.51	3249.11
1.23	4307.25	6435.6	3535.44	2877.19	3012.31	2565.16	2474.91	2773.56	3366.85
1.24	4417.73	6391.12	3510.55	2954.95	2944.91	2524.68	2487.19	2722.66	3449.46
1.25	4306.26	6198.35	3479.84	2913.49	2883.14	2512.64	2509.38	2765.15	3468.93
1.26	4317.25	6287.49	3414.62	2874.14	2909.4	2507.57	2584.43	2793.03	3565.93
1.27	4556.48	6382.39	3287.9	2824.66	2863.99	2529.03	2618.25	2771.18	3724.57
1.28	4692.41	6296.76	3257.1	2754.78	2830.16	2555.82	2631.26	2733.88	3847.78
1.29	4708.88	6309.95	3296.95	2780.25	2865.51	2581	2570.05	2730.36	3972.11
1.3	4728.06	6276.56	3254.91	2841.7	2889.06	2538.9	2518.07	2721.99	3927.36
1.31	4625.71	6307.99	3185.96	2792.95	2823.81	2581.38	2472.74	2657.14	4002.01
1.32	4562.51	6466.3	3077.18	2646.66	2762.49	2549.43	2496.82	2651.39	4215.91
1.33	4589.73	6429.4	3101.75	2648.04	2720.18	2557.3	2551.34	2696.45	4450.45
1.34	4568.88	6507.79	3099.94	2652.07	2743.76	2598.44	2521.4	2647.94	4693.15
1.35	4604.51	6589.68	3188.55	2661.22	2738.3	2625.56	2487.8	2572.43	4660.5
1.36	4520.24	6500.82	3195.56	2644.45	2736.5	2540.7	2472.04	2593.65	4766.76
1.37	4346.98	6428.26	3200.41	2579.3	2725.57	2525.66	2458.21	2727.71	5142.64
1.38	4287.04	6268.73	3145.71	2532.5	2752.46	2562.16	2454.74	2684.66	5491.31
1.39	4274.85	6323.11	3064.12	2560.21	2820.93	2503.3	2528.55	2614.29	5567.52
1.4	4242.62	6256.99	3109.66	2557.6	2838.57	2473.72	2545.56	2629.68	5690.84
1.41	4210.2	6329.27	3117.36	2594.21	2751.22	2529.91	2543.8	2683.78	6010.86
1.42	4163.68	6558.02	3120.95	2575.9	2757.93	2605.69	2512.34	2667	6476.35
1.43	4233.94	6689.95	3073.15	2552.05	2751.09	2585.49	2454.07	2614.35	6641.76
1.44	4253.05	6541.56	3055.18	2579.28	2700.43	2532.43	2531.14	2626.36	6974.07
1.45	4141.02	6434.1	3077.36	2607.95	2688.09	2526.79	2602.49	2605.05	7306.31
1.46	4071.68	6420.07	3090.12	2529.12	2761.35	2607.81	2562.51	2651.34	7513.26
1.47	4112.7	6550.05	3046.47	2491.85	2809.62	2629.05	2570.65	2691.1	7658.3
1.48	4035.66	6550.96	2900.21	2499.54	2731.21	2591.04	2580.45	2708.15	7896.38
1.49	3821.6	6445.14	2790.34	2508.45	2718.38	2610.43	2537.88	2696.54	8230.25
1.5	3792.82	6426.09	3006.65	2522.01	2742.15	2573.26	2454.41	2679.78	8699.26
1.51	3872.32	6335.31	3029.82	2583.2	2760.6	2533.4	2428.29	2637.9	9060.12
1.52	3814.65	6349.45	3051.46	2607.62	2732.78	2575.11	2447.71	2652.94	9341.7
1.53	3752.1	6342.29	3006.29	2556.89	2772.6	2616.41	2533.31	2643.46	9857.09
1.54	3773.59	6566.94	2957.01	2549.95	2815.94	2692.88	2555.35	2629.49	10509.5
1.55	3763.07	6519.9	3069.97	2583.79	2804.01	2780.22	2515.7	2689.55	10929.1
1.56	3658.39	6439.06	3051.71	2582.21	2783.8	2715.64	2529.26	2707.79	11546.9
1.57	3585.76	6327.15	3029.8	2620.16	2777.18	2674.1	2574.12	2736.07	11979.1
1.58	3685.7	6540.36	2998.51	2597.78	2783.25	2586.45	2552.69	2765.34	11980.1
1.59	3625.61	6586.86	2992.01	2576.38	2805.47	2607.65	2501.01	2755.38	12399.1
1.6	3482.91	6399.91	3037.31	2549.95	2900.54	2629.28	2519.3	2754	12933.1
1.61	3446.47	6525.65	2986.29	2566.32	2918.21	2639.93	2559.01	2829.19	13218.4
1.62	3474.06	6413.7	2972.78	2615.44	2895.01	2670.19	2501.07	2863.59	13644.8
1.63	3447.22	6543.64	3043.43	2592.45	2889.79	2657.47	2461.49	2871.22	14241.5
1.64	3451.2	6607.19	3069.66	2605.97	2866.71	2624.4	2512.07	2839.28	14661.2
1.65	3496.75	6708.65	3032.97	2593.7	2853.12	2622.26	2578.45	2809.6	15051.5
1.66	3476.05	6778.93	2988.47	2596.1	2890.07	2612.7	2533.7	2818.36	15158.7
1.67	3410.71	6705.75	2946.44	2563.53	2974.66	2614.69	2480.19	2874.68	16104.2
1.68	3359.84	6586.91	3018.04	2568.6	3016.22	2623.9	2513.35	2867.7	17099.9
1.69	3340.97	6567.59	3038.78	2659.29	3019.39	2652.31	2545.95	2895.18	17405.1
1.7	3339.71	6563.05	2971.31	2646.32	3061.79	2627.12	2548.99	2968.6	17686.3
1.71	3250.64	6654.89	2924.64	2583	3169.91	2575.31	2581.38	3022.18	18287.9
1.72	3075	6798.29	2931.06	2613.68	3265	2600.15	2622.94	2953.12	18517.2
1.73	3123.3	6784.19	2982.43	2659.04	3213.76	2686.2	2656.66	2953.86	18518.8
1.74	3186.62	6525.98	3034.49	2669.1	3090.79	2752.66	2670.5	3010.03	19041
1.75	3275.5	6414.31	3048.36	2667.61	3118.61	2743.04	2590.53	3010.57	19008.8
1.76	3373.89	6663.98	2963.78	2684.36	3233.25	2700.88	2486.21	3092.6	19181.7
1.77	3422.88	6651.41	3027.97	2690.8	3292.97	2635.41	2523.41	3112.5	19719.2
1.78	3407.82	6469.81	3000.15	2702.93	3393.81	2627.09	2584.41	3051.44	20410.9
1.79	3379.62	6531.25	2939.41	2659.55	3549.82	2646.32	2617.18	3032.24	20604
1.8	3481.43	6611.74	2975.04	2635.7	3733.9	2716.93	2626.28	3065.3	21471.8
1.81	3493	6687.25	2949.69	2607.05	3851	2675.46	2573.03	3145.62	21683.3
1.82	3406.59	6511.93	3004.96	2654.62	3930.31	2669.47	2578.8	3298.38	22029.3
1.83	3404.09	6721.31	2933.85	2607.53	3871.53	2661.43	2573.3	3369.74	22512.1
1.84	3332.69	6696.73	2799.5	2573.39	3941.82	2663.88	2542.76	3451.11	22630.2
1.85	3385.15	6659.61	2790.22	2574.45	4042.54	2670.26	2562.43	3521.53	22325.1
1.86	3436.53	6729.75	2826.82	2603.99	4116.46	2688.15	2583.94	3506.18	22483.6
1.87	3386.5	6656.39	2900.84	2592.2	4272.24	2657.16	2593.41	3624.5	22944.6
1.88	3436.09	6583.07	2961	2658.35	4499.68	2722.68	2606.79	3813.44	22720.6
1.89	3542.46	6640.38	2913.09	2695.14	4673.51	2726.44	2673.25	3914.43	23223.2
1.9	3576.39	6648.01	2857.39	2696.19	4714.07	2684.75	2601.6	4156.74	23733.4
1.91	3686.91	6464.68	2890.14	2719.49	4866.6	2650.53	2571.88	4342.19	23350.5
1.92	3630.95	6705.39	2877.06	2660.99	5102.21	2684.85	2628.75	4412.48	23042.2
1.93	3589.05	6669.44	2879.94	2665.46	5263.71	2707.34	2623.79	4458.19	22412.2
1.94	3671.44	6855.6	2999.38	2668.65	5496.69	2714.72	2594.09	4667.45	22622.3
1.95	3652.99	6843.4	2989.28	2614.09	5958.5	2669.19	2504.64	4871.95	23130.9
1.96	3706.19	6716.32	2909.65	2694.68	6067.2	2643.22	2522.69	5071.52	22447.8
1.97	3860.06	6397.82	2907.04	2716.44	6114.31	2665.89	2557.71	5358.2	22086.5
1.98	3873.97	6323.74	3043.56	2681.56	6261.64	2676.34	2531.3	5534.49	22012.8
1.99	3909.6	6526.54	3094.9	2657.49	6667.95	2634.78	2572.64	5731.3	22244.5
2	3998.61	6761.36	3067.45	2654	6877.89	2618.3	2578.09	6011.54	22242.7
2.01	4193.65	6654.85	3055.14	2662.53	7114.07	2593.47	2557	6381.44	22537.3
2.02	4369.98	6667.18	3036.3	2712.72	7552.71	2622.72	2562.21	6664.3	22481.9
2.03	4412.14	6750.32	2973	2700.79	7733.91	2675.68	2553.36	7109.77	22347.2
2.04	4545.29	6870.75	2954.04	2698.78	7836.35	2713.62	2621.66	7278.76	21869.3
2.05	4654.61	6840.23	2892.39	2668.74	7802.51	2741.1	2633.56	7321.8	21554.1
2.06	4773.86	7013.46	2952.91	2682.97	7822.89	2714.9	2612.39	7781.62	21525.1
2.07	4802.75	7139.23	3000.75	2724.46	8190.05	2786.24	2555.07	8166.75	21283.5
2.08	4792.99	6868.32	2893.34	2711.06	8670.39	2792.22	2609.04	8394.81	21355.4
2.09	5003.38	6596.96	2886.84	2694.6	9036.94	2723.79	2616.06	8945.67	20667.4
2.1	5092.41	6547.69	3028.36	2709.07	9449.62	2660.95	2677.96	9110.17	20422.5
2.11	5141.94	6695.89	3006.05	2813.14	9438.69	2746.61	2655.06	9594.61	20753.3
2.12	5183.95	6657.29	2937.79	2820.5	9999.34	2698.59	2653.86	10010.7	21047.5
2.13	5224.51	6677.26	2840.11	2791.84	10530.1	2655.65	2652.36	10242	20707.2
2.14	5356.32	6619.65	2822.28	2763.19	10814.2	2654.61	2661.36	10601.1	20381.6
2.15	5388.25	6726.25	2908.9	2723.64	10978.8	2623.05	2643.95	11211.1	19599.8
2.16	5261.9	6866.44	2943.22	2714.35	11643.7	2614.55	2587.96	11736.9	19445.7
2.17	5461.4	6946.35	2906.91	2824.01	12069.5	2602.74	2591.14	12153.5	19451.8
2.18	5454.98	6868.39	2842.59	2798.96	12428	2611.18	2627.85	12564	19024.7
2.19	5495.64	6631.44	2828.35	2761.03	12794.3	2642.35	2652.66	12977	18650.5
2.2	5590	6593.91	2945.16	2775.2	13354.6	2661.05	2616.81	13556.6	18684.8
2.21	5477.4	6675.96	2949.15	2772.74	13463.1	2648.49	2680.97	14131.6	18803.8
2.22	5395.62	6731.51	2886.38	2849.61	13739.1	2576.79	2699.68	14474.9	18689.2
2.23	5470.24	6600.91	2844.04	2894.24	13666.2	2561.46	2686.32	14569.8	18168.3
2.24	5381.02	6463.09	2859.61	2899.86	14115	2652.62	2575.46	14978.2	18092.8
2.25	5245.19	6558.07	2877.57	2940.31	14575.1	2674.88	2662.57	15156.2	17472.8
2.26	5366.54	6609.44	2865.06	2953.51	14810.5	2682.03	2668.1	15623.6	17142
2.27	5244.19	6687.12	2893.24	2950.91	15312.6	2707.95	2682.24	16260.5	17056.9
2.28	4983.52	6785.6	2867.53	2896.81	15798	2738.49	2681.53	16248.2	17000.7
2.29	4869.15	6692.73	2939.55	2854.86	16213.2	2706.14	2694.34	16321.6	16275
2.3	4728.07	6648.48	2966.2	2952.22	16278.5	2640.29	2779.21	17036.1	15909.1
2.31	4725.74	6620.62	2953.55	3096.47	16274.8	2609.7	2807.15	17530.7	15960.2
2.32	4783.34	6646.04	2961.96	3095.9	16798.2	2630.12	2748.3	17658.9	16439.3
2.33	4642.75	6595.82	2896.09	3106.34	16878.8	2677.86	2729.01	18067	16638.5
2.34	4523.21	6507.84	2902.79	3220.84	16902.8	2699.69	2637.1	18292.9	16373.5
2.35	4513.3	6558.93	2876.09	3324.12	16746.5	2651.16	2667.04	18856.2	15858.6
2.36	4558.54	6582.61	2813.81	3348.29	16818.5	2598.61	2799.69	19303.7	15433.3
2.37	4548.88	6506.16	2758.97	3337.69	17534.8	2600.75	2851.15	19568.6	15284.6
2.38	4462.9	6437.73	2744.29	3285.74	18118.9	2596.46	2812	19693.4	15419.1
2.39	4374.34	6325.11	2756.31	3304.8	18775.5	2576.3	2795.9	19816.2	15177.1
2.4	4189.01	6380.21	2772.39	3457.82	19018.3	2604.71	2702.78	20009.1	15017.6
2.41	4220.79	6365.99	2707.46	3570.86	19300.5	2644.28	2738.68	20125.3	14646.2
2.42	4247.27	6237.57	2757.64	3636.15	19547.4	2609.8	2718.29	20425.8	14422.1
2.43	4108	6130.27	2831.05	3755.76	19079.1	2608.85	2756.91	20920.9	14689.9
2.44	3958.24	6194.94	2792.12	3819.71	18963.3	2590.5	2802.05	21372.8	14574.4
2.45	4157.39	6369.68	2798.75	3959.06	19364.6	2615.07	2854.97	21443.4	14364.8
2.46	4209.07	6311.91	2782.99	4056.45	19654.1	2626.09	2851.6	21473.2	14054.2
2.47	4071.12	6384.99	2803.71	4026.12	19815.5	2625.05	2745.32	21840.7	13849.9
2.48	4050.65	6417.69	2846.15	4165.62	20103.8	2556.8	2821.54	21615.3	13575.7
2.49	4138.85	6360.35	2875.76	4492.05	20257.7	2532.57	2861.59	21754.1	13737.9
2.5	4131.81	6453.54	2902.62	4620.04	20355.8	2556.62	2899.91	22079.7	13587
2.51	4087.82	6512.45	2895.78	4849.31	19785.6	2568.79	2952.4	22008.1	13551.3
2.52	3971.62	6396.89	2892.91	5034.84	20543.9	2531.6	3030.49	22218	13780.5
2.53	3952.4	6480.59	2914.3	4998.56	20303.2	2543.89	2999.15	21653.5	13350.4
2.54	3949.43	6390.88	2949.84	5156.86	20399.1	2564.55	2902.25	21529.2	13162.9
2.55	3923.66	6540.06	2980.14	5276.71	20831.7	2552.85	2978.46	22398.4	13141.5
2.56	3990.95	6603.05	2994.76	5685.29	20802.9	2566.96	3105.05	22085.8	12799.3
2.57	3921.14	6412.89	2994.11	5910.4	20856.6	2603.84	3077.72	21786.6	12822.9
2.58	3891.9	6300.45	2924.89	6028.16	21030.6	2635.41	3134.6	21690.5	12533.2
2.59	4025.86	6368.95	2837.68	6134.27	21149.4	2569.54	3176.57	21917.1	12209.4
2.6	4058.99	6407.18	2835.06	6138.95	20499.1	2590.93	3250.01	21985.3	12210.4
2.61	4060.34	6274.93	2863.01	6367.96	20470.1	2638.06	3367.95	21655.5	11893.4
2.62	4046.71	6109.38	2855.71	6623.82	20736.3	2650.57	3427.4	20743.9	12007.2
2.63	4000.84	6357.07	2875.41	6903.93	21154.9	2638.31	3514	20551.2	11919.6
2.64	4069.25	6368.04	2829.51	7188.96	20952.2	2607.85	3533.3	20602.2	11736.9
2.65	3984.4	6162.31	2853.69	7244.38	21207.4	2592.41	3606.72	20705.9	11755.7
2.66	3905.34	5973.57	2836.5	7632.88	21031.6	2579.47	3655.39	20388.2	11959.9
2.67	3959.29	5792.86	2805.75	7805.18	20509.1	2601.29	3672.62	20119.4	11968.8
2.68	3955.46	5849.15	2780.93	8196.65	20531.3	2618.07	3927.4	19944.3	12117
2.69	3908.96	6102.79	2875.1	8573.94	20895.7	2646.95	4077.25	19683.9	11421.6
2.7	3889.32	6071.98	2895.06	8939.26	20579.4	2680.71	4051.09	19789.6	11116.8
2.71	3872.56	5998.62	2889.78	9169.8	20170.4	2728.85	4069.97	19886.7	11169.5
2.72	3755.25	5844.04	2896.26	9525.1	19936.5	2681.16	4107.24	19474.7	11310.8
2.73	3870	5999.19	2853.72	9793.2	20172.1	2596.94	4222.51	19695.3	10912.2
2.74	3889	6213.95	2917.64	10170.4	19751.4	2617.05	4494.07	19642.4	10782.2
2.75	3914.29	6359.51	2903.8	10591.9	19476.4	2600.54	4649.48	19171.2	10688.5
2.76	3860.34	6223.41	2780.8	10851.2	19370.8	2516.1	4831.52	18230.6	10760.9
2.77	3823.35	6071.91	2794.75	10994.8	19699.8	2517.22	5025.66	18425.6	10821.3
2.78	3832.18	6186.44	2836.47	11516.8	19795	2563.89	5249.6	17986.2	10539.6
2.79	3952.25	6330.31	2860.03	11640.5	19748.9	2640.85	5446.44	17266.1	10351.6
2.8	3960.36	6083.65	2904.9	11772	19742.8	2698.44	5627.05	17146.5	10201.1
2.81	3957.2	5903.88	2874.88	12035.2	19278.5	2671.05	5840.56	17234.7	10175.7
2.82	3918.76	5810.68	2846.71	12765	18717.1	2624.1	6016.16	17055.6	10344.5
2.83	4020.43	5921.89	2862.16	13161	18424.4	2640.2	6097.06	17029.9	10334.5
2.84	4049.82	5982.88	2910.03	13106.5	18910.8	2620.82	6263.24	17172.2	10101.1
2.85	4042.62	5947.34	2898.16	13306.8	18882.6	2636.22	6562.26	16972.1	10144.9
2.86	3928.62	5898.21	2885.72	13516.6	18813.1	2624.79	6667.25	16777.3	9996.65
2.87	3880.79	5770.98	2947.54	13735.1	18609.6	2626.81	7006.71	16558.7	9927.48
2.88	3899.03	5662.02	3034.71	13850.1	18332.5	2637.95	7295.09	16478.2	10253.3
2.89	3847.99	5624.41	3022.47	13948.8	18451.7	2638.28	7615.81	16325.1	10376
2.9	3880.55	5669.3	3006.95	14291.1	18519.2	2687.89	8009.14	16176.8	10212.3
2.91	3925.68	5763.51	2949.36	14510.4	18769.5	2668.46	8195.62	15949.3	10224.7
2.92	3989.07	5737.49	2907.99	14174.9	18554.9	2614.9	8555.34	15598.2	10203
2.93	4065.36	5817.14	2935.51	14552.3	18289.3	2612.35	8804.6	15190.2	10216.3
2.94	4038.74	5829.06	2992.31	14930.3	18096.5	2634.09	8929.54	15278.9	10347.9
2.95	4136.99	5814.4	3022.03	15008.8	18035.7	2703.91	9144.4	15083.2	10160.6
2.96	4237.35	5818.54	3016.05	15572.2	18324	2750.85	9573.14	14635.9	9793.02
2.97	4357.39	5761.59	3019.5	15818	18213.1	2754.18	9831.27	14316.3	9740.14
2.98	4390.82	5791.38	3111.71	15663.5	18035.1	2701.31	9925.61	14002.9	9766.71
2.99	4314.79	5733.99	3099.03	15594	17873.6	2585.53	10121.7	14263.6	9881.12
3	4507.61	5649.98	3037.21	16171.9	17744.5	2552.45	10724.6	14086.3	9813.05
3.01	4492.48	5569.98	3071.41	16436.2	17685.1	2617.91	10821.2	14040.6	9813.62
3.02	4354.26	5615.77	3110.39	16202.2	17672.4	2606.03	11055.6	14405.8	9523.77
3.03	4349.07	5507.7	3066.82	15614.6	17267.3	2617.69	11323.8	14193.9	9372.83
3.04	4476.12	5422.05	3065.75	16002.6	16966.8	2668.82	11560	13791	9437.26
3.05	4676.15	5224.32	3059.2	16255.7	16936.6	2705.24	11992.1	13636.8	9611.21
3.06	4756.27	5264.61	3122.85	16273	17114.1	2648.64	12381.5	13868.2	9730.8
3.07	4724.14	5488.91	3205.81	15903.2	16959.4	2646.16	12693	13920	9286.52
3.08	4718.55	5600.43	3192.99	16020	16925.6	2679.24	13067.4	13555.1	9517.83
3.09	4753.89	5445.35	3198.43	16240.1	16897.2	2678.36	12952	13345	9627.34
3.1	4979.21	5519.82	3290.95	16397.7	16862.7	2642.57	12940.7	13572.1	9429.27
3.11	5052.45	5337.49	3326.99	16330.9	17312.6	2616.95	13222	13605.2	9093.81
3.12	5000.38	5323.35	3354.65	16040.2	17171.6	2619.94	13354.5	13493	9004.89
3.13	5133.46	5628.04	3291.85	16398.7	16762.1	2630.11	13465.4	13525.5	9102.86
3.14	5337.8	5619.29	3255.3	16364.5	16574	2650.39	13602.4	13641.1	9297.92
3.15	5194.24	5460	3400.44	16317.8	16601.1	2686.93	13828.6	13250.9	9315.56
3.16	5005.66	5495.04	3473.75	16401.8	16570	2610.11	13921.9	12583	9091.71
3.17	4917.25	5545.25	3547.29	16562.6	16273.3	2582.29	13956	12382.1	9382.48
3.18	4960	5528.4	3510.57	16332	16295.9	2592.69	14154.8	12205.1	9211.29
3.19	5114.49	5503.76	3462.31	16025.6	16063.7	2660.38	14454	12221.7	9072.85
3.2	5262.56	5447.35	3556.7	16035.2	16014	2638.65	14942.4	12215.2	8977.91
3.21	5154.66	5474.71	3740.4	16580.8	16346.7	2627.93	15364.7	12149.5	9143.75
3.22	5108.9	5519.06	3748.29	16865.8	15929.6	2603.22	15321.1	12022.9	9003.51
3.23	5050.82	5315.79	3820.64	16832.5	15634.7	2626.99	14951	11891.2	9056.84
3.24	4878.34	5306.31	3928.12	16531.3	15564	2670.81	14978.6	11713.4	9051.3
3.25	4742.66	5296.54	4089.66	16560.8	15457	2659.31	15362.1	11810.3	8876.31
3.26	4763.46	5247.02	4066.61	16221.3	15060.5	2622.95	15382.5	11639.7	8861.96
3.27	4685.51	5159	4072.28	15993	14888.5	2589.25	14937.8	11424	8901.39
3.28	4655.36	5064.9	4245.23	16188.3	14877.4	2631.71	14728.5	11483.9	9232.56
3.29	4557.46	5161.21	4351.57	15950.6	15366.9	2666.8	14817.3	11325.4	8974.66
3.3	4353.18	5292.46	4518.7	15882.5	15441	2673.16	15192.5	11063.5	8997.89
3.31	4318.55	5191.4	4716.15	15917.5	15632.9	2717.15	14876.7	11159.8	9031.1
3.32	4329.34	5192.86	4851.95	16032.9	15443.5	2713.51	14572.4	11132.8	8939.96
3.33	4285.73	5327.56	4896	15823.2	15136.9	2694.84	14881.6	10896.9	9033.88
3.34	4266.32	5349.14	5192.7	15362.1	14918.3	2649.6	14923.5	10899.7	8930.58
3.35	4298.45	5327.24	5260.51	15228	14807.3	2652.15	14485.9	10675.6	8993.91
3.36	4272.39	5347.27	5382.71	15647.6	14964.8	2650.04	14206.3	10385.1	9005.51
3.37	4226.31	5250.35	5585.94	15575.8	15030.5	2566.01	14047.9	10457.4	8915.67
3.38	4323.88	5280.7	5849.05	15658.8	15074.2	2454.28	14360.3	10615.8	8716.31
3.39	4274.2	5462.39	6226.81	15128.3	14918	2429.96	14107.3	10782.3	8345.71
3.4	4246.73	5393.9	6231	15346.1	14754.2	2500.29	13871.9	10908.7	8134.99
3.41	4295.46	5316.11	6400.24	15355.9	14434.6	2588.9	14148.1	10643.2	8391.05
3.42	4213.34	5160.85	6632.27	15024.9	14664.2	2620.18	14039.5	10560.9	8586.84
3.43	4070.69	5120.62	6714.46	15050.6	14627.6	2673.97	13754.3	10283	8642.81
3.44	4094.65	5332.6	6952.49	15175.3	14266.6	2673.96	13590.6	10199.8	8573.74
3.45	4008.88	5204.54	7221.44	15233.9	14552.6	2638.68	13714.1	10460	8495.21
3.46	3986.47	5211.5	7572.05	15152.4	14324.3	2649.72	13831.8	10326.6	8427.51
3.47	4056.01	5133.51	7824.36	15009.9	14218.4	2636.7	13446.8	10317.6	8393.41
3.48	4080.74	5104.54	8145.35	14764.2	14269.9	2621.12	13344.1	10208.7	8425.16
3.49	4037.09	5107.01	8468.77	14798.1	14186.4	2549.69	13167	10294.4	8814.64
3.5	3942.19	5025.34	8642.96	14966.3	13752.4	2593.61	12944.5	10164.4	8649.96
3.51	3899.65	5091.65	8877.6	14336	13693.2	2730.4	12731.3	10134	8596.25
3.52	3916.61	5304.95	9046.54	14045.2	13488.8	2812.01	12843.2	10161.2	8393.58
3.53	4034.8	5380.71	9504.83	13886.4	13558.6	2771.6	12302.4	10096.2	8217.15
3.54	4105.62	5178.8	9661.81	13859.1	13613.5	2769.28	12296.9	9947.02	8276.35
3.55	3989.18	5279.6	9909.5	14193.2	13646.4	2761.96	12215.9	9444.29	8456.49
3.56	3881.59	5229.14	10126.5	14320.9	13489.1	2761.26	11863.1	9401.26	8463.66
3.57	3869.3	5104.94	10017.1	13903.9	13590	2779.7	11530.5	9281.09	8332.26
3.58	3844.31	5301.52	10535.2	13723.9	13390	2758.64	11684	9162.61	8318.59
3.59	3689.03	5211.38	10901.2	14001.8	13496.1	2706.11	11747.4	9393.11	7775.62
3.6	3780.31	5123.39	10967	13890.5	13516.4	2748.6	11688.3	9486.05	7852.7
3.61	3866.47	5123.79	11009	13481.9	13767	2868.16	11529.9	9200.45	7993.04
3.62	3833.88	5294.59	11148.7	13459.8	13795.8	2970.47	11289.3	9394.15	7986.71
3.63	3733.85	5195.24	11748.5	13147.9	13634.2	3042.41	11167.1	9588.6	7868.12
3.64	3777.46	5073.34	11936.2	13052.9	13267.7	3086.09	11063.6	9541	7691.56
3.65	3793.56	5161.4	12400	13119.1	13429.3	2989.79	11193	9261.77	7929.43
3.66	3733.6	5270.05	12669	12919.4	13328.4	2979.11	11149.1	9041.95	7808.16
3.67	3714.28	5395.94	12799.6	12604.5	13144.8	3052.3	10817.4	8897.77	7669.99
3.68	3674.64	5265.6	12975	12834.9	13117.5	3103.38	10521.3	9264.36	7942.69
3.69	3633.64	5021.07	12865.7	13063.8	13188.6	3188.93	10375	9475.59	8000.18
3.7	3707.35	5191.1	13105	12898.6	13630.4	3157.2	10206	9216.38	7882.31
3.71	3828.88	5229.15	13601.1	12825.8	13513.8	3224	10449.5	9228	8000.68
3.72	3957.86	5312.27	13976	12954.9	13300.6	3258.57	10540.7	9385.62	7949.74
3.73	3931.72	5290.26	14049.7	12980.8	13138.5	3387.18	10349.8	9632.36	7905.31
3.74	3747.1	5251.16	14155.5	12945.9	13282	3471.07	10157.4	9641.59	7902.98
3.75	3711.45	5233.1	14304.8	12847.7	13219.4	3533.53	10115.1	9573.48	8003.5
3.76	3738.14	5202.3	14165.1	12669.1	13448	3560.54	10218.2	9500.62	7862.11
3.77	3861.38	5186.51	14313.5	12433.3	13752.9	3645.38	10185.5	9203.17	7834.48
3.78	3901.78	5159.21	14609.9	12773.3	13607.7	3834.91	10113.4	9288.35	7726.98
3.79	3924.1	5086.95	14518.8	12881.8	12817.5	4054.7	10076.3	9282.27	7744.12
3.8	3852.82	5041.01	14483.2	12770.3	12878	4118.24	9877.31	9231.01	7659.39
3.81	3864.68	4968.62	14737.2	12634.8	12966.7	4079.19	9821.84	9228.08	7790.84
3.82	3793.14	4924.5	14842.2	12757.8	13060	4097.52	9663.23	9147.76	7578.24
3.83	3755.95	4958.88	14776.4	12709.2	12992.4	4239.88	9492.41	9051.62	7529.09
3.84	3824.35	5095.02	14620.9	12392.6	12656.2	4380.5	9412.67	9308.01	7637.76
3.85	3811.21	5194.69	14829.4	12391	12606.8	4481.74	9290.33	9198.62	7444
3.86	3963.56	5199.4	15188.3	12486	12719.1	4516.18	9333.14	9064.44	7460.76
3.87	3994.75	5207.66	15322.6	12244.4	12339.3	4696.75	9187.52	9016.25	7377.24
3.88	3813.4	5183.14	15288.5	12134	12047.7	4998.32	9308.17	9043.55	7238.32
3.89	3840.97	5163.25	15236	12278.1	12141.3	5025.68	9058.55	8957.9	7197.26
3.9	3937.88	5230.55	14985.2	12394.3	12333.7	5136.32	8878.42	9041.19	7082.02
3.91	3858.68	5103.59	14914	12057.5	12327.3	5308.41	8891.5	9253.19	7133.49
3.92	3843.41	5108.8	14539.2	11830.1	12032.4	5433.41	8987.52	8972.04	7206.31
3.93	3830.2	5137.3	14385.2	11751.6	11929.1	5476.96	8917.64	8899.91	7238.73
3.94	3690.66	5285.73	14202.8	11731	12036.9	5609.71	8796.1	9104.51	7381.89
3.95	3689.57	5260.31	14157.9	11714.5	12190.1	5716.39	8646.94	9058.38	7456.5
3.96	3778.61	5315.23	14001.3	12006.2	12283.9	5728.9	8489.33	8917.08	7324.62
3.97	3923.21	5280.69	13791.3	12122.7	11993.1	5899.18	8521.83	8871.09	7168.2
3.98	3964.01	5330.36	13772.2	11830.9	11905	5921.48	8552.98	8874.17	7074.7
3.99	3910.54	5431.05	13632.8	11688.3	12097.9	6302.32	8220.09	8872.59	6928.12
4	3954.39	5424.64	13691.6	11617.6	12061	6666.66	8104.68	8868.62	6913.36
4.01	3897.39	5416.88	13853.4	11590.9	11913.3	6751.39	8141.46	8716.84	6866.09
4.02	3788	5513.98	13903.6	11524.3	11605.1	6450.3	8062.77	8941.42	6729.09
4.03	3818.9	5509.32	13539.9	11398.6	11904.3	6546.41	8126.44	9000.74	6565.54
4.04	3868.03	5671.01	13569.2	11320.9	12087.5	6675.27	8026.77	9008.06	6522.09
4.05	3791.99	5695.98	13461.1	11417.2	12044	6792.6	7853.57	9102.79	6543.84
4.06	3892.47	5680.54	13261.5	11319.9	12030.8	6981.62	7963.85	9072.35	6491.64
4.07	3910.31	5582.44	12914.7	11288.9	11931.5	7109.01	7864.07	8931.58	6271.36
4.08	3902.79	5698.69	12864.3	11229.6	11829.1	7324.14	7752.51	8824.46	6303.5
4.09	3987.41	5665.91	13072.1	10820	11766	7503.06	7814.59	8761.49	6616.18
4.1	3969.03	5518.99	13291	11071.3	11694.1	7714.68	7982.46	8598.41	6763.77
4.11	3917.85	5655.23	13194.4	11068.7	11590.8	7720.51	8009.95	8672.77	6715.82
4.12	3939.49	5831.38	13187.8	10917	11303.6	8061.44	8099.82	8587.51	6666.45
4.13	4049.09	5794.14	13119	10606.2	11323.5	8302.48	7954.68	8537.36	6695.82
4.14	4045.04	5793.4	12743.5	10755.4	11444.6	8336.56	7822.07	8454.15	6783.48
4.15	3985.71	5839.11	12571.6	10908.3	11145.2	8345.86	7851.07	8287.51	6709.1
4.16	4034.24	5811.41	12628.8	10968.6	11054.6	8417.67	7929.57	8246.05	6717.05
4.17	4086.91	5643.99	12830.5	10972.4	11166.2	8587.99	7773	8393.92	6899.31
4.18	4019.88	5801.14	12674	11146.2	11183.4	8737.04	7829.51	8559.29	6829.24
4.19	4124.16	6014.56	12305	10964.4	11067.1	8895.67	7514.75	8572.69	7135.93
4.2	4241.02	6023.82	12198.4	10598.6	11003	8728.36	7716.88	8580.05	6924.19
4.21	4079.95	5883.57	12225.4	10577.4	10951.4	8664.39	7532.44	8585.59	6746.94
4.22	4090.49	5955.8	12110	10645.1	10867.3	9118.11	7604.25	8261.36	6899.52
4.23	4195.68	6110.84	12324.3	10533.4	10523.7	9124.86	7520.39	8198.79	7027.79
4.24	4210.74	6255.99	12017.8	10486.5	10419.6	8998.38	7752.24	8275.01	6971.2
4.25	4118.09	6167.44	11990.8	10184.2	10627.4	9124.12	7856.59	8242.11	6809.59
4.26	4104.57	6217.8	11700.9	10147.5	10760.4	9071.48	7669.9	8271.79	6863.98
4.27	4084.71	6169.36	11828	10391.5	10388.4	8889.31	7419.65	8190.55	6991.01
4.28	4050.49	6292.25	11692.7	10815.1	10145.6	8954.6	7437.65	8223.65	6970.73
4.29	3978.66	6441.19	11404.8	10700.3	10128.4	8988.33	7748.91	8051.77	6740.18
4.3	4010.43	6699.2	11177.2	10286.2	10159.8	8887.88	7744.12	8075.2	6644.57
4.31	3997.07	6735.73	11380.5	10149	10201.1	8971.11	7625.68	8207.65	6625.69
4.32	4003.84	6648.39	11213.3	10177.3	10073.7	9165	7683.59	8238.3	6442.1
4.33	4102.54	6855.25	11302.2	10292.2	10013.9	9232.99	7716.38	8068.18	6344.14
4.34	4351.85	7058.82	11156	10061.4	10027.8	9021.14	7707.61	7798.99	6584.3
4.35	4416.93	7280.15	11380.6	9748.05	10492.1	8870	7701.29	7655.23	6593.61
4.36	4366.57	7204.26	11410.8	9694.27	10474.7	8905.76	7659.59	7905.43	6565.93
4.37	4333.24	7469.86	10984.6	9897.45	10385.1	9105.12	7467.52	7820.61	6617.26
4.38	4353.77	7663.16	10753.7	10158.4	9863.6	9111.35	7331.11	7652.34	6694.7
4.39	4474.46	7831.15	10788.9	10330.5	9690.76	8978.23	7244.38	7425.7	6475.24
4.4	4500.11	7973.65	10700.3	10249.3	10121.5	9050.01	7331.15	7523.5	6324.9
4.41	4498.59	8058.77	10743.9	10015	10031.6	9084.91	7430.7	7528.23	6324.3
4.42	4526.55	8341.23	10879.2	9907.01	10101.4	9036.42	7490.48	7484.1	6267.81
4.43	4683.25	8582.52	10713.8	10035.9	10198.3	8962.61	7264.52	7626.89	6043.89
4.44	4820.7	8787.44	10908.4	9871.59	10122.8	8826.11	7152.27	7618.62	5989.54
4.45	5001.23	9003.85	10623.5	9872.14	9882.92	8853.46	7051.05	7311.14	6142
4.46	5069.85	9361.46	10586	9866.14	9737.83	9032.21	7303.49	7281.34	6268.5
4.47	5068.15	9634.39	10459.8	9531.15	9760.45	8816.51	7314.25	7476.31	6327.8
4.48	5054.76	9679.56	10423.5	9748.91	9530.12	8567.55	7244.48	7469.05	6296.29
4.49	5169.4	9937.34	10306.6	9993.89	9643.1	8691.33	7210.46	7497.01	6276.4
4.5	5305.4	10454.9	10374.5	10278.7	9774.54	8680.11	7319.39	7524.2	6378.96
4.51	5499.82	10353.2	10410.7	9922.2	9589.39	8569.34	7372.68	7395.71	6268.26
4.52	5712.39	10574.3	10427.6	9387.41	9296.71	8397.64	7183.54	7334.85	6236.51
4.53	5825.46	10823.7	10547	9319.59	9221.94	8298.05	7158.8	7344.94	6217.45
4.54	5926.69	10992.4	10720	9385.69	9364.84	8158.44	7101.29	7432.95	6096.71
4.55	6081.76	11061.1	10496.1	9566.94	9310.89	7963.38	7034.44	7578.7	6186.56
4.56	6267.29	11507.2	10558.6	9497.98	9176.95	7934.56	6987.65	7462.88	6231.61
4.57	6301.73	11756.8	10567.7	9310.01	9304.94	7974.32	6887.74	7449.32	6111
4.58	6473.91	12128.2	10596.2	9280.15	9358.91	7984.18	6834.6	7472.15	5951.01
4.59	6775.34	12099.9	10350.4	9122.8	9209.7	7835.77	6821.74	7322.82	5808.77
4.6	6788.51	12333.5	10292.4	9220.39	9061.19	7744.26	6743.05	7338.46	5736.35
4.61	6869.86	12793	10489.7	9088.02	9080.5	7734.46	6815.18	7250.27	5864.57
4.62	6962.07	12918.4	10513.2	8992.73	9152.46	7652.31	6734.44	7207.14	5786.25
4.63	7026.36	13163.8	10425	9011.6	9405.09	7671.64	6815.48	7181.65	5976.3
4.64	7253.73	13331.9	10467.9	8808.2	9099.69	7555.69	6856.15	7147.45	5879.35
4.65	7369	13630.3	10518.2	8881.24	9348.15	7215.59	6805.02	7132.29	5938.7
4.66	7049.25	14276.8	10291.1	9024.17	9189.23	7346.21	6777.64	7193.46	5938.99
4.67	6871.21	14764.3	10129.1	9092.61	8849.89	7345.93	6904.18	7247.94	5895.56
4.68	7030.65	14827.4	10139.9	9329.69	8524.83	7283.75	6854.93	7316.96	5989.71
4.69	7235.49	14876.3	10076.3	9416.88	8524.95	7159.1	6620.68	7208.91	5780.96
4.7	7069.32	15291	10241.8	9438.7	8817.96	7149.84	6496.12	7153.44	5828.9
4.71	6857.46	15213.8	10055.4	9220.59	8913.95	7082.68	6592.48	6860.79	5919.96
4.72	6907.7	15282.6	9960.62	8973.26	8903.27	7070.05	6750.73	6760.55	5701.4
4.73	6971.69	15341.4	9978.5	9082.3	9020.08	6972.36	6743.41	6764.07	5592.24
4.74	7137.31	15649.8	9871.09	9229.64	8985.1	6724.69	6705.3	6653.52	5571.02
4.75	7269.9	15999.2	9800.9	9073.62	8806.11	6678.1	6871.91	6445.81	5592.85
4.76	7338.36	16133	10124.1	9001.15	8670.64	6709.99	6653.6	6416.3	5570.4
4.77	7255.89	16316.1	10069.5	8807.04	8664.69	6603.76	6689.66	6582.07	5473.84
4.78	7202.54	16569.2	9677.19	8772.08	8396.64	6593.74	6781.68	6837.86	5498
4.79	7189.65	16681.5	9672.19	8820.81	8342.66	6614.14	6566.75	6981.89	5471.39
4.8	7227.1	16626	9832.23	9000.76	8628.94	6628.21	6392.55	6790.81	5397.54
4.81	7278.77	16483.6	9936.4	8896.95	8499.14	6660.21	6147.95	6663.54	5410.16
4.82	7230.91	16914.2	10053.8	8390.23	8419.8	6661.4	6228.69	6633.85	5437.96
4.83	7257.07	17217.4	9971.08	8460.99	8279.52	6628.04	6288.62	6695.5	5539.07
4.84	7309.55	17216	9840.64	8382.29	8164.71	6529.25	6406.36	6525.89	5689.36
4.85	7260.43	17009.4	9892.3	8219.33	8182.24	6388.01	6353.14	6542.24	5709.65
4.86	7197.98	17198.9	9689.21	8108	7957.3	6186.65	6224.11	6763.04	5634.31
4.87	7096.79	17188.8	9633.11	8249.75	7922.56	6129.31	6057.74	6514.15	5637.91
4.88	7151.94	17567.3	9623.6	8399.84	7826.16	6346.73	6236.41	6488.9	5712.93
4.89	7270.09	17923.1	9493.3	8455.73	7964.43	6417.98	6256.29	6679.89	5706.85
4.9	7404.94	17385.8	9739.2	8587.1	7828.09	6129.45	6233.85	6799.66	5672.45
4.91	7506.91	17312.4	10009.9	8747.61	7560.59	6198.91	6433.79	6605.32	5507.38
4.92	7418.05	17988.9	9816.04	8739.16	7442.15	6127.04	6350.91	6410.38	5387.94
4.93	7456.2	17740.2	9592.65	8448.62	7556.76	6058.16	6292.49	6423.01	5292.35
4.94	7199.81	17839.3	9671.01	8287	7455.21	6050.01	6424.32	6488.02	5224.3
4.95	6978.09	17715.1	9671.24	8047.09	7455.26	5941.12	6369.93	6399.49	5143.16
4.96	6915.73	17344	9467.8	8099.52	7479.36	6057.35	6264.96	6279.89	5223.95
4.97	7012.89	17289.9	9356.4	7910.29	7381.19	6137.49	6313.99	6281.04	5266.91
4.98	6880.59	17110.4	9369.66	8043.82	7474.57	5943.91	6376.71	6257.46	5337.89
4.99	6788.1	17054.1	9533.98	8086.49	7343.81	6038.26	6099.26	6145.21	5380.73
5	6581.26	16828	9367.7	7907.32	7471.14	5760.71	6158.23	6086.74	5427.64
5.01	6705.27	17003.4	9601.71	7561.14	7678.51	5712.5	6214.98	6043.82	5365.65
5.02	6764.11	17032.6	9513.88	7775.52	7607.98	5863.86	6038.49	5942.88	5471.23
5.03	6726.98	16483.4	9421.75	8079.9	7734.44	5958.32	5908.68	5927.1	5377.43
5.04	6642.3	16767.3	9488.27	8108.19	7767.25	5963.59	5953.34	5963.94	5224.66
5.05	6482.94	16795.5	9089.55	7697.01	7599.62	5832.31	6064.89	5965.04	5196.61
5.06	6231.56	16638.8	9147.48	7526.6	7608.06	5834.05	6018.85	5909.25	5371.36
5.07	6147.6	16453.1	9348.67	7833.59	7494.79	5931.31	5985.3	6030.44	5320.45
5.08	6046.59	16210.8	9411.39	7972.49	7577.64	6046.07	6111.23	5904.79	5296.59
5.09	5980.7	16370.5	9262.49	7858.27	7390.68	6124	6086.2	5936.55	5222.2
5.1	5978.91	16069.8	9222.84	7859.43	7513.29	6111.38	5925.05	5933.62	5230.11
5.11	5774.5	15891.8	9289.35	7856.04	7433.93	5973.21	5789.38	5941.98	4894.74
5.12	5593.34	15882.5	9176.23	7622.48	7344.86	5768.55	5847.45	5911.32	5051.21
5.13	5527.5	15830.1	8883.12	7259.23	7203.04	5804.05	5872.38	6012.74	5166.91
5.14	5429.56	15742.4	8741.81	7410.91	7135.07	5957.12	5925.8	6121.98	4969
5.15	5550.18	15841.8	8682.41	7543.64	7353.94	5944.19	5795.56	6245.61	4802.36
5.16	5477.99	15755.3	8631.67	7572.19	7558.4	5825.61	5681.6	6010.6	4903.99
5.17	5191.55	15770	8479.01	7324.15	7364.62	5681.06	5697.35	5844.9	5053.75
5.18	5176.5	15710.5	8380.7	7136.99	7227.84	5818.68	5648.06	5866.71	4969.24
5.19	4996.8	15616.6	8479.4	7247.21	6962.06	5798.82	5680.04	5890.96	4822.8
5.2	4907.35	15642.4	8519.19	7525.07	6811.45	5890.11	5733.38	5916.56	4938.51
5.21	4822.86	15671.9	8629.99	7394.39	6919.02	5933.48	5798.46	5914.14	5047.36
5.22	4761.84	15794.5	8573.12	7455.79	6927.43	5951.39	5788.76	5887.69	5030.14
5.23	4666.66	15990.2	8574.54	7319.76	6831.62	5651.24	5788.88	5771.34	4861.32
5.24	4510.68	16032.3	8361.4	7248.84	7019.52	5580.7	5619.07	5756.71	4911.23
5.25	4394.61	15957.1	8299.35	7447.04	6769.9	5567.59	5392.81	5867.8	4947.02
5.26	4302.16	15667.6	8217.51	7367.02	6777.02	5628.34	5446.76	5911.96	5109.52
5.27	4410.64	15786	8338.65	7284.66	6969.48	5564.57	5468.81	5959.46	5180.1
5.28	4415.51	15758.5	8416.23	7423.48	6866.93	5407.2	5482.69	5832.8	5041.8
5.29	4193.18	15367.7	8315.01	7452.3	6944.69	5400.25	5407.75	5581.69	4961.62
5.3	4098.38	15077.3	8245.4	7247.85	6773.36	5502.5	5452.43	5467.05	4993.02
5.31	4064.12	15421.1	8408.01	7024.91	6772.23	5400.4	5492.01	5573.54	4953.73
5.32	4135.93	15602.7	7955.71	6948.5	6893.74	5451.48	5529.3	5641.12	4944.71
5.33	4160.25	15501.5	7928.75	6716.34	6794.43	5384.59	5354.81	5486.73	4767.1
5.34	4047.4	15276.9	8054.39	6771.93	6640.49	5214.99	5176.09	5390.69	4692.51
5.35	3919.54	15140.6	8132.66	6715.12	6579.19	5213.4	5253.57	5449.05	4732.59
5.36	3854.75	15547.5	8338.65	6714.59	6570.85	5109.69	5567.2	5468.86	4763.34
5.37	3803.78	15742.1	8074.07	6871.74	6602.71	5248.57	5499.54	5534.04	4709.46
5.38	3671.96	15567.8	8186.07	6957.74	6489.45	5325.1	5520.34	5548.29	4793.96
5.39	3609.1	15377.3	8028.3	6739.91	6662.77	5282.89	5399.74	5530.11	4727.95
5.4	3726.49	15607.4	7778.59	6614.71	6611.49	5416.5	5428.8	5404.9	4757.02
5.41	3723.29	15691.6	7778.95	6496.75	6534.81	5491.27	5272.57	5303.39	4893.19
5.42	3646.25	15194.9	7748.8	6561.38	6479.25	5361.27	5150.85	5406.02	4953.19
5.43	3565.6	15123.5	7825.74	6701.88	6364.59	5182.7	5216.29	5418.25	5014.6
5.44	3687.25	15377.5	7849.46	6756.4	6173.19	5160.31	5276.56	5264.38	4870.88
5.45	3747.21	15265.4	7452.5	6598.09	6277.23	5240.27	5231.74	5104.93	4661.1
5.46	3807.55	15368	7241.7	6459.75	6323.16	5403.02	5162.56	4959.82	4629.09
5.47	3720.12	15465.4	7514.19	6500.24	6483.21	5319.06	5251.5	5182.16	4619.15
5.48	3684.74	15278.2	7620.68	6382.61	6471.18	5329.81	5279.64	5228.01	4670.19
5.49	3714.28	15211.8	7892.15	6486.1	6204.89	5324.51	5224.11	5291.65	4740.32
5.5	3602.76	15525.1	7704.98	6461.4	6126.7	5150.29	5104.66	5234.91	4904.26
5.51	3516.43	15362.8	7744.76	6273.52	6193.06	5054.98	4891.62	5202.57	4743.35
5.52	3508.36	15258.6	7642.62	6315.6	6298.02	5099.65	4827.04	5543.91	4773.39
5.53	3509.51	15118.1	7526.01	6455.79	6140.71	5253.09	4865.2	5567.16	4774.9
5.54	3502.71	14727.6	7335.34	6231.43	6118.34	5124.89	4906.61	5449.77	4896.65
5.55	3443.36	14838	7160.02	6108.54	5812.02	5239.19	5020.11	5308.38	4853.06
5.56	3420.29	14651.4	7252.06	6122.44	5795.86	5191.89	5003.02	5199.11	4775.75
5.57	3385.54	14277.2	7270.77	6093.69	5875.34	5092	4881.77	5365.1	4652.43
5.58	3481.62	14364.5	7211.73	6005.77	6119.52	4959.9	4987.8	5405.86	4518.16
5.59	3464.4	13866.4	7292.89	6048.3	6075.75	4981.84	4965.81	5323.69	4558.36
5.6	3426.38	13929.6	7440.69	5774.69	5960.7	4978.09	4947.95	5158.82	4706.82
5.61	3459.72	13906.6	7513.89	5765.44	6072.44	4945.04	5049.8	5094.21	4617.4
5.62	3575.72	13793.1	7377.3	5951.96	6082.41	4784.34	5254.44	5192.55	4508.06
5.63	3638.35	13498.3	7117.14	6124.75	5803.2	4786.65	5164.15	5229.23	4531.8
5.64	3624.53	13374.9	7116.66	6079.09	5827.25	4724.5	4940.09	5202.24	4628.26
5.65	3441.95	13523.9	6934.74	5880.74	5945.14	4853.52	4800.04	5124.27	4604.86
5.66	3374.65	13538.9	6631.2	5888.64	5992.99	4938.62	4730.2	4989.44	4640.27
5.67	3452.51	13504.2	6607.34	5746.43	6023.8	4905.71	4807.43	4904.43	4833.77
5.68	3546.86	13752.4	6711.05	5966.86	5956.15	4895.24	4805.02	4935.02	5019.54
5.69	3480.96	13959.1	6605.8	6129.12	5994.69	4710.3	4594.07	4932.46	5006.68
5.7	3363.65	13865.6	6540.66	5979.95	5910.62	4619.66	4673.21	5145.48	4983.32
5.71	3368.06	13246.8	6710.48	5774.52	5693.64	4671.11	4669.8	5325.57	4957.91
5.72	3394.71	12757	6682.95	5961.65	5702.68	4708.89	4584.14	5345.3	4803.49
5.73	3351.09	13103.6	6703.14	5770.12	5791.55	4616.59	4418.81	5172.7	4679.24
5.74	3316.64	13237.5	6660.99	5639.62	5914.2	4628.38	4791.75	5095.04	4669.86
5.75	3284.18	13146.7	6549.18	5650.59	5953.39	4804.9	4964.25	5167.66	4738.91
5.76	3300.4	12804.7	6905.14	5706.01	6010.85	4913.7	4893.36	5135.64	4637.96
5.77	3371.72	12815.4	7018.88	5702.64	5904.75	4880.48	4769.02	5161.64	4614.46
5.78	3339.79	12503.2	6903.73	5687.64	5830.95	4877.44	4697.25	5278.59	4772.62
5.79	3224.06	12653.6	6671.86	5451.75	5911.55	4814.7	4882.54	5311.26	4842.11
5.8	3150.19	12597.3	6591.36	5424.74	6034.15	4928.95	5033.07	5199.76	4922.4
5.81	3120.16	12524	6777.84	5515.69	5904.06	4929.14	5019.46	5164.38	4831.27
5.82	3189.3	12178.3	6769.02	5580.93	5975.41	4912.36	5010.16	5176.16	4797.01
5.83	3136.35	11998.4	6653.9	5521.39	6035.91	4981.89	5125.21	5205.26	4821.5
5.84	3087.89	11986.5	6544.49	5529.94	6105.49	5013.71	5189.71	5309.61	4910.12
5.85	3087.1	11820.6	6451.27	5651.91	5776.59	4944.94	5255.06	5348.46	5053.94
5.86	3075.85	11523.3	6346.8	5623.55	5711.93	4827.16	4962.19	5371.79	5051.68
5.87	3119.66	11339.3	6342.02	5574.2	5830.23	4734.64	4851.94	5439.9	4928.45
5.88	3177.01	10981	6281.45	5633.73	5800.89	4697.93	4976.84	5523.54	4939.34
5.89	3277.91	11055.2	6332.5	5664.98	5901.74	4619.6	4982.36	5324.8	4927.71
5.9	3191.54	11399	6206.24	5584.77	5886.81	4599.39	4787.14	5325.81	4999.39
5.91	3105.03	11747.9	6161.39	5549.8	5897.74	4611.01	4801.26	5261.3	5167.93
5.92	3205.32	11735.7	6278.23	5549.74	5879.95	4597.93	4844.35	5325	5320.57
5.93	3201.44	11348.8	6329.15	5523.79	5893.57	4647.44	4905.38	5263.43	5228.55
5.94	3102.61	10946.1	6197.98	5474.76	5905.52	4616.54	4958.79	5321.98	5217.75
5.95	3091.2	10708.1	6141.89	5590.07	5899.02	4632.26	4904.8	5403.29	5296
5.96	3170.69	10761.1	6124.35	5613.74	5796.3	4482.64	4856.19	5623.56	5342
5.97	3123.06	10919.5	6257.34	5676.45	5818.39	4496.06	4692.02	5556.82	5157.61
5.98	3153.31	11023.6	6219.14	5631.71	5788.65	4552.66	4671.8	5472.24	5222.51
5.99	3255.28	10890.2	6338.7	5522.74	5731.27	4414.41	4818.48	5402.11	5305.57
6	3200.18	10582.8	6250.56	5615.25	5823.5	4430.2	4874.48	5301.1	5251.43
6.01	3105.35	10735.6	6067.15	5620.4	5822.76	4482.91	4772.61	5311.51	5242.14
6.02	3199.94	10564.2	6135.62	5454.57	5971.16	4473.3	4732.9	5277.93	5314.57
6.03	3237.03	10146.6	6170.4	5325.54	6186.12	4573.05	4619.59	5284.07	5415.69
6.04	3158.72	10095	6188.34	5373.5	6080.66	4575.24	4639.01	5451.06	5303.44
6.05	3109.04	10135.6	6352.5	5573.9	5926.9	4451.81	4583.55	5599.25	5257.95
6.06	3135.71	9986.36	6261.82	5672.55	5968.35	4512.24	4581.05	5554.44	5236.61
6.07	3163.12	10108.6	6259.18	5605.1	6028.05	4666.96	4683.85	5537.82	5282.74
6.08	3205.57	10215.5	6274.36	5504.39	6054.94	4578.31	4696.79	5719.2	5372.98
6.09	3132.12	10134.1	6329.02	5533.41	6230.69	4509.8	4607.11	5572.9	5358.2
6.1	3085.09	10037.2	6296.12	5663.11	6215.66	4405.81	4692.44	5549.94	5428.27
6.11	3185.12	9774.38	6019.54	5590.55	6145.46	4376.74	4773.45	5615.57	5459.05
6.12	3201.46	9726.34	5833.02	5511.26	6168.98	4281.6	4808.5	5687.76	5592.64
6.13	3183.29	9663.41	6020.2	5555.39	6010.32	4318.61	4916.51	5667.94	5713.1
6.14	3083.95	9442.51	5982.89	5442.96	6042.84	4361.4	4869.36	5686.95	5839.54
6.15	2980.59	9558.19	6018.24	5631.46	6031.65	4318.56	4976.38	5697.8	5811.21
6.16	2947.51	9362.98	6035.57	5664.89	5939.86	4487.73	5098	5832.25	5888.98
6.17	3006.44	9059.84	5997.44	5707.1	6106.77	4472.49	4889.69	6126.15	5761.2
6.18	3018.31	8836.84	6153.2	5681.26	6148.84	4478.6	4783.64	6211.26	5662.38
6.19	2970.43	8604.89	6178.96	5713.51	6106.74	4461.43	4843.99	6077.32	5743.57
6.2	3029.46	8685.11	6087.01	5934.46	6134.02	4488.73	4954.34	5907.4	5774.35
6.21	3008.07	8528.6	6030.48	5874.07	6321.02	4424.06	5079.3	5834.51	5828.09
6.22	2974.4	8433.95	5964.25	5660.31	6424.91	4423.45	5103.25	5996.64	6025.29
6.23	2996.5	8544.48	5862.69	5608.51	6361.21	4387.14	5179.34	6075.1	6104.85
6.24	3033.72	8607.65	5678.35	5539.88	6237.89	4408.31	5131.12	6190.07	6034.73
6.25	3042.68	8693.4	5774.98	5804.65	6277.89	4532.99	5078.66	6355.36	6259.38
6.26	3010.22	8418.98	6035.9	5839.75	6495.94	4502.07	5076.64	6255.88	6075.89
6.27	2983.49	8405.25	6136.81	5732.3	6633.04	4504.36	5096.23	6243.5	6159.23
6.28	3000.51	8472.08	5884.38	5652.48	6503.6	4488.39	5215.99	6109.88	6442.11
6.29	3030.45	8348.42	5852.35	5677.2	6300.81	4376.7	5239.23	6265.65	6410.89
6.3	2989.51	8437.08	5839.95	5711.94	6532.74	4532.26	5108.75	6236.02	6534.24
6.31	2987.11	8439.09	5842.59	5673.96	6685.19	4658.52	5121.81	6478.73	6500.84
6.32	3008.82	8412.99	5890.16	5688.86	6544.89	4611.38	5266.95	6593.35	6399.35
6.33	3019.91	8113.48	5752.48	5696.7	6508.07	4567.85	5221.15	6683.66	6356.62
6.34	3077.04	7886.66	5860.49	5822.43	6587.46	4580.69	5066.02	6659.64	6439.09
6.35	3080.68	7862.09	5805.94	5762.82	6686.85	4451.12	4902.09	6609.19	6598.05
6.36	2999.21	8004	5664.86	5737.93	6599.07	4432.43	5165.25	6322.71	6710.41
6.37	2980.03	7785.25	5741.25	5819.84	6565.14	4486.61	5286.91	6209.99	6825.11
6.38	3018.55	7550.81	5697.89	5812.84	6922.15	4512.95	5214.02	6332.98	6800.7
6.39	3052.53	7522.15	5713.7	6023.2	6888.41	4561.96	5223.38	6416.11	7032.91
6.4	3030.9	7645.54	5778.02	6150.32	6958.98	4593.68	5351.82	6603.19	7142.52
6.41	2947.95	7550.55	5686.91	5944.89	6878.1	4593.99	5505.5	6818.55	7064.45
6.42	2942.01	7328.24	5761.15	6034.34	7001.57	4614.96	5486.68	6947.65	7232.59
6.43	2903.75	7236.12	5771.21	6145.86	7104.07	4579.65	5431.61	6942.61	7174.61
6.44	2947.07	7203.46	5905.07	6051.05	7184.9	4743.7	5466.29	6919.12	7028.12
6.45	2967.25	7124.69	5902.46	5945.54	7220.84	4622.71	5642.24	7119.2	7056.86
6.46	2899.16	6904.18	5845.45	6066.54	7276.26	4561.15	5531.85	7317.25	7276.02
6.47	2961.29	6802.2	5684.09	6087.1	7372.71	4577.89	5474.46	7341.12	7373.65
6.48	3044.16	6865.49	5710.77	6184.52	7521.98	4673.29	5394.91	7425.79	7328.4
6.49	3026.09	6718.79	5731.43	6379.93	7508.4	4547.81	5245.49	7329.66	7341.82
6.5	3006.7	6636.61	5809.57	6234.85	7512.05	4673.14	5272.12	7283.48	7519.52
6.51	2987.36	6588.56	5986.36	6373.1	7694.89	4668.25	5468.77	7267.54	7587.52
6.52	3012.81	6629.48	6313.7	6340.88	7622.71	4661.45	5539.93	7386.98	7751.23
6.53	2979.36	6731.32	6113.6	6204.7	7563.81	4652.64	5735.06	7453.61	7556.35
6.54	2946.2	6546.43	5975.1	6256.43	7675.52	4554.31	5955.57	7534.62	7645.75
6.55	3005.36	6658.05	6207.05	6222.16	7679.1	4596.95	5933.31	7665.86	7752.23
6.56	3003	6611.32	6156.75	6386.31	7874.31	4759.4	6000.6	7842.25	7832.61
6.57	3024.74	6721.4	5999.07	6450.4	7847.32	4761.89	5889.06	7772.98	7844.04
6.58	3042.3	6711.36	5929.6	6507.41	8103.56	4731.36	5890.88	7466.89	7854.79
6.59	3008.43	6631.76	5829.94	6549.12	8003.25	4776.68	5906.05	7661.24	7912.19
6.6	3010.4	6731.96	5850.74	6590.21	7933.25	4791.91	6043.69	7865.66	7906.73
6.61	3058.15	6621.5	6028.45	6688.15	7965	4693.02	6149.39	7803.64	7962.32
6.62	3174.95	6587.51	6021.49	6600.2	8151.43	4759.76	6206.88	8066.77	8084.8
6.63	3194.18	6687.62	5999.8	6644.81	8329.38	4933.43	5919.8	8095.04	8272.01
6.64	3104.64	6783.93	6045.61	6629.75	8324.35	4987.4	6168.54	8099.75	8526.21
6.65	3069.18	6762.07	6165.04	6688.99	8338.01	4739.49	6206.61	8240.83	8754.46
6.66	3119.76	6577.85	6305.45	6693.56	8571.08	4524.51	6110.57	8489.35	8970.45
6.67	3208.43	6615.75	6230	6927.95	8593.61	4802.49	6132.74	8707.17	8959.04
6.68	3274.46	6615.89	6094.29	6939.01	8464.38	5008.65	6136.14	8643.86	8825.66
6.69	3308.14	6615.16	6112.01	6927.31	8438	4967.46	6350.04	8706.62	8867.83
6.7	3340.88	6836.24	6204.36	6916.77	8770	4920.86	6302.95	8713.83	9232.21
6.71	3287.45	6714.95	6251.36	6875.84	8695.38	5055.6	5984.93	8835.04	9159.38
6.72	3431.16	6432.38	6214.89	6901.6	8528.96	5124.85	6288.71	8902.17	8963.75
6.73	3398.1	6487.59	6329.81	7118.05	8578.08	5009.02	6570.05	8886.8	9160.36
6.74	3416.3	6453.93	6389.56	7230.31	8682.25	4921.3	6661.49	8793.05	9567.83
6.75	3453.1	6368.21	6212.52	7138.25	8738.95	4996.24	6693.77	8743.89	9565.67
6.76	3559.95	6295.54	6145.43	7049.02	8821.9	5146.43	6632.46	9172.7	9414.85
6.77	3708.25	6514.09	6026.21	7100.82	8893.23	5148.62	6672.62	9394.71	9651.91
6.78	3743.12	6774.41	5942.04	7372.69	8912.85	5143.04	6876.71	9230.46	9746.05
6.79	3751.28	6716.4	6034.16	7456.49	8793.84	5156.71	6952.7	9223.61	10014.1
6.8	3694.25	6552.32	6020.79	7381	8700.26	5177.38	6910.55	9174.21	9702.3
6.81	3730.31	6385.31	6147.52	7433.29	8812.77	5119.7	7071.24	9347.1	10110
6.82	3772.28	6344.93	6139.79	7529.71	9164.25	5166.49	7102.49	9332.76	10283.6
6.83	3857.26	6445.23	6310.94	7511.18	9586.6	5275.7	6931.93	9466.23	10344.9
6.84	3969.18	6453.35	6154.02	7598.45	9500.2	5215.9	7076.98	9698.17	10333.3
6.85	4043.18	6484.1	6329.23	7592.57	9295.44	5388.82	7281.45	9959.12	10145.9
6.86	4026.61	6661.55	6286.5	7301.77	9436.58	5323.39	7129.9	10089.8	10160.6
6.87	4125.85	6843.46	6258.8	7302.84	9512.17	5233.39	7170.61	9995.15	10257.7
6.88	4362.95	6545.02	6506.1	7180.36	9474.02	5226.29	7288.8	10022.5	10658
6.89	4433.7	6338.96	6522.1	7248.8	9531.2	5539.61	7492.51	10143.6	10995.1
6.9	4456.73	6474.25	6428.38	7423.32	9791.08	5662.12	7547.3	10355.2	11210.3
6.91	4505.15	6470.61	6521.75	7564.3	9952.4	5577.7	7491.38	10375.5	11270.2
6.92	4489.55	6477.91	6453.18	7621.66	9917.6	5600.77	7723.98	10515.5	11202
6.93	4585.26	6399.36	6283.23	7826.7	10146	5751.04	7937.56	10906.6	11003.8
6.94	4507.86	6232.79	6516.81	7760.1	10070.8	5920.94	7780.45	10878.1	11235.9
6.95	4556.65	6249.51	6708.86	7793.69	10256.7	5897.24	7716.69	11007.3	11190.6
6.96	4666.27	6141.84	6818.38	7988.9	10629.3	5899.66	7764.27	10886.3	10902.7
6.97	4691.01	6231.27	6832.36	8106.32	10718.5	5858.36	7992.27	10973.4	11149.2
6.98	4767.38	6337.43	6875.65	8104.18	10756.2	6036.6	8036.59	11213.7	11381.1
6.99	4765.2	6373.94	6830.91	8228.73	10797.3	6065.48	8038.2	11602	11230.3
7	4911.74	6175.44	6749.43	8151.43	10986.6	6114.66	8163.4	11694.8	11027.5
7.01	4971.31	6228.2	6899.91	8234.85	11135.4	6168.9	8465.29	11872.2	11435.3
7.02	4950.15	6427.39	6973.93	8132.95	11410	6252.93	8376.85	11895.2	11570.9
7.03	5002.44	6401.85	6972.77	8219.11	11592.5	6243.18	8286.6	11938.6	11523.9
7.04	5003.04	6357.76	6989	8292.39	11384.8	6113	8367.16	11760.5	11570.1
7.05	4903.04	6363.76	6861.54	8160.79	11359.4	6226.76	8345.26	11786.7	11610.1
7.06	4965.68	6465.45	6933.12	8278.36	11362.7	6230.29	8392.84	11729.8	11629.8
7.07	5116.04	6378.52	7079.56	8586.76	11543.2	6469.49	8291.58	12051	11501.7
7.08	5076.54	6422.3	7137.95	8718.94	11672.3	6325.84	8168.31	12113.8	11499.2
7.09	4970.45	6363.09	6869.24	8802.67	11751.7	6111.21	8456.24	11902.4	11605.6
7.1	4886.01	6455.06	6853.57	9090.35	12161.8	6243.61	8625.21	11905.9	11577.3
7.11	4730.76	6633.6	6922.93	9317.48	12538.2	6241.06	8671.66	12064.8	11761.8
7.12	4560.01	6778.54	7216.1	9179.98	12377.9	6424.11	8825.85	12052	11654.1
7.13	4521.7	6676.01	7276.23	9373.65	12320.6	6589.07	8895.39	12063.2	11956.9
7.14	4418.35	6670.27	7236.54	9600.56	12380.1	6635.59	9072.56	11875.7	11841.7
7.15	4397.61	6633.51	7177.23	9466.01	12396.3	6463.21	9125.27	12154.1	11819.8
7.16	4359.95	6656.98	7262	9563.56	12731.9	6384.2	9220.05	12202.6	11965.4
7.17	4265.32	6577.75	7462.99	9770.36	12936.8	6388.66	9188.64	12090.1	12064.7
7.18	4185.31	6544.79	7463.64	9821.59	13229.6	6752.02	9240.08	12116.1	12149.2
7.19	4075.6	6666.52	7431.19	9952.35	13281.1	6918.54	9206.16	12035.3	12567
7.2	4028.18	6666.56	7682.85	9922.01	13587.9	6695.82	8986.34	11917.6	12446.5
7.21	3965.4	6679.06	7706.77	9973.5	13711.7	6809.62	8942.55	12183.8	12445.7
7.22	3973.53	6506.64	7807.79	10351.7	13716.6	6806.79	8792.74	12521.3	12636.2
7.23	3900.16	6445.79	7854.41	10431.6	13995.3	6790.06	8663.77	11926.2	12381.3
7.24	3819.7	6535.16	7972.5	10370.9	13950.5	6873.73	8898.1	11725.4	12446.4
7.25	3756.86	6654.64	8089.79	10689.5	14338.8	6798.27	9167.17	11998.9	12499.9
7.26	3683.31	7076.06	7888.15	10948	14422.4	6652.3	9270.81	12261.9	12478.6
7.27	3672.1	7047.14	7973.6	10922.6	14562.8	6602.8	9448.3	12446.1	12244.8
7.28	3631.16	6885.21	8226.56	10929.4	14506.6	6650.91	9204.12	12073.3	12214.9
7.29	3676.15	6790.51	8244.94	11121.6	14571.2	6729.34	9010.05	11896	12284.9
7.3	3492.25	6870.88	8476.08	11252	14966.3	6746.73	9002.59	12006.5	12286.3
7.31	3373.65	6901.62	8629.7	11218.5	15223.1	6885.93	8809.79	12095.5	12184.9
7.32	3329.53	7016.18	8679.81	10918.4	15280.2	6656.05	9185.7	11853.5	12213.1
7.33	3281.76	7184.31	8824.56	11168.4	15000.8	6686.41	9189.7	11734.8	12198.2
7.34	3297.95	7192.49	9014.9	11373.7	15065.5	6933.24	9209.85	11692.2	12281.2
7.35	3233.91	7225.73	9125.56	11218.2	15347.4	6814.85	9096.71	11788	12065.9
7.36	3162.44	7234.46	9169.8	11365	14920.9	6771.98	9414.34	11716.1	12198.5
7.37	3051.82	7416.57	9053.01	11599.6	15063.3	6684.06	9279.71	11753.9	11959.6
7.38	3050.1	7419.77	9007.35	11637.4	15291.6	6705.01	8900.31	11935.7	12108.4
7.39	3031.86	7482.79	8933.5	11784	15599.4	6688.5	8902.54	11892.2	11572.8
7.4	2964.93	7499.02	8934.85	11816.1	15876.2	6619.26	8800.85	11717.3	11551.4
7.41	3006.51	7441.61	9049.75	12136.8	15881.8	6695.2	8925.17	11571.6	11560.6
7.42	3099.7	7445.11	9102.6	12041.3	15936.6	6732.36	8865.85	11459.9	11382.6
7.43	3061.71	7482.52	9061.27	11697.1	16048.5	6695.35	8557.59	11535.9	11115.6
7.44	2911.16	7542.09	9124.81	11463.4	15953.4	6562.61	8425.2	11595.1	10853.5
7.45	2916.57	7543.16	9196.45	11546.7	16322	6463.76	8606.04	11201.8	10737.6
7.46	2974.38	7621.96	9357.81	11950.1	16595.8	6442.19	8679.7	11234.4	10849.9
7.47	2884.44	7780.32	9182.81	12251.6	16770.2	6565.56	8754.77	11185.4	11118.5
7.48	2874.14	7943.49	9031.34	12187.2	16756.7	6586.81	8772.05	11055.4	10970.9
7.49	2833.68	7897.27	8833.83	12173.4	16474.3	6528.43	8450.26	10965.3	10846.8
7.5	2890.75	7687.05	8935.66	12281.8	16097.6	6392.21	8538.76	10867.9	10715.9
7.51	2916.81	7702.09	8774.81	12154	16045.8	6260.41	8526.44	10821.2	10473.2
7.52	2913.16	7979.6	9153.08	12145	16373.9	6275.11	8092.84	10790	10453.3
7.53	2938.78	8263.7	9402.19	12332.4	16396.9	6265.49	7985.64	10600	10398.4
7.54	2913.4	8401.51	9611.92	12687.9	16601.6	6203.43	8213.06	10436.1	10493.4
7.55	2943.05	8144.99	9769.56	12613.8	16882.2	6196.56	8013.01	10238.2	10228.6
7.56	2952.47	7912.55	9725.75	12610.8	16494.4	6200.48	7805.79	9981.95	10184.9
7.57	2938.51	7958.2	9295.33	12447.2	16200	6215.27	7619.95	9737.31	10233.9
7.58	2929.01	8098.9	9227.12	12191.1	15949.8	6230.02	7516.6	9790.29	9968.59
7.59	2985.1	8236.36	9233.27	12236.9	15834.8	6208.39	7541.45	9992.3	9811.48
7.6	3013.54	8137.61	9205.41	12389	16005.2	6153.09	7502.94	9816.29	10046.9
7.61	2921.1	7984.49	9400.83	12310.3	16257.3	6244.1	7353.52	9732.39	9762.39
7.62	2925.89	8113.6	9433.02	12291.4	16261.6	6184.57	7173.02	9410.88	9723.14
7.63	2998.11	8055.49	9219.05	12529.1	16343.2	6142.04	7213.3	9248.17	9604.86
7.64	3066.76	7990.7	9219.25	12455.3	16313.1	6022.55	7109.43	9233.42	9354.6
7.65	3103.89	7858.23	9270.25	12075.7	15878.3	5967.48	7091.09	9159.92	9401.52
7.66	3044.45	7827.79	9367.51	12135	16070.3	5907.44	7118.52	9023.79	9067.96
7.67	2979.35	8080.9	9509.89	12319	16286.7	5673.46	6945.04	8829.24	8860.27
7.68	2976.06	8370.81	9346.64	12412	16107.9	5564.81	6746.29	8657.38	8562.71
7.69	2959.88	8288.54	9381.94	12615.5	15781.5	5744.6	6669.77	8617.51	8470.77
7.7	2996.65	8099.73	9250.2	12335.7	15803.7	5770.14	6653.44	8605.05	8588.95
7.71	2961.16	8153.8	9198.05	11971.7	15664	5732.79	6766.6	8223.26	8446.7
7.72	2950.3	8177.39	9329.11	11642.8	15634.4	5632.82	6926.99	8003.76	8208.33
7.73	2967.72	8117.66	9413.06	11586.4	15958.4	5622.02	6751.44	7907.19	8026.44
7.74	2949.34	8000.86	9244.5	11810.2	15742.6	5257.96	6671.12	7732.35	7742.43
7.75	2923.93	7978.84	9307.95	11863.1	15523.7	5087.21	6546.34	7780.04	7540
7.76	2931.45	8085.73	9320.6	11646.8	15427.1	5127.15	6560.74	7631.05	7575.86
7.77	2917.6	7900.26	9195.71	11675.8	15104.5	5055.69	6275.59	7443.65	7590.5
7.78	2936.9	7836.74	9249.71	11543.6	14545.5	5094.16	5871.2	7583.62	7611.74
7.79	2939.99	7835.54	9372.54	11228.7	14395.4	5015.52	5669.12	7638.73	7313.69
7.8	2957.47	8021.66	9217.29	11095.4	14307.6	5032.2	5767.65	7676	7250.21
7.81	2923.61	8056.11	9030.96	11223.7	14369.9	5256.7	5959.38	7419.65	7212.55
7.82	2953.8	8211.59	8938.44	11238.2	14122	5092.09	5662.73	7095.24	7252.21
7.83	2970.14	8069.7	9094.01	11303.2	13779.1	4989.34	5580.57	6751.57	7136.12
7.84	2936.76	8171.09	8951.44	11292.2	13776.6	4965.35	5702.89	6908.52	6968.51
7.85	2917.36	8206.59	8857.89	10857.3	13784.6	4941.48	5734.3	7049.35	6674.95
7.86	2925.29	8160.3	8777.83	10722.6	13947.3	4902.54	5505.94	7048.19	6566.3
7.87	2917.4	7926	8743.16	10735.6	13903.3	4744.25	5365.59	6723.98	6425.48
7.88	2920.9	7991.91	8566.75	10640.9	13716.7	4650.27	5315.6	6440.74	6170.05
7.89	2914.36	7975.25	8763.6	10646.7	13408.6	4620.77	5158.32	6323.39	6334.44
7.9	2956.74	7837.41	8828.5	10382.5	13027.8	4562.35	5085.15	6012.39	6434.61
7.91	2950.62	7693.98	8597.76	10512.6	12571.8	4452.14	5019.93	5987.24	6267.74
7.92	2981	7606.7	8618.99	10305.6	12556.7	4595.51	4991.44	5977.44	5849.11
7.93	3016.16	7376.59	8550.66	10035	12633.9	4519.54	4757.25	5934.02	5663.61
7.94	3113.2	7411.82	8654.42	9917.67	12356.9	4249.84	4662.93	5822.51	5666.07
7.95	3157.43	7494.11	8160.32	10007.9	12154.8	4060.79	4718.61	5588.66	5680.14
7.96	3069.86	7517.5	7982.49	10129.6	11795.5	4120.51	4739.07	5553.32	5527.79
7.97	2998.06	7343.02	7994.35	9982.74	11450.2	4222.19	4805.25	5478.23	5645.95
7.98	3055.15	7431.61	8225.4	9907.55	11238.4	4154.38	4640.05	5361.9	5676.09
7.99	3079.62	7210.18	8050.14	9674.34	11426.9	3965.26	4602.54	5217.15	5359.26
8	3004.1	7182.35	7971.6	9409.16	10958.8	3961.29	4540.05	5227.07	5095.88
8.01	3046.53	7180.39	8110.27	9448.98	10406.4	3980.29	4379.02	5343.07	4877.05
8.02	3175.95	7050.73	8050.54	9420.94	10299.9	3936.32	4386.5	5139.16	4915.62
8.03	3245.3	7069.45	7705.35	9275.91	10313.5	4052.2	4241.05	5061.01	4927.19
8.04	3216.01	6883.38	7501.02	9039.23	10146.3	3950.74	4163.61	5009.41	4797.2
8.05	3169.05	6803.38	7368.82	8954.85	10202.1	3939.64	4215.51	4903.41	4549.12
8.06	3210.05	6775.12	7326.45	8998.29	9881.69	3982.71	4284.04	4689.09	4594.29
8.07	3188.78	6690.64	7273.6	8816.67	9701.26	3935.81	4039.15	4654.9	4580.31
8.08	3217.53	6602.35	7060.98	8514.88	9694.54	3794.39	3880.07	4508.26	4477.49
8.09	3251.01	6395.3	7147.41	8500.95	9614.91	3682.68	3935.3	4405.32	4400.9
8.1	3206.8	6405.56	6963.74	8299.95	9350.96	3629.15	3931.7	4405.31	4478.71
8.11	3155.24	6449.88	6989.95	8107.36	9178.99	3695.81	3965.54	4354.74	4405.04
8.12	3165.16	6408.09	6946.69	7878.1	8872.44	3648.29	3887.03	4282.14	4239.18
8.13	3139.15	6301.82	6787.25	7867.51	8630.45	3614.12	3730.97	4276.25	4279.41
8.14	3085.45	6044.36	6620.04	7879.89	8356.48	3602.94	3792.31	4381.07	4086.78
8.15	3062.47	5876.21	6733.19	7770.45	8322.64	3561.57	3693.31	4276.38	4106.82
8.16	2974.5	5864.5	6583.55	7529.79	8284.95	3461.95	3748.19	4098.65	4094.03
8.17	3021.34	5906.56	6569.98	7423.26	8157.52	3376.6	3596.14	4064.97	4039.35
8.18	3165.34	5910.09	6466.79	7204.94	7998.71	3304.2	3473.05	4192.68	4134.56
8.19	3133.06	5961.91	6449.21	7087.91	7897.9	3387.28	3453.47	4175.2	3999.41
8.2	3082.07	5789.41	6255.3	6836.61	7702.3	3444.91	3418.39	4009.79	3816.88
8.21	3070.32	5662	6211.04	6864.52	7492.4	3355.95	3347.46	3907.5	3848.45
8.22	3027	5696.65	6331.54	6856.15	7427.31	3264.1	3296.89	3800.06	3756.99
8.23	3081.04	5628.54	6226.85	6832.95	7260.4	3236.59	3408.81	3648.55	3717.68
8.24	3190.99	5658.56	5777.3	6522.88	7059	3153.94	3364.54	3653.74	3724.53
8.25	3159.31	5701.65	5731.71	6400.3	7139.54	3070.24	3239.49	3704.75	3574.45
8.26	3168.05	5484.44	5769.84	6309.52	7077.91	3062.69	3217.36	3735.6	3631.86
8.27	3270.5	5452.35	5673.81	6205.59	6752.24	3173.45	3207.22	3665.15	3681.47
8.28	3356.85	5337.41	5452.94	6192.9	6617.2	3296.24	3149.45	3573.2	3665.01
8.29	3288.4	5211.6	5432.8	6085.38	6322.4	3233.4	3191.5	3564.09	3580.8
8.3	3167.55	5141.79	5415.64	5970.11	6232.44	3079.2	3168.54	3463.07	3608.91
8.31	3266.34	5107.54	5412.48	5764.44	6225.35	2972.91	3155.97	3432.79	3495.45
8.32	3293.65	5037.4	5170.55	5656.76	5961.43	2994.91	3153.15	3396.04	3541.11
8.33	3267.97	4785.98	4979.77	5485.15	5657.86	3025.24	3082.72	3311.8	3514.88
8.34	3181.49	4766.43	5026.3	5319.85	5682.43	2946.04	3051.82	3331.03	3421.07
8.35	3168.56	4660.11	4973.81	5280.02	5533.91	2948.38	3090.09	3311.07	3335.81
8.36	3114.15	4649.2	4962.36	5305.84	5606.25	2915.71	3078.79	3251.72	3334.14
8.37	3145.38	4601.25	4961.2	5126.09	5492.68	2924.47	3017.01	3223.19	3290.16
8.38	3100.76	4597.81	4869.6	5086.09	5344.19	2865.6	3013.39	3183.19	3268.05
8.39	3017.12	4540.41	4777.38	5108.15	5301.43	2863.89	3016.36	3271.11	3284.14
8.4	3050.29	4537.24	4651.5	5015.29	5177.71	2839.51	2980.2	3336.04	3236.06
8.41	3141.38	4485.38	4532.51	5005.88	5108.6	2843.68	2909.18	3283.24	3217.19
8.42	3143.57	4484.49	4353.82	4747.85	5054.09	2828.68	2882.79	3198.07	3114.25
8.43	3081.15	4313.55	4229.21	4670.34	4848.65	2809.78	2930.38	3119.34	3148.84
8.44	2956.75	4290.54	4080.59	4768.61	4678.96	2844.32	2960.25	2982.57	3066.94
8.45	2963.72	4199.51	4141.21	4787.2	4513.31	2884.25	2935.53	3012.61	3020.82
8.46	2984.59	4093.71	4303.98	4496.45	4405.64	2872.84	2920.28	2984.32	3091.47
8.47	2956.6	3969.89	4173.27	4339.81	4270.6	2805.46	2822.1	3005.03	3058.96
8.48	2823.32	3912.56	4096.73	4378.11	4248.76	2755.54	2762.91	3005.6	3080.9
8.49	2818.7	3911.99	4080.29	4373.95	4327.55	2760.15	2723.6	2993.57	3027.45
8.5	2871.9	3849.86	4059.85	4294.56	4120.44	2758.93	2744.74	3028.21	2988.91
8.51	2884.01	3833.81	3968.07	4203.48	4126.32	2806.32	2842.46	2998.64	2855.65
8.52	2884.93	3856.85	3964.18	4118.57	4210.69	2760.01	2800.71	2912.7	2947.59
8.53	2926.53	3809.97	4019.86	3926.8	4099.24	2717.26	2790.53	2891.14	3005.26
8.54	2953.65	3668.86	4079.68	3968.04	4070.35	2764.11	2735.39	2921.89	2893.21
8.55	2929.71	3615.2	4094.41	3876.53	3900.9	2813.7	2702.51	2924.06	2903.97
8.56	2820.4	3602.8	3912.94	3818.68	3813.66	2772.9	2749.31	2870.41	2900.16
8.57	2746.4	3638.03	3770.84	3874.89	3853.54	2712.65	2719.9	2796.89	2852.86
8.58	2761.19	3706.56	3711.07	3818.57	3845.99	2766.19	2669.34	2834.25	2801.76
8.59	2737.16	3641.25	3716.69	3643.04	3710.99	2714.93	2691.29	2839.57	2895.84
8.6	2705.2	3536.6	3659.45	3652.31	3630.9	2654.96	2687.74	2786.01	2942.18
8.61	2701.09	3520.7	3568.38	3696.25	3648.04	2653.61	2734.14	2781	2987.74
8.62	2741.22	3518.39	3480.21	3641.54	3806.5	2730.61	2732.74	2787.94	3007.68
8.63	2737.96	3619.8	3447.65	3558.38	3825.97	2716.49	2753.45	2835.82	2902.41
