# Supplementary material for: Competition for the nascent leading strand shapes the requirements for PCNA loading in the replisome
Source: EMBO J. 2025 Feb 28;44(8):2298–322. doi: 10.1038/s44318-025-00386-4 (PMC12000384; doi:10.1038/s44318-025-00386-4)
Supplement: Supplementary file 7 — Source data Fig. 6 [file 44318_2025_386_MOESM7_ESM.zip]

Archive with 3 entries (1 files):
- Figure 6/
- Figure 6/6C/
- Figure 6/6C/6C.tif
