# Supplementary material for: Competition for the nascent leading strand shapes the requirements for PCNA loading in the replisome
Source: EMBO J. 2025 Feb 28;44(8):2298–322. doi: 10.1038/s44318-025-00386-4 (PMC12000384; doi:10.1038/s44318-025-00386-4)
Supplement: Supplementary file 8 — EV Figures Source Data [file 44318_2025_386_MOESM8_ESM.zip]

Archive with 44 entries (38 files):
- EMBOJ-2024-119352_EVSourceData-2/
- __MACOSX/._EMBOJ-2024-119352_EVSourceData-2
- EMBOJ-2024-119352_EVSourceData-2/.DS_Store
- __MACOSX/EMBOJ-2024-119352_EVSourceData-2/._.DS_Store
- EMBOJ-2024-119352_EVSourceData-2/Figure EV4/
- __MACOSX/EMBOJ-2024-119352_EVSourceData-2/._Figure EV4
- EMBOJ-2024-119352_EVSourceData-2/Figure EV3/
- __MACOSX/EMBOJ-2024-119352_EVSourceData-2/._Figure EV3
- EMBOJ-2024-119352_EVSourceData-2/Figure EV2/
- __MACOSX/EMBOJ-2024-119352_EVSourceData-2/._Figure EV2
- EMBOJ-2024-119352_EVSourceData-2/Figure EV6/
- __MACOSX/EMBOJ-2024-119352_EVSourceData-2/._Figure EV6
- EMBOJ-2024-119352_EVSourceData-2/Figure EV1/
- __MACOSX/EMBOJ-2024-119352_EVSourceData-2/._Figure EV1
- EMBOJ-2024-119352_EVSourceData-2/Figure EV4/EV4A.tif
- __MACOSX/EMBOJ-2024-119352_EVSourceData-2/Figure EV4/._EV4A.tif
- EMBOJ-2024-119352_EVSourceData-2/Figure EV3/EV3B.tif
- __MACOSX/EMBOJ-2024-119352_EVSourceData-2/Figure EV3/._EV3B.tif
- EMBOJ-2024-119352_EVSourceData-2/Figure EV3/EV3C.tif
- __MACOSX/EMBOJ-2024-119352_EVSourceData-2/Figure EV3/._EV3C.tif
- EMBOJ-2024-119352_EVSourceData-2/Figure EV3/EV3A.tif
- __MACOSX/EMBOJ-2024-119352_EVSourceData-2/Figure EV3/._EV3A.tif
- EMBOJ-2024-119352_EVSourceData-2/Figure EV2/EV2B.xlsx
- __MACOSX/EMBOJ-2024-119352_EVSourceData-2/Figure EV2/._EV2B.xlsx
- EMBOJ-2024-119352_EVSourceData-2/Figure EV2/EV2D.tif
- __MACOSX/EMBOJ-2024-119352_EVSourceData-2/Figure EV2/._EV2D.tif
- EMBOJ-2024-119352_EVSourceData-2/Figure EV2/EV2C.tif
- __MACOSX/EMBOJ-2024-119352_EVSourceData-2/Figure EV2/._EV2C.tif
- EMBOJ-2024-119352_EVSourceData-2/Figure EV2/EV2A.xlsx
- __MACOSX/EMBOJ-2024-119352_EVSourceData-2/Figure EV2/._EV2A.xlsx
- EMBOJ-2024-119352_EVSourceData-2/Figure EV6/EV6D.tif
- __MACOSX/EMBOJ-2024-119352_EVSourceData-2/Figure EV6/._EV6D.tif
- EMBOJ-2024-119352_EVSourceData-2/Figure EV6/EV6B.tif
- __MACOSX/EMBOJ-2024-119352_EVSourceData-2/Figure EV6/._EV6B.tif
- EMBOJ-2024-119352_EVSourceData-2/Figure EV6/EV6C.tif
- __MACOSX/EMBOJ-2024-119352_EVSourceData-2/Figure EV6/._EV6C.tif
- EMBOJ-2024-119352_EVSourceData-2/Figure EV1/.DS_Store
- __MACOSX/EMBOJ-2024-119352_EVSourceData-2/Figure EV1/._.DS_Store
- EMBOJ-2024-119352_EVSourceData-2/Figure EV1/EV1C.tif
- __MACOSX/EMBOJ-2024-119352_EVSourceData-2/Figure EV1/._EV1C.tif
- EMBOJ-2024-119352_EVSourceData-2/Figure EV1/EV1A.tif
- __MACOSX/EMBOJ-2024-119352_EVSourceData-2/Figure EV1/._EV1A.tif
- EMBOJ-2024-119352_EVSourceData-2/Figure EV1/EV1D.tif
- __MACOSX/EMBOJ-2024-119352_EVSourceData-2/Figure EV1/._EV1D.tif
