# Supplementary material for: Competition for the nascent leading strand shapes the requirements for PCNA loading in the replisome
Source: EMBO J. 2025 Feb 28;44(8):2298–322. doi: 10.1038/s44318-025-00386-4 (PMC12000384; doi:10.1038/s44318-025-00386-4)
Supplement: Supplementary file 8 — EV Figures Source Data [file 44318_2025_386_MOESM8_ESM.zip › EMBOJ-2024-119352_EVSourceData-2/Figure EV2/EV2B.xlsx]

## Sheet: 19-8
X	Y
	-/-	RFC/-	-/Ctf18-RFC	+/+
0	1474.06	1566.48	1707.3	1641.04
0.01	1416.12	1589.33	1725.82	1634.4
0.02	1461.64	1567.96	1763.22	1642.59
0.03	1505.82	1571.47	1770.24	1664.28
0.04	1540.02	1597.44	1710.54	1697.88
0.05	1544.31	1629.42	1680.01	1715.94
0.06	1508.01	1693.3	1689.43	1683.26
0.07	1472.53	1667.3	1661.26	1653.71
0.08	1469.34	1649.03	1661.67	1653.58
0.09	1461.3	1685.41	1627.09	1667.53
0.1	1506.94	1747.23	1653.88	1671.47
0.11	1550.83	1745.61	1634.5	1686
0.12	1533.84	1708.96	1619.77	1669.27
0.13	1506.14	1666.83	1622.4	1687.4
0.14	1503.5	1653.17	1626.18	1721.77
0.15	1490.2	1669.79	1665.01	1713.2
0.16	1499.12	1637.41	1731.52	1722.61
0.17	1504.51	1694.9	1702.16	1777.9
0.18	1532	1720.28	1683.69	1815.96
0.19	1572.42	1758.38	1705.41	1774.99
0.2	1571.59	1799.97	1653.79	1816.96
0.21	1563.88	1762.44	1670.93	1865.31
0.22	1547.63	1789.32	1676.53	1816.23
0.23	1563.96	1878.41	1690.9	1714.21
0.24	1593.03	1850.14	1761.01	1748.32
0.25	1627.96	1800.8	1769.77	1831.03
0.26	1654.37	1742.66	1754.13	1830.47
0.27	1650.98	1774.97	1771.23	1803.9
0.28	1685.74	1825.44	1771.02	1835.52
0.29	1736.51	1877.79	1756.49	1830.68
0.3	1729.03	1909.73	1801.23	1771.19
0.31	1709.43	1972.99	1832.63	1778.96
0.32	1735.42	2062.21	1912.28	1811.2
0.33	1797.62	2067.76	1936	1837.42
0.34	1787.91	2060.31	1897.66	1858.41
0.35	1841.36	2052.13	1968.74	1828.08
0.36	1996.4	2149.56	2048.91	1851.26
0.37	2127.89	2286.68	2224.48	1897.33
0.38	2195.27	2361.2	2320.47	1913.97
0.39	2304.58	2498.53	2350.88	1921.47
0.4	2424.9	2639.62	2381.43	1965.88
0.41	2712.41	2722.13	2481.38	2013.13
0.42	2778.62	2813.18	2608.14	2045.86
0.43	2873.33	3033.91	2754.39	2030.9
0.44	3051.71	3209.22	2960.07	2046.28
0.45	3303.32	3391.87	3113.77	2138.27
0.46	3451.66	3590.88	3294.48	2193.91
0.47	3590.19	3759.94	3366.13	2236.37
0.48	3789.86	3981.84	3470.83	2270.2
0.49	3910.34	4043.12	3780.82	2326.74
0.5	4100.47	4194.87	4134.71	2458.91
0.51	4298.93	4151.89	4470.65	2596.07
0.52	4416.41	4258.43	4624.35	2727.2
0.53	4499.11	4442.92	4754.56	2865.9
0.54	4721.46	4616.89	4682.33	2985.27
0.55	4970.6	4652.7	4733.17	3166.87
0.56	5100.76	4812.77	4920.34	3265.77
0.57	5151.06	4840.02	5080.29	3325.3
0.58	5195.82	4884.73	5162.08	3357.89
0.59	5233.93	4994.04	5338.85	3532.1
0.6	5300.15	5094.11	5524.92	3659.39
0.61	5360.74	5269.58	5698.23	3715.1
0.62	5420.09	5275.6	5650.04	3856.57
0.63	5408.5	5268.33	5568.47	3988.21
0.64	5590.59	5469.81	5722.85	4174.76
0.65	5695.83	5599	6027.66	4378.65
0.66	5720.39	5645.44	6237.84	4435.43
0.67	5731.57	5589.89	6311.01	4465.99
0.68	5850.26	5881.58	6426.24	4568.1
0.69	6013.19	6089.07	6631.11	4768.83
0.7	6065.7	6103.16	6782.02	4906.41
0.71	6154.09	6145.56	6839.63	5092
0.72	6366.19	6276.66	7032.22	5307.19
0.73	6498.72	6298.67	7090.67	5430.39
0.74	6335.5	6375.72	7167.41	5520.73
0.75	6378.19	6380.11	7359.62	5574.42
0.76	6518.07	6482.01	7300.57	5618.03
0.77	6472.4	6543.91	7224.22	5741.71
0.78	6428.11	6554.32	7159.87	5870.96
0.79	6442.12	6605.82	7257.24	6067.01
0.8	6561.92	6612.07	7322.18	6358.19
0.81	6500.59	6639.54	7501.73	6601.07
0.82	6407.53	6613.87	7666.7	6677.91
0.83	6261.04	6784.42	7689.41	6664.31
0.84	6130.02	6888.78	7724.12	6668.48
0.85	6036.15	7046.15	7790.09	6727.19
0.86	6162.53	7032.94	7792.76	6792.62
0.87	6007.66	6939.35	7819	6960.85
0.88	5877.19	6705.42	7876.6	7057.7
0.89	5796.2	6834.21	7783.42	7142.37
0.9	5636.5	6698.51	7673.58	7229.07
0.91	5642.53	6519.37	7551.87	7454.54
0.92	5549.84	6481.63	7321.28	7649.41
0.93	5600.42	6589.22	7165.03	7669.82
0.94	5513.07	6606.73	6988.72	7596.02
0.95	5305.89	6279.3	6695.79	7660.94
0.96	5016.81	5854.08	6366.41	7748.96
0.97	4705.16	5750.37	6097.68	7798.97
0.98	4366.07	5650.42	5704.27	8080.69
0.99	4161.59	5538.9	5328.37	8475.7
1	3871.57	5195.83	5026.62	8626.45
1.01	3460.38	4911.23	4752.82	8528.84
1.02	3161.3	4766.02	4452.94	8486.88
1.03	2892.1	4700.68	4232.94	8529.23
1.04	2647.58	4650.88	3952.43	8571.92
1.05	2578.84	4797.47	3919.02	8588.52
1.06	2430.78	4867.87	3947.97	8555.37
1.07	2231.46	4881.46	4022.34	8570.27
1.08	2167.68	4962.41	4078.38	8469.23
1.09	2104.04	5129.23	4123.57	8320.11
1.1	2020.97	5211.63	4113.68	8350.91
1.11	2006.37	5187.66	4247.96	8535.47
1.12	1989.52	5206.92	4166.17	8684.81
1.13	1887.57	5223.2	4154.31	8900.55
1.14	1885.66	5482.04	4233.71	9252.17
1.15	1892.29	5757.63	4341.01	9447.97
1.16	1887.28	6058.01	4460.44	9767.72
1.17	1887	6287.83	4429.52	10275.8
1.18	1796.87	6364.03	4441.08	10776
1.19	1766.79	6462.34	4640.32	11285
1.2	1755.66	6675.63	4844.2	11661
1.21	1755.79	6852.61	5003.39	11947.2
1.22	1784.48	6907.32	5025.52	12185
1.23	1824.11	7088.38	5018.57	12284.9
1.24	1730.7	7385.31	5073.08	12721.3
1.25	1709.56	7707.88	5079.09	13254.8
1.26	1737.79	7829.81	5137.1	13693.7
1.27	1754	7983.42	5365.68	14102.1
1.28	1785.79	8297.22	5536.81	14539.6
1.29	1789.81	8531.78	5761.31	15126.5
1.3	1781.33	8692.17	5984.84	15638.1
1.31	1746.24	8718.1	5987.6	15843.6
1.32	1750.18	8758.47	5929.47	16024.6
1.33	1731.79	8974.74	6032.81	16414.9
1.34	1726.91	9247.95	6327.16	16998.2
1.35	1700.12	9355.56	6317.44	17521.9
1.36	1687.09	9678.28	6026.26	17967
1.37	1729.88	9703.49	6070.52	18488.3
1.38	1750.4	10014.7	6281.88	19069.7
1.39	1789.23	10190.6	6278.94	19350.5
1.4	1742.74	10312.9	6293.88	19515.8
1.41	1743.4	10412.8	6268.33	19780.9
1.42	1795	10507.3	6293.52	19741.9
1.43	1771.31	10815.6	6281.19	19786.5
1.44	1772.52	11239.1	6373.18	20141.1
1.45	1747.04	11736	6452.78	20405.6
1.46	1769.97	11785.8	6528.44	20554.2
1.47	1775.14	11864.2	6518.98	20599.4
1.48	1732.74	12080.9	6445.46	20035.4
1.49	1661.92	12232.3	6397.29	19990.5
1.5	1649.3	12349.8	6438.13	20392.7
1.51	1664.09	12574	6490.15	20734.8
1.52	1661.69	12974.5	6776.23	21051.9
1.53	1643.68	13223.1	6950.94	21289.1
1.54	1657.82	13164.2	6887.83	21251.6
1.55	1750.87	13403.1	6965.96	20959.4
1.56	1805.91	13911.4	6943.83	20609.3
1.57	1822.59	13903.4	7141.08	20623.1
1.58	1849.3	14122	7129.73	20788.9
1.59	1826.18	14227.4	6996.97	20846.1
1.6	1755.99	14559.3	7112.65	20792.4
1.61	1729.64	14610.1	7274.13	20703.6
1.62	1740.12	14876.7	7279.17	21010.7
1.63	1768.93	15194.9	7370.69	21289.8
1.64	1743.16	15410.7	7550.34	21191.5
1.65	1691.39	15273.5	7684.12	21072.6
1.66	1726.41	15523.6	7825.08	21150
1.67	1728.2	15718.1	7672.01	21109.7
1.68	1761.2	15728.4	7653.52	20966.5
1.69	1811.89	15557.8	7689.28	20837.3
1.7	1833.52	15888.2	7577.37	20999.1
1.71	1806.37	16063.3	7503.15	20965.6
1.72	1772.38	16238	7575.57	20458
1.73	1815.02	16368.3	7453.76	20642.8
1.74	1789.68	16531.8	7580.72	20949.3
1.75	1725.61	16940.3	7905.83	20891
1.76	1708.58	17310.7	7947.65	20914.7
1.77	1747.09	17674.1	8063.37	21155.9
1.78	1788.98	18034.8	8240.32	21196
1.79	1784.36	17868.7	8262.91	21481.4
1.8	1771.57	18092.4	8091.56	21725.4
1.81	1783.03	18647.3	8002.58	21738.1
1.82	1812.86	18934	8081.13	21791.3
1.83	1735.62	18720.5	8042.83	21616.3
1.84	1735.63	18646.3	7883.52	21470.2
1.85	1721.12	18618.3	7944.87	21512.4
1.86	1746.86	18871.3	7845.65	21436.8
1.87	1745.5	19069.4	7670.53	21269.6
1.88	1810.47	19438	7647.5	21316
1.89	1810.63	19213.4	7999.38	21522.2
1.9	1832.43	19068.1	7991.94	21565
1.91	1848.86	18913.5	7980.58	21818.3
1.92	1806.17	19263.2	8093.42	21865.6
1.93	1819.82	19646.9	8072.44	21687
1.94	1819.76	19864.8	8070.17	21544.4
1.95	1835.47	20086.9	8135.42	21570.9
1.96	1810.1	19853.2	8155.83	21446.5
1.97	1846.42	19765.6	8079.96	21416.9
1.98	1792.79	20141.4	7922.37	21315.3
1.99	1734.84	20462.6	7984.94	21045.3
2	1775.71	20487.8	8262.43	20947.6
2.01	1781.66	20748.2	8376.5	20835.8
2.02	1725.39	20768.3	8286.2	20627.2
2.03	1707.71	20672.9	8132.4	20642.8
2.04	1729.69	20723.6	8014.48	20880.6
2.05	1798.08	21010.3	8038.41	21189.6
2.06	1866.19	21462.6	8067.1	21328.4
2.07	1797.36	21200.4	8208.59	21350.9
2.08	1799.82	21091.7	8093.61	21163.2
2.09	1817.1	21598.7	8097.82	21356.4
2.1	1786.31	21600.2	8129.12	21777.4
2.11	1774.24	21474.9	8062.88	22036.9
2.12	1811.64	21126.2	8028.98	22144.3
2.13	1836.07	21423.1	8071.43	22192.6
2.14	1801.16	21551.7	8075.85	22219.8
2.15	1823.89	21460.1	7989.43	22218.6
2.16	1812.12	21887.4	7982.22	22043
2.17	1823.01	21787.7	7917.97	21978.9
2.18	1795.99	21804.1	7827.59	22119.1
2.19	1840.49	22490.9	7819.72	21988.9
2.2	1861.09	22762.7	8037.48	21600.9
2.21	1856.26	22908.4	8308.52	21469.9
2.22	1880.43	22812.5	8351.89	21629.8
2.23	1893.89	22531	8450.34	21724.8
2.24	1923.43	22481.2	8690.62	21712.1
2.25	1888.83	22891.7	8498.4	21795.2
2.26	1847.14	23252.1	8195.59	21720.7
2.27	1918.77	22700.8	8247.47	21546.4
2.28	1976.94	22739	8405.68	21447.6
2.29	1999.87	22665.7	8370.88	21420.1
2.3	2031.93	22444.2	8368.24	21312.8
2.31	2013.86	22629	8605.63	21037.4
2.32	2097.29	22875.2	8551.55	21168.1
2.33	2091.14	23208	8374.34	21550.1
2.34	2041.26	23442.2	8447.76	21739.9
2.35	2037.14	23434.4	8516.81	21499.5
2.36	2079.46	23456.2	8522.5	21343.3
2.37	2066.08	23013.8	8675.7	21211.1
2.38	2093.66	23446.1	8617.97	20963.6
2.39	2049.63	23486	8479.16	20653.2
2.4	2082.83	23195.3	8440.55	20624.7
2.41	2097.71	23078.6	8502.4	21032.8
2.42	2107.39	22935	8662.84	21432.6
2.43	2092.89	23038.9	8549.37	21494.6
2.44	2128.78	23205.9	8338.55	21516.7
2.45	2099.2	22873.1	8209.87	21346.6
2.46	2093.34	22660.6	8113.83	21114
2.47	2152.06	22066.7	8163.39	20882.6
2.48	2253.88	22316.4	8196.9	20837.2
2.49	2154.61	22735.6	8187.18	20664.1
2.5	2098.84	22745.4	8113.06	20353.6
2.51	2118.47	22966.4	7974.33	20279.7
2.52	2219.07	22968.9	7897.22	20293.3
2.53	2241.52	22997	7881.27	20454.7
2.54	2218.52	23251.8	7863.74	20434.5
2.55	2244.84	23327.9	7854.23	20401.4
2.56	2334.87	23295.7	7865.35	20388.6
2.57	2423.89	23359.7	8051.85	20122
2.58	2438.92	23609.8	7999.53	20126.4
2.59	2382.02	24047.8	8008.04	20182.8
2.6	2429.57	23908.3	7944.22	20023
2.61	2519.83	23234.1	7934.32	19829.9
2.62	2549.59	23461.5	8048.03	20175.3
2.63	2474.72	23063.1	8212.79	20446
2.64	2498.92	23061.3	8340.3	20206.5
2.65	2480.17	22937.4	8139.65	20094.3
2.66	2403.57	23266.4	8066.13	20259.8
2.67	2401.74	23004.8	8207.17	20102.7
2.68	2454.36	22465.5	8019.48	19722.7
2.69	2513.89	22260	7807.6	19665
2.7	2573.92	22340.9	7620.1	19820.5
2.71	2523.3	22259.7	7576.23	20104.5
2.72	2445	22627.3	7841.85	20160.3
2.73	2400.76	22578.7	7955.88	19984.1
2.74	2474.58	22324.5	7859.33	19767.3
2.75	2567.6	22228.6	7818.28	19361.9
2.76	2568.42	21938.2	7883.52	19287
2.77	2596.69	22144.6	7873.08	19329.6
2.78	2652.71	22024.7	7789.7	19276.8
2.79	2664.28	21687.3	7789.2	18858
2.8	2734.58	21987.9	7790.82	18554.1
2.81	2816.87	21929.7	7563.32	18662.5
2.82	2883.78	21957.5	7488.93	19009.4
2.83	2874.76	21737.8	7484.7	19229.8
2.84	2871.4	21780.6	7381.43	18830.4
2.85	2940.43	21190.2	7414.82	18492
2.86	2967.4	21017.6	7581.61	18436
2.87	2890	20939.9	7478.73	18518.9
2.88	2982.31	21669.5	7239.37	18695.2
2.89	2927.47	21670.2	7107.23	18972
2.9	2978.17	21429.7	7279.17	18942.9
2.91	2995	21405.7	7432.87	18807.5
2.92	3036.07	21507.7	7462.3	18757.5
2.93	3038.38	21499.9	7510.94	18189.6
2.94	3040.37	21242.7	7533.03	17839.8
2.95	3021.03	21283.2	7335.4	17925
2.96	3098.24	21280.1	7325.65	18004.4
2.97	3161.21	20844.9	7436.89	18054.2
2.98	3169.19	20918.3	7535.66	17984.2
2.99	3092.26	20794.8	7453.78	17994.1
3	3166.26	21063.4	7369.59	17797.6
3.01	3217.43	21072.5	7344.85	17771.6
3.02	3182.5	20804.5	7393.58	17656
3.03	3234.01	20984.7	7345.31	17660.6
3.04	3275.76	21568.8	7096.37	17519.1
3.05	3371.73	21410.7	7074.17	17256.8
3.06	3374.5	21401.6	7261.79	17297.3
3.07	3385.67	21137.8	7424.62	17533.8
3.08	3387.6	21628.2	7473.21	17699.1
3.09	3438.21	21131.6	7319.35	17786.3
3.1	3461.34	20996.7	7364.9	17498.9
3.11	3487.3	21054.2	7303.43	17502.6
3.12	3537.61	21310.3	7191.7	17339.4
3.13	3583.61	20893.2	7276.66	17020.7
3.14	3520.43	21005	7363.89	16855.1
3.15	3647.68	21185.9	7335.31	16932.1
3.16	3569.79	21031.6	7107.03	16827.1
3.17	3476.6	20971.9	7062.42	16950.3
3.18	3498.08	21065.6	6918.51	17116.5
3.19	3641.28	21033.5	7066.89	16957.2
3.2	3694.98	20846.8	7060.32	16919
3.21	3800.3	20487.8	7067.07	16842.8
3.22	3770.34	20275.1	7244.6	16636.2
3.23	3753.63	20253.3	7258.08	16557.2
3.24	3763.41	20345.9	7070.57	16402.5
3.25	3925.74	20128.2	7028.28	16527.7
3.26	4031.08	20015.4	7082.97	16763.7
3.27	4069.31	19728.7	7014.9	16499.6
3.28	4117.63	19852.7	7007.3	16251.5
3.29	4068.36	19716	7025.26	16389
3.3	3923.6	19614.5	7043.43	16302.4
3.31	3976.04	19726.8	7220.12	15890.2
3.32	3882.27	19864.2	7223.8	15737
3.33	3966.72	19435.2	7077.51	15906.2
3.34	4073.33	19512.1	6938.43	15802
3.35	4040.26	19517.8	7010.59	15824.8
3.36	4039.01	19206.4	7024.11	15859.8
3.37	3976.97	19345.8	6844.57	15625.9
3.38	4091.61	19501.7	6806.76	15517.5
3.39	4115.43	19366.1	6922.61	15561
3.4	4121.69	19060.8	7048	15426.6
3.41	4109.71	19053.1	6977.87	15375.6
3.42	4029.01	19280	7047.62	15324
3.43	4025.9	19448.2	7081.49	15019.8
3.44	4243.3	19365.8	7037.47	14695.9
3.45	4220.76	19229	6811.66	14768.8
3.46	4176.74	19174.9	6715.73	15006
3.47	4185.42	18883.7	6722.22	15094.9
3.48	4180.56	19029.5	6892.96	15116.2
3.49	4219.08	18768.1	6816.62	14998.2
3.5	4300.4	18913.6	6635.72	14684.8
3.51	4353.96	18797.3	6725.67	14516.8
3.52	4416.29	18904.9	6775.52	14879.7
3.53	4497.47	18826.2	6760.48	15060.3
3.54	4560.22	18882	6591.39	15051.9
3.55	4580.77	18895.1	6509.8	15265.1
3.56	4584.16	18732.5	6645.03	15035.9
3.57	4641.23	18352	6655.83	14553.2
3.58	4520.49	18264.7	6632.92	14275.4
3.59	4590.17	18182.6	6591.39	14211.3
3.6	4561.89	18279	6483.24	14216.7
3.61	4560.13	18338.8	6591.76	14208.4
3.62	4701.12	18498.3	6665.5	14179.2
3.63	4729.53	18552.5	6729.47	14492.7
3.64	4920.42	18324.3	6771.32	14591.6
3.65	4966.87	17875.5	6790.62	14434.8
3.66	4799.11	17858.4	6932.9	14492.1
3.67	4858.98	18048.4	6965.78	14434.4
3.68	4916.97	18242.2	6810.2	14253.8
3.69	4914.12	17880.8	6690.7	14154
3.7	5006.61	17816.8	6702.38	14212.7
3.71	5000.52	17996.3	6566.62	14214
3.72	5060.32	17884.4	6552.97	14022.7
3.73	5049.12	17696.1	6598.02	14101.5
3.74	5010.39	17823.6	6588.35	14200.7
3.75	4986.49	17553	6558.35	14369.2
3.76	4925.08	18173.9	6528.53	14376.6
3.77	5000.06	18040.4	6498.35	14171.3
3.78	4985.84	17911.1	6453.98	13845.4
3.79	5050.37	17679.7	6541.22	13548.8
3.8	4973.8	17768.2	6566.67	13452.9
3.81	4991.65	18061.4	6726.12	13654
3.82	5100.01	17906.9	6710.15	13861.3
3.83	5119.58	18236	6520.19	14019.8
3.84	5237.52	18461.1	6448.12	14063.2
3.85	5236.85	18403.4	6595.66	13860.9
3.86	5087.61	18242.3	6862.74	13562.4
3.87	5132.32	17978.5	7023.13	13362.2
3.88	5175.49	18003.4	6851.53	13544.3
3.89	5140.56	18214.3	6652.39	13826.5
3.9	5233.94	18218.8	6704.57	13935.1
3.91	5126.68	18137.7	6685.65	13851.6
3.92	5158.46	18112.6	6723.49	13868.3
3.93	5232.94	17990.2	6807.03	13875.7
3.94	5322.99	18053.5	6747.74	13779.1
3.95	5274.41	18043.4	6730.98	13811.7
3.96	5467.84	18177.2	6877.27	13691.5
3.97	5404.01	18713.9	6800.35	13945.9
3.98	5406.87	18853.9	6486.06	14227.6
3.99	5287.43	18441.4	6361.15	14148.9
4	5318.62	18269.1	6448.4	13944.6
4.01	5385.78	18204.1	6638.43	13980
4.02	5462.7	18179.2	6665.42	14081.6
4.03	5383.03	18043.3	6590.12	14151.8
4.04	5345.89	18150.7	6459.87	14177.5
4.05	5363.3	18046.7	6499.66	14125.4
4.06	5516.79	18389.6	6603.63	14046.6
4.07	5571.06	18533.3	6720.18	13873.1
4.08	5530.43	18829.6	6862.29	13826.4
4.09	5544.01	18501.7	6940.4	14055.1
4.1	5335.2	18262.5	6854.76	14225.1
4.11	5219.72	18002.9	6728.01	14406.2
4.12	5370.41	17699.7	6661.92	14550.7
4.13	5373.99	18018.6	6841.42	14504.1
4.14	5353.84	18352.9	6899.11	14154.3
4.15	5523.6	18408.8	6994.98	14253.4
4.16	5515.2	18262.4	6911.08	14107.7
4.17	5429.18	18070.5	6716.79	13981.2
4.18	5355.61	18105.9	6578.85	14113.1
4.19	5404.63	18421	6574.51	14329.5
4.2	5463.31	18872.8	6609.11	14404.2
4.21	5345.26	18370.1	6603.06	14379.6
4.22	5325.42	18357.8	6613.89	14256.7
4.23	5367.11	18600.5	6700.96	13983.7
4.24	5432.99	18645.6	6739.7	13814.1
4.25	5342.42	18607	6656.8	13996.1
4.26	5346.69	18558.3	6553.8	14206.7
4.27	5349.97	18517.2	6595.37	14449.5
4.28	5335.5	18675.9	6609.31	14675
4.29	5400.76	18607.7	6663.12	14859.3
4.3	5292.28	18459.4	6849.19	14587.1
4.31	5273.56	18368.7	6717.15	14465.5
4.32	5522.52	18522	6707.72	14548
4.33	5544.8	18614.3	6731.02	14364.9
4.34	5436.77	18511.1	6512.5	14321.5
4.35	5335.15	18184.2	6473.2	14511.8
4.36	5290.54	18097.1	6619.08	14463.6
4.37	5350.77	17887.5	6686.89	14457.6
4.38	5382.76	18061.7	6680.65	14446
4.39	5419.47	18177.1	6440.34	14512.7
4.4	5342	18339.2	6402.09	14364.4
4.41	5260.54	18199.2	6634.49	14375.5
4.42	5101.56	18118.1	6673.98	14448.2
4.43	5091.58	18124.1	6407.85	14638.5
4.44	5421.3	18483	6303.03	14848.5
4.45	5275.01	18241.2	6462.57	14812.2
4.46	5318.88	18453.5	6497.62	14776.9
4.47	5342.68	18245.6	6344.67	14624.8
4.48	5409.63	18099.6	6212.47	14319.2
4.49	5535.08	18260.5	6251.81	14314.3
4.5	5496.32	18580.2	6438.21	14653.4
4.51	5420.83	18592.4	6468	14766.6
4.52	5426.63	18331.5	6385.17	14667.6
4.53	5508.52	18298.7	6079.71	14744.3
4.54	5646.81	18494	5866.1	14687
4.55	5534.18	18797.1	6028.11	14379
4.56	5668.21	18817	6272.07	14265.9
4.57	5631.59	18751.1	6335.58	14587.1
4.58	5656.37	19151.9	6279.8	14802.7
4.59	5464.33	19413	6304.07	14621.5
4.6	5388.85	19695.4	6413.85	14530
4.61	5388.09	19355.5	6412.51	14740.9
4.62	5550.5	19817	6442.46	14804.6
4.63	5607.54	19538.9	6406.3	14801.8
4.64	5691.24	19427.4	6452.66	14842.9
4.65	5691.92	19391.4	6569.9	15015.1
4.66	5745.97	19650.6	6548.51	15133.4
4.67	5673	19825.8	6438.5	15139.4
4.68	5582.35	19974.5	6239.33	15241.8
4.69	5699.34	20137.9	6182.52	15046.3
4.7	5673.44	20692.1	6371.47	14622.6
4.71	5713.89	20736.3	6425.83	14467.5
4.72	5859.62	20813.2	6381.73	14876.2
4.73	5861.94	21114.8	6321.73	15203.4
4.74	5733.93	21347.7	6465.17	15172.3
4.75	5764.84	21367.7	6633.16	15009.7
4.76	5852.54	21735.6	6672.69	15236.7
4.77	5785.06	22064.4	6826.09	15273.3
4.78	5789.51	22102.2	6943.81	15271.7
4.79	5876.93	22001.4	6884.27	15158.5
4.8	6054.9	22504	6805.31	15044.3
4.81	5990.73	22878.4	6835.97	15258.7
4.82	6020.53	23046	6993.26	15623.4
4.83	6045.12	23549.8	7019.57	15695.6
4.84	5964.12	23784.7	7099.3	15770.9
4.85	6060.65	23433.9	7097.24	15645.9
4.86	6129.09	23402.1	7179.5	15824
4.87	6022.65	23565.2	7261.52	16303.6
4.88	6086.04	23839.4	7510.7	16354.6
4.89	6095.59	24361.3	7845.31	16417
4.9	6137.43	24568.1	7782.91	16723.7
4.91	6195.89	24811.1	7574.03	16976.7
4.92	6144.88	25016.6	7547.42	16966.1
4.93	6141.51	25242.1	7567.63	16798.1
4.94	6227.54	25487.8	7443.35	16778.7
4.95	6364.27	25369	7444.46	16949.9
4.96	6334.77	25439.4	7690.81	17390.1
4.97	6334.28	25994.4	7913.92	17788.2
4.98	6442.57	26551	8209.95	17975.3
4.99	6466.23	26340.9	8402.62	17961.5
5	6553.02	27050.2	8288.32	17802.3
5.01	6690.52	27334.2	8259.27	17779.4
5.02	6803.3	27260.1	8260.03	17906.5
5.03	6774.31	27024	8492.95	18117.6
5.04	6916.2	27473.8	8527.02	18321.6
5.05	6835.19	28002.1	8486.12	18648.4
5.06	6733.46	28468.5	8529.38	19087.2
5.07	6765.01	28426.7	8765.63	19290.5
5.08	7001.32	28219.8	8979.97	19139.1
5.09	7134.63	28523.5	8916.02	19024
5.1	7189.7	29050.5	8757.83	19089.6
5.11	7314.02	29186.2	8871.69	19094.7
5.12	7283.93	29163.1	9027.9	19114.2
5.13	7226.78	29238.5	8969.42	19569.9
5.14	7222.76	29568.4	9017.7	20088
5.15	7254.22	29747.2	9111.21	20481.2
5.16	7120.16	30306.6	9441.33	20906.8
5.17	6943.11	30489.2	9670.47	21291.7
5.18	6995.99	30634.9	9833.89	21527.7
5.19	7093.17	30331.8	9939.74	21588.3
5.2	7277.85	30108.1	9789.87	21511.6
5.21	7547.18	29898.4	9809.62	21431
5.22	7432.13	29791.3	9979.17	21820.1
5.23	7465.07	29766.5	10156.3	22242.1
5.24	7585.53	29933.5	10255.7	22725
5.25	7567.5	29855.5	10290	23124.9
5.26	7614.87	29568.6	10291.4	23246.6
5.27	7547.3	29549.3	10119.6	23091.9
5.28	7565.67	29641.1	10058.6	23222.1
5.29	7533.63	29553.8	10104.8	23922.6
5.3	7754.92	29292.9	10184.2	24149.9
5.31	7809.74	28456	10047.2	23784.5
5.32	7749.29	28667.7	9953.89	23653.1
5.33	7704.62	28518.6	10021.1	23546.9
5.34	8002.44	28225.5	9915.24	23703.5
5.35	7941.38	28010.1	9984.43	23771.6
5.36	7661.83	27950.6	10248.6	24018.3
5.37	7576.17	27684	10136.9	24450.5
5.38	7570.98	27457	9911.56	24397.3
5.39	7727.61	27230.3	9857.89	24045.3
5.4	7736.67	26690.4	9823.74	24189
5.41	7698.87	26705.1	10010.2	24528.8
5.42	7673.69	26547	9971.66	24827.3
5.43	7389.53	25766.7	9763.53	24838.1
5.44	7157.23	24937.4	9703.19	24765.5
5.45	7017.06	24510.6	9685.26	24691.8
5.46	7349.89	24102.4	9618.48	24660.7
5.47	7520.16	24104.4	9297.1	24679.6
5.48	7644.32	24596.2	9338.91	24499.5
5.49	7741.63	24123	9496.39	24362.4
5.5	7799.59	23658.7	9567.66	24336.6
5.51	7446.61	23309.2	9223.43	24073.8
5.52	7195.99	23476.4	8889.9	23922.6
5.53	7347.47	22920.9	8670.53	23908.3
5.54	7301.04	22466.9	8466.9	23627.1
5.55	7277.96	22033.2	8241.78	23309.4
5.56	7402.22	22070.9	8172.02	23438.8
5.57	7248.22	22084.6	8068.27	23708.4
5.58	7095.53	21880.8	7844.49	23567.8
5.59	7151.72	21122.8	7827.77	22966.3
5.6	7170.56	20743.4	7675.06	22583.1
5.61	7253.58	20777.7	7484.52	22605.5
5.62	7087.48	20760.9	7465.1	22028.4
5.63	7014.48	20533.2	7449.98	21436
5.64	7031.56	20247.7	7396.57	21077.6
5.65	7161.28	19854.7	7199.8	20975
5.66	7170.7	20139.3	7117.53	20882.5
5.67	7101.78	20072.9	6995.44	20631.3
5.68	7174.44	19398.6	6905.7	20406.9
5.69	7063.6	19141.5	6872.13	19993.7
5.7	6719.18	18970.8	6847.72	19531.5
5.71	6827.61	19134.8	6989.87	19390.8
5.72	6938.83	19291.3	6927.68	19474.4
5.73	6834.13	18962.8	6972.79	19528.1
5.74	6928.06	18693.9	6915.68	19323.7
5.75	6795.83	18619.2	6760.52	19066.1
5.76	6992.18	18047.2	6743.7	18655.8
5.77	6876.03	17901.5	6742.08	18066.7
5.78	6824.4	18026.8	6570.37	17839.3
5.79	6725.2	18032.6	6402.67	17655.5
5.8	6771.98	17775.5	6344.04	17519.3
5.81	6565.52	17816.7	6344.23	17421.3
5.82	6535.37	17470.3	6407.96	17071.9
5.83	6347.67	17072.5	6303.57	16911.7
5.84	6413.13	17052.5	6131.37	16801.9
5.85	6384.09	17098.4	6102.73	16420.7
5.86	6527.53	16911.9	6029.24	16085.2
5.87	6429.42	17350.4	5931.1	16083.4
5.88	6412.27	17439.5	5847.69	15905.1
5.89	6327.56	17380.4	5853.28	15732.7
5.9	6055.56	17037.3	5884.31	15500.4
5.91	5985.62	16716	5944.87	15456.8
5.92	5966.12	16864.1	5881.4	15324.2
5.93	6080.48	16412.6	5855.89	15592.3
5.94	6049.59	16093.4	5902.43	15757.6
5.95	5966.63	15942.2	5847.37	15556
5.96	5991.58	16124	5729.73	15107.4
5.97	5903.33	15843.7	5762.84	14736.5
5.98	5858.73	15640.1	5806.07	14818.1
5.99	5808.72	15693.9	5665.58	14912.5
6	5767.71	15928.3	5526.22	14800.1
6.01	5644.51	15701.6	5460.57	14765.3
6.02	5712.23	15207	5443.21	14586.7
6.03	5648.49	14609.3	5360.3	14343.9
6.04	5671.44	14668	5335.69	14117.6
6.05	5658.3	14789	5251.29	14084.4
6.06	5603.43	14519.1	5241.65	14025.3
6.07	5488.98	14135.6	5246.63	13759.3
6.08	5398.33	14123.4	5312.03	13681.9
6.09	5476.3	14152	5325.32	13741.6
6.1	5698.31	14091.6	5155.32	13912.5
6.11	5581.66	14100.6	4970.59	13993.7
6.12	5484.56	14242.9	4973.93	13869.1
6.13	5357.53	14357.2	5005.73	13764.1
6.14	5284.72	14144.1	5075.73	13569.7
6.15	5163.39	13915.1	5060.9	13503.8
6.16	5126.18	13644.6	4993.93	13351.8
6.17	5104	13727.6	4957.42	13195.4
6.18	5330.16	13786.9	4914.39	13058.5
6.19	5427.03	13558.7	4831.78	12942.8
6.2	5415.31	13676.1	4867.71	12802.4
6.21	5276	13544.6	4860.26	12801.6
6.22	5299.68	13573	4694.01	12660.8
6.23	5386.87	13326.5	4756.09	12651.6
6.24	5416.06	13319.9	4713.32	12606.5
6.25	5090.35	13363.4	4738.89	12353.3
6.26	4944.72	13322.2	4691.62	12247.6
6.27	4788.29	12806	4639.69	12063.9
6.28	4822.91	13020.5	4518.32	11789.5
6.29	4863.22	13104.6	4512.58	11877.8
6.3	4804.84	13325.6	4570.63	12197.9
6.31	4744.98	12989.2	4692.42	12422.3
6.32	4786.38	12941	4730.1	12371.3
6.33	4896.31	12789.5	4646.2	12484.3
6.34	4984.67	13195.6	4600.47	12486.2
6.35	4822.03	13339.1	4588.78	12269.2
6.36	4798.58	13333.2	4475.88	11963.6
6.37	4683.83	12946.8	4421.69	11947.4
6.38	4628.01	12951	4493.8	12114.9
6.39	4685.19	13307	4467.44	11920.5
6.4	4681.43	13263.9	4436.48	11778.5
6.41	4736.03	13190.7	4423.18	11808.3
6.42	4750.15	12980.5	4473.8	11824
6.43	4861.66	13019.8	4495.74	11572.8
6.44	4778.46	13042.3	4566.92	11469
6.45	4736.3	12967	4518.4	11572.7
6.46	4815.27	12939.7	4418.49	11376.9
6.47	4853.83	13077.2	4313.82	11485.8
6.48	4887.88	13165.7	4186.81	11574.4
6.49	4946.51	12954	4209.33	11488.3
6.5	4835.65	12964.6	4304.85	11543.7
6.51	4809.96	13150.1	4396.7	11653.8
6.52	4752.04	13044.2	4362.9	11733.7
6.53	4829.81	13018.5	4385.51	11734.6
6.54	4821.33	13157.8	4353.83	11472
6.55	4742.79	13065.8	4398.99	11322.3
6.56	4720.71	12943.1	4389.52	11412.9
6.57	4678.27	12836	4360.98	11557.5
6.58	4634.39	12856.3	4274.91	11720.7
6.59	4601.07	13241.9	4208.44	11784.8
6.6	4537.8	13506.8	4201.87	11882.5
6.61	4574.5	13426.5	4275.48	11523
6.62	4606.06	13238.1	4344.27	11246.7
6.63	4659.62	13180.2	4368.02	11324.9
6.64	4660.04	13266.5	4331.43	11225.9
6.65	4647.98	13414.7	4308.1	11259.1
6.66	4662.49	13510.1	4236.04	11439.2
6.67	4500.41	13388.3	4208.44	11434.4
6.68	4421.29	13503	4270.09	11335.7
6.69	4415.22	13422.4	4242.32	11378.4
6.7	4502.24	13647.8	4242.09	11491
6.71	4687.66	13948.4	4178.65	11539.3
6.72	4726.9	14297	4113.16	11674.1
6.73	4575.65	14041	4167.39	11958.7
6.74	4429.63	14253.5	4325.16	12063.6
6.75	4378.26	14306.8	4335.56	12022
6.76	4435.13	14494.5	4283.89	11922.2
6.77	4436.6	14367.4	4279.18	11881.6
6.78	4379.87	14488.4	4222.21	12017.3
6.79	4199.92	14394.4	4111.73	12041.2
6.8	4169.94	14343.5	4206.57	12237.4
6.81	4168.08	14314.7	4222.83	12440.2
6.82	4202.99	14682	4237.63	12467.2
6.83	4047.8	14977.9	4172.5	12405.3
6.84	4055.76	14817.1	4128.96	12439
6.85	4087.81	14953.7	4097.42	12676.4
6.86	4171.99	15344	4042.97	12535.5
6.87	4140.51	15164.9	4020.21	12678.6
6.88	4185.24	15395.9	4113.33	12694.1
6.89	4201.96	15563.5	4051.21	12620.1
6.9	4181.13	15838.9	4002.49	12659.9
6.91	4120.4	15768.7	4042.07	12851.6
6.92	4233.67	15703.9	4208.82	12801.5
6.93	4245.77	16135.8	4227.94	12559.2
6.94	4217.47	16369.4	4149.11	12462.8
6.95	4176.03	16152.6	4036.4	12756.6
6.96	4140.01	15964.6	3884.34	13107.5
6.97	4100.27	15967.6	3836.56	13438.7
6.98	4178.12	16291.2	3851.47	13530.8
6.99	4013.44	16547.8	3885.23	13507.5
7	3970.17	16814.9	3976.43	13462.8
7.01	4022.78	16754.5	3974.36	13354.8
7.02	4034.62	16819.5	3961.32	13400.8
7.03	4024.11	16854.7	3901.09	13708.6
7.04	3975.44	17193.9	3784.18	13818.6
7.05	4071.69	17480.4	3780.47	13974.7
7.06	4005.98	17398.7	3816.82	14178.4
7.07	3879	17899.9	3902.98	14428.2
7.08	3775.32	17950.5	3796.39	14293.1
7.09	3816.81	17890	3635.89	14445.1
7.1	3939.54	18014.8	3572.83	14856.2
7.11	3907.64	18272.1	3627.29	14988.2
7.12	3858.74	18486.8	3636.4	15020.7
7.13	3800.83	18365.7	3653.07	15232.2
7.14	3843.2	18487.9	3716.6	15272.2
7.15	3835.79	18577.8	3818.79	15245.3
7.16	3908.87	18863.6	3853.36	15381.2
7.17	3849.28	19136.1	3798.36	15591.5
7.18	3893.73	19722.1	3786.14	15717.3
7.19	3939.62	20044.6	3667.31	15750.2
7.2	3889.69	20050.7	3594.22	15779.6
7.21	3892.61	20027.9	3687.31	16030.4
7.22	3840.04	20590.8	3786.33	16208.1
7.23	3881.76	21062.1	3901.31	16190.8
7.24	3904.29	21332.7	3819.6	16159.5
7.25	3997.42	21455.8	3705.34	16395
7.26	3984.37	22102.2	3701.04	16813.3
7.27	4011.81	22051.4	3738.29	16865.5
7.28	4050.42	22348.9	3719.7	16910.1
7.29	4006.72	22559.9	3731.48	17020.8
7.3	3983.03	22749.8	3790.34	16939.4
7.31	3934.04	22862.8	3727.24	16862.9
7.32	4018.76	23240.4	3787.53	16985.4
7.33	4034.32	23413.5	3794.79	17160.8
7.34	4005.02	23750.6	3707.78	17386.1
7.35	3969.33	23808.2	3729.16	17806.4
7.36	3976.56	24427.8	3867.5	18058.8
7.37	4012.93	24731.3	3871.79	18324.9
7.38	4012.06	25030	3844.81	18615.6
7.39	4016.21	24858.7	3871.31	18848
7.4	3952.04	25133.7	3841.13	19173.1
7.41	3877.96	25558.4	3734.88	19454.2
7.42	3953.93	25980.3	3802.26	19438.1
7.43	3948.24	26335.3	3796.82	19503.7
7.44	3955.37	26777.6	3750.04	19523.9
7.45	4021.32	27153.5	3901.29	19307.5
7.46	4072.71	27622.1	3864.99	19519.6
7.47	4113.42	27143.8	3822.42	19859.8
7.48	4086.19	27337.1	3819.29	20052.8
7.49	4018.38	27567.5	3878.92	19933.3
7.5	4057.31	28543.6	3883.57	20175.3
7.51	4183.4	28333.9	3951.07	20717
7.52	4349.26	28172.8	4023.64	20837.2
7.53	4235.9	28412.8	3946.04	20987.9
7.54	4239.72	28744.5	3928.84	21401.8
7.55	4206.15	29142.6	3983.08	21478.4
7.56	4286.17	29594.4	4051.6	21385.1
7.57	4316.54	29826.1	4119.69	21788.1
7.58	4320.57	30537.7	4117.23	22214.5
7.59	4341.26	30469.2	4159.97	22576.9
7.6	4364.6	30780.3	4186.94	23095.1
7.61	4318.89	30855	4234.88	23549
7.62	4338.81	31340.8	4179.4	23460.6
7.63	4391.72	31631.4	4166.87	23663.5
7.64	4433.43	31953.1	4246.52	23989.1
7.65	4556.26	32155.7	4312.71	24080.9
7.66	4654.84	32316.3	4357.78	23761
7.67	4670.15	33028.2	4330.2	24113.5
7.68	4762.98	33232.4	4326.27	24534.5
7.69	4887.15	33076.1	4377.2	24539.5
7.7	4895.61	33053.6	4516.47	24499.2
7.71	4820.33	33218.5	4608.09	24869.1
7.72	4786.51	33638.9	4557.84	25146.5
7.73	4941.28	33795.5	4534.53	25434.8
7.74	5064.43	34314.4	4581.68	25918.7
7.75	5144.6	34410.5	4593.57	26486.1
7.76	5164.27	34833.2	4769.96	26793.3
7.77	5110.49	34572.9	4946.21	26887.2
7.78	5142.63	34663.8	4931.67	26819.6
7.79	5325.04	35000.7	4946.09	26836.7
7.8	5577.9	35300.3	5012.89	27285.5
7.81	5618.72	35390.9	4931	27518.3
7.82	5743.96	35330.8	4984.11	27394.3
7.83	5640.11	35146	5083.97	27293
7.84	5854.41	35697.7	5230.4	27330.5
7.85	5973.84	35824.2	5280.13	27351.6
7.86	6055	35824.2	5433.97	27599
7.87	6065.78	36101.6	5540.88	27693.1
7.88	5920.8	36868.9	5551.93	27838.7
7.89	6060.1	37023.1	5475.69	28253.4
7.9	6206.56	36849.3	5490.44	28523.2
7.91	6334.58	36518	5580.37	28588.8
7.92	6396.23	36301	5716.27	28995.2
7.93	6407.79	35817.7	5800.15	29210.4
7.94	6519.89	35757	5927.54	29138.4
7.95	6572.69	35776.5	6036.74	29458.5
7.96	6706.23	36056.2	6257.98	29703.1
7.97	6870.13	35419.1	6301.37	29737.1
7.98	7077.16	35477.1	6268.8	29814.8
7.99	7308.92	35341.3	6291.43	29971.4
8	7152.43	35838.1	6441.76	30294.1
8.01	7058.04	35633.4	6647.34	30234.4
8.02	7110.9	35326.9	6811.99	30112.9
8.03	7318	35231.1	6737.21	30167.5
8.04	7491.56	35576.2	6777.3	30226.2
8.05	7774.06	35254.6	6982.06	30251
8.06	7983.61	34773.7	7290.29	30224.8
8.07	7992.82	34684.5	7454.63	30098.7
8.08	7971.35	34529.1	7426.88	30215.1
8.09	8003.31	34402.6	7516.7	30402.4
8.1	8043.99	33937.1	7568.51	30461.1
8.11	8215.29	33389.8	7488.93	30777.5
8.12	8375.02	33604.1	7506.37	30979.2
8.13	8555.1	33170.6	7618.41	30863.3
8.14	8493.31	32682	7858.33	30390.3
8.15	8609.4	32442.4	7974.57	30008.2
8.16	8576.28	32138.6	7994.7	29918.5
8.17	8637.57	31907.8	7991.49	30385.4
8.18	8775.24	31861.4	8151.33	30267.9
8.19	8813.82	31682.8	8219.2	29885.4
8.2	8891.35	30962.3	8244.66	29875.7
8.21	8723.47	30650.7	8342.13	29864.8
8.22	8728.12	30481.2	8562.51	29553.9
8.23	8927.21	30236	8476.09	29636.5
8.24	9025.62	29670.4	8470.37	29831.7
8.25	9053.05	28825.4	8614.06	29809.6
8.26	9203.68	28569.2	8889.29	29763.3
8.27	9143.32	27953.7	9105.77	29722.7
8.28	9320.02	27177	9176.51	29528.6
8.29	9287.44	26707.5	9205.22	29094
8.3	9369.49	26398	9368.69	28497.6
8.31	9418.9	26210.7	9288.55	28425.4
8.32	9260.88	26130.4	9472.58	28694.8
8.33	9314.91	25686.4	9555.88	28455.9
8.34	9587.95	25122.5	9497.87	28293.6
8.35	9626	24612.9	9434.2	28002.8
8.36	9489.34	23903.4	9290.12	27397.2
8.37	9491.68	23346.6	9322.83	27678.2
8.38	9342.33	23087.8	9295.62	27606.1
8.39	9366.11	22737.4	9242.41	26964
8.4	9445.02	22298.8	9284.26	26419.9
8.41	9641	21735.7	9315.44	26109.6
8.42	9561.34	21409.8	9679.1	25494.1
8.43	9452.73	21018.6	9623	24849.4
8.44	9449.51	20626.8	9641.61	24264
8.45	9474.98	20048.2	9625.48	24172.7
8.46	9348.77	19432.3	9547.06	24186.2
8.47	9269.43	18630	9332.3	24052
8.48	9374.41	18039.3	9214.44	23652.4
8.49	9337.3	17231.6	9255.1	23568.7
8.5	9273.97	17191	9333.62	23402.9
8.51	8993.38	17043.9	9404.94	22727.9
8.52	8969.93	16429.5	9187.76	22101.9
8.53	8943.53	15641.3	9093.72	21481.5
8.54	8824.01	15203.6	9130.28	20825.8
8.55	8726.21	14765.9	9176.09	20924
8.56	8733.51	14443.1	8964.34	20818.5
8.57	8588.45	14147.1	8777.62	20389.6
8.58	8494.29	13408.5	8796.91	19939.7
8.59	8427.57	13049.5	8829.09	19409.4
8.6	8315.56	13013.4	8785.98	18717.7
8.61	8320.66	12440.1	8616.6	18282.3
8.62	8141.91	11996.9	8577.55	18313.9
8.63	8044.83	11639.7	8508.44	18166.9
8.64	8146.59	11427.2	8338.13	17536.2
8.65	7920.39	11077.1	8280.47	16849.6
8.66	7727.74	10607.2	8315.61	16192.8
8.67	7591.33	10226.9	8311.95	16004.2
8.68	7448.52	10185.5	8242.6	15737.2
8.69	7479.93	9842	8005.91	15527.9
8.7	7289.12	9197.79	7893.32	15208.1
8.71	7117.18	8908.08	7788.2	14576.7
8.72	6979.77	8768.94	7819.24	14056.9
8.73	6773.04	8302.59	7622.97	13857
8.74	6593.78	8010.31	7470.31	13986.5
8.75	6448.26	7619.66	7375.34	13712.5
8.76	6348.69	7533.78	7309.77	12979
8.77	6320.01	7454.31	7266.15	12589.8
8.78	6239.01	7135.31	6973.76	12432.4
8.79	6046.16	6788.58	6922.43	12162.2
8.8	5730.26	6621.43	6884.5	11967.6
8.81	5674.8	6466.96	6670.91	11546.7
8.82	5635.87	6341.49	6543.67	11316.6
8.83	5591.33	6124.46	6513.65	11028.2
8.84	5592.07	5962.12	6468.68	10498.4
8.85	5501.97	5746.92	6330.66	10012
8.86	5318.33	5522.88	6079.88	9690.9
8.87	5159.91	5405.09	5925.85	9523.94
8.88	5004.35	5338.39	5781.01	9265.88
8.89	4945.52	5145.26	5764.8	8989.97
8.9	4823.02	4917.76	5795.51	8819.84
8.91	4731.97	4644.81	5775.57	8687.58
8.92	4694.87	4702.4	5718.78	8585.92
8.93	4599.11	4634.54	5515.19	8279.16
8.94	4424.39	4459.21	5308.18	7771.89
8.95	4197.48	4326.52	5137.85	7506.97
8.96	4199.27	4233.15	5027.61	7391.24
8.97	4242.99	4147.37	4971.56	7094.09
8.98	4133.9	3976.59	4981.41	6872.89
8.99	3947.43	3776.23	4905.41	6823.84
9	3962.1	3741.9	4693.61	6519.62
9.01	3954.06	3680.28	4547.78	6372.01
9.02	3848.33	3652.94	4511.51	6226.56
9.03	3662.28	3653.52	4389	6103.96
9.04	3432.8	3579.47	4283.49	5892.17
9.05	3269.68	3545.18	4144.17	5749.42
9.06	3352.78	3485.99	4100.7	5728.3
9.07	3350.37	3432.39	4006.23	5564.98
9.08	3210.21	3318.38	3922.71	5228
9.09	3171.53	3236.72	3822.38	4998.84
9.1	2978.53	3185.04	3715	4869.13
9.11	2907.42	3149.11	3627.33	4656.57
9.12	2855.64	3011.47	3472.27	4505.54
9.13	2797.81	2926.57	3403.33	4467.2
9.14	2916.31	2891.61	3366.93	4393.03
9.15	2929.5	2816.68	3367.3	4314.66
9.16	2891.83	2822.72	3320.02	4116.22
9.17	2802.09	2798.07	3218.56	3977.9
9.18	2747.12	2771.24	3238.74	3878.28
9.19	2683.81	2648.37	3180.97	3801.02
9.2	2700.62	2696.82	3098.64	3734.32
9.21	2612.33	2703.84	3046.19	3702.32
9.22	2518.42	2625.57	2992.7	3544.62
9.23	2430.42	2619.44	2881.82	3387.18
9.24	2433.74	2671.71	2869.17	3320.73
9.25	2425.46	2645.69	2813.44	3323.9
9.26	2394.8	2655.18	2768.11	3323.43
9.27	2315.96	2652.48	2706.18	3331.71
9.28	2309.42	2634.74	2675.42	3268.57
9.29	2323.23	2627.38	2599.99	3207.53
9.3	2338.8	2546.94	2623.14	3106.14
9.31	2294.24	2454.68	2664	3029.4
9.32	2276.58	2431.89	2627.27	2993.14
9.33	2235.59	2328.52	2539.68	2965.54
9.34	2130.68	2398.67	2494.46	2881.1
9.35	2058.13	2338.93	2382.99	2861.66
9.36	2051.21	2319.59	2336	2774.61
9.37	2054.47	2352.42	2343.79	2717.54
9.38	2048.61	2392.58	2387.64	2752.67
9.39	1999.33	2299.29	2351.12	2750.01
9.4	2049.96	2308.67	2359.9	2720.48
9.41	2031.01	2280.87	2417.53	2688.41
9.42	1980.77	2248.4	2382.96	2638.33
9.43	1873.63	2229.93	2355.46	2500.46
9.44	1810.62	2275.24	2280.7	2424.37
9.45	1806.53	2272.71	2254.18	2460.36
