# Supplementary material for: Competition for the nascent leading strand shapes the requirements for PCNA loading in the replisome
Source: EMBO J. 2025 Feb 28;44(8):2298–322. doi: 10.1038/s44318-025-00386-4 (PMC12000384; doi:10.1038/s44318-025-00386-4)
Supplement: Supplementary file 8 — EV Figures Source Data [file 44318_2025_386_MOESM8_ESM.zip › EMBOJ-2024-119352_EVSourceData-2/Figure EV2/EV2A.xlsx]

## Sheet: 12-12
X	Y
	- Ctf18-RFC	+ WT	+K189E	+5A-R
0	1275.64	1271.05	1258.17	1273.76
0.01	1263.81	1256.29	1247.62	1278.52
0.02	1267	1235.82	1258.06	1286.21
0.03	1286.75	1260.19	1203.35	1299.1
0.04	1279.76	1256.74	1163.39	1267.04
0.05	1271.62	1272.4	1169.96	1261.49
0.06	1256.46	1247.02	1167.18	1247.87
0.07	1242	1242.49	1176.32	1236.55
0.08	1246.45	1241.36	1199.2	1264.82
0.09	1262.44	1243.32	1194.88	1262.57
0.1	1271.21	1262.33	1205.12	1225.82
0.11	1289.92	1273.56	1203.21	1227.38
0.12	1272.56	1265.21	1215.45	1216.79
0.13	1271.86	1230.61	1177.18	1246.31
0.14	1265.46	1211.35	1172.38	1279.69
0.15	1252.25	1208.39	1217.14	1321.01
0.16	1266.4	1243.51	1212.1	1327.76
0.17	1266.02	1260.39	1188.85	1286.7
0.18	1260.18	1232.01	1241.44	1258.2
0.19	1281.19	1200.57	1239.05	1242.83
0.2	1276.32	1224.5	1210.68	1245.81
0.21	1292.68	1258.76	1186.02	1242.74
0.22	1276.6	1244.81	1218.94	1237.52
0.23	1262.25	1239.88	1187.4	1256.2
0.24	1248.96	1249.39	1181.24	1244.05
0.25	1245.38	1242.65	1188.49	1242.81
0.26	1255.36	1219.07	1210.89	1188.52
0.27	1252.75	1185.38	1213.79	1176.99
0.28	1252.63	1192.33	1214.83	1160.86
0.29	1264.93	1221.27	1215.39	1169.64
0.3	1280.33	1237.05	1224.56	1218.02
0.31	1271.51	1256.12	1220.36	1205.92
0.32	1248.8	1234.12	1166.6	1223.9
0.33	1244.92	1219.67	1146.11	1229.64
0.34	1250.14	1262.98	1204.01	1227.17
0.35	1282.96	1223.71	1234.58	1245.46
0.36	1294.07	1209.35	1227.06	1287.5
0.37	1287.83	1215.14	1230.86	1267.81
0.38	1251.56	1235.95	1241.57	1240.02
0.39	1258.67	1238.12	1231.88	1209.55
0.4	1278.62	1211.8	1249.55	1205.1
0.41	1261.71	1224.46	1212.89	1221.75
0.42	1249.51	1247.81	1174.42	1247.5
0.43	1259.24	1235.31	1158.13	1209.77
0.44	1249.49	1259.68	1180.4	1191.33
0.45	1248.57	1256.95	1195.42	1200.4
0.46	1283.5	1263.42	1204.31	1255.1
0.47	1301.23	1274.61	1203.95	1217.96
0.48	1283.93	1270.12	1190.99	1251.69
0.49	1278.56	1279.01	1196.07	1241.67
0.5	1289.92	1284.1	1221.26	1253.12
0.51	1313.95	1296.55	1238.43	1278.01
0.52	1330.01	1294.42	1229.74	1267.76
0.53	1289.61	1301.67	1231.98	1324.02
0.54	1283.01	1327.13	1202.48	1330.3
0.55	1330.48	1343.54	1186.6	1326.29
0.56	1350.54	1323.74	1221.55	1289.5
0.57	1369.9	1312.88	1273.89	1295.01
0.58	1357.55	1354.35	1284.62	1338.45
0.59	1337.82	1347.55	1292.24	1354.68
0.6	1368.96	1377.25	1347.68	1324.49
0.61	1421.04	1356.89	1363.98	1378.32
0.62	1446.68	1373.1	1353.76	1387.55
0.63	1466.33	1361.83	1311.01	1393.17
0.64	1460.5	1370.8	1300.75	1399.5
0.65	1437.81	1388.62	1285.86	1428.89
0.66	1406.13	1409.68	1346.62	1395.39
0.67	1390.79	1430.24	1339.51	1386.2
0.68	1406.79	1420.15	1348.04	1378.52
0.69	1435.19	1417.9	1354.39	1421.35
0.7	1431.3	1419.56	1362.23	1428.65
0.71	1442.87	1442.85	1402.12	1404.77
0.72	1486.35	1438.56	1415.15	1417.36
0.73	1523.21	1429.73	1381.33	1470.3
0.74	1507.5	1375.48	1377.06	1481.31
0.75	1489.18	1440.01	1426.69	1479.69
0.76	1482.55	1490.23	1465.63	1463.8
0.77	1483.75	1520.81	1462.33	1466.54
0.78	1487.3	1461.81	1455.79	1509.62
0.79	1522.5	1484.04	1434.94	1564.98
0.8	1520.68	1487.33	1485.9	1569.19
0.81	1549.04	1517.36	1477.19	1571.79
0.82	1590.93	1535.79	1449.29	1581.33
0.83	1579.14	1552.73	1440.92	1594.49
0.84	1576.52	1560.69	1471.95	1576.99
0.85	1593.82	1588.76	1454.61	1544.83
0.86	1600.11	1621.86	1515	1596.69
0.87	1601.65	1649.67	1523.29	1635.45
0.88	1600.87	1662.61	1475.63	1625.44
0.89	1601.17	1686.8	1492.32	1643.51
0.9	1600.51	1703.33	1530.35	1653.43
0.91	1614.4	1728.17	1515.08	1699.62
0.92	1651.13	1736.73	1482.43	1710.18
0.93	1691.94	1748.07	1498.75	1737.57
0.94	1676.44	1724.76	1485.69	1720.08
0.95	1702.62	1772.75	1524.61	1723.35
0.96	1739.9	1768.42	1541.33	1754.27
0.97	1768.46	1740.76	1538.46	1807.3
0.98	1822.87	1778.14	1583.82	1785.2
0.99	1834.27	1853.11	1659.73	1784.8
1	1833.12	1867.01	1645.45	1774.38
1.01	1873.1	1886.89	1692.06	1800.6
1.02	1926.52	1964.01	1733.68	1865
1.03	1985.98	1986.96	1763.08	1890.29
1.04	2028.96	1977.38	1738.24	1935.24
1.05	2082.07	1975.23	1792.81	2031.55
1.06	2083.49	2052.04	1864.71	2045.33
1.07	2070.11	2098.24	1893.29	2107.88
1.08	2116.36	2171.46	1886.73	2095.25
1.09	2218.86	2275.59	1920.63	2142.34
1.1	2314.49	2339.73	2016.77	2193.67
1.11	2392.51	2395.13	2033.76	2235.8
1.12	2479.51	2471.06	2093.8	2340.01
1.13	2538.66	2620.49	2126.61	2424.16
1.14	2605.89	2722.94	2286.38	2557.13
1.15	2783.74	2807.89	2366	2735.76
1.16	2941.74	3054.18	2434.69	2847.93
1.17	3061.34	3273.98	2583.42	3024.52
1.18	3190.73	3377.14	2713.36	3127.86
1.19	3353.14	3508.29	2842.19	3288.93
1.2	3613.31	3636.99	2977.81	3375.33
1.21	3835.92	3770.09	3129.39	3612.71
1.22	3982.95	3872.75	3212.76	3688.58
1.23	4124.88	4100.56	3375.01	3854.23
1.24	4232.24	4226.85	3441.37	4022.13
1.25	4293.57	4417.15	3425.84	4152.71
1.26	4360.07	4479.68	3472.31	4155.63
1.27	4518.8	4582.85	3460.12	4344.5
1.28	4614.49	4667.31	3591.98	4397.25
1.29	4677.96	4724.87	3601.13	4531.15
1.3	4765.68	4858.49	3653.99	4524.87
1.31	4864.35	4971.46	3672.07	4464.64
1.32	4985.5	4929.08	3758.75	4546
1.33	5150.7	5075.63	3765.24	4656.4
1.34	5221.8	5127.54	3784.48	4653.95
1.35	5249.58	5212.3	3847.92	4756.46
1.36	5324.19	5276.45	3984.46	4886.94
1.37	5507.35	5331.2	3942.96	4905.69
1.38	5658.87	5392.04	4001.08	4877.19
1.39	5671.51	5506.64	4040.61	5013.81
1.4	5657.13	5619.25	4061.2	5065.87
1.41	5703.17	5584.94	3990.8	5080.1
1.42	5756.71	5541.49	4021.52	5128.35
1.43	5811.69	5441.46	3968.14	5114.36
1.44	5815.33	5386.71	4021.27	5151.92
1.45	5719.14	5485.61	3988.08	5084.21
1.46	5595	5471.73	3963.18	5095.48
1.47	5523.12	5449.14	3898.71	5123.96
1.48	5428.4	5276.31	3879.44	5028.29
1.49	5284.81	5131.58	3766.86	4941.19
1.5	5140.57	4928.08	3673.66	4758.52
1.51	4969.57	4784.32	3540.45	4449.45
1.52	4649.74	4477.6	3373.91	4268.87
1.53	4265.48	4246.93	3106.45	4061.92
1.54	3974.48	3832.54	2924.05	3656.55
1.55	3717.73	3496.24	2752.64	3360.18
1.56	3449.7	3270.59	2575.48	3157.16
1.57	3245.06	3180.44	2483.68	2972.91
1.58	3131.39	3047.94	2344.57	2776.63
1.59	3029.44	2941.88	2285.33	2742.36
1.6	2878.83	2871.89	2317.74	2661.98
1.61	2802.59	2915.44	2336.38	2596.96
1.62	2731.68	2880.52	2343.49	2559.79
1.63	2698.51	2821.91	2218.52	2529.99
1.64	2719.84	2777.36	2224.41	2512.45
1.65	2694.39	2777.31	2255.09	2512.37
1.66	2663.76	2757.18	2229.93	2514.37
1.67	2667.27	2755.13	2162.79	2514.63
1.68	2639.5	2707.34	2149.57	2484.7
1.69	2590.29	2715.94	2128.01	2380.91
1.7	2622.46	2685.24	2075.77	2383.7
1.71	2659.11	2684.94	2113.74	2343.41
1.72	2652.66	2687.19	2077.24	2341.87
1.73	2633.91	2728.07	2033.73	2456.2
1.74	2537.57	2667.33	2013.92	2459.88
1.75	2472.14	2691.76	2050.27	2373.91
1.76	2458.63	2771.92	2110.92	2379.37
1.77	2441.66	2760.91	2055.76	2373.76
1.78	2458.49	2731.01	1988.02	2362.04
1.79	2486.77	2771.81	2017.52	2343.49
1.8	2480.01	2818.14	2048.96	2370.45
1.81	2457.96	2890.09	2033.92	2282.94
1.82	2476.48	2894.04	2041.01	2293.16
1.83	2427.13	2902.34	2058.14	2327.37
1.84	2397.16	2943.18	2049.02	2375.68
1.85	2395.36	3088.94	2056.27	2396.08
1.86	2400.61	3099.67	2091.32	2370.55
1.87	2385.25	3090.02	2136.11	2325.76
1.88	2400.14	3212.68	2117.82	2304.34
1.89	2406.17	3222.09	2107.41	2284.01
1.9	2406.73	3366.54	2084.86	2302.91
1.91	2415.2	3476.09	2094.19	2361.26
1.92	2447.99	3530.64	2100.86	2385.55
1.93	2450.56	3515.29	2097.75	2488.33
1.94	2461.69	3599.62	2071.5	2438.3
1.95	2483.92	3662.51	2142.12	2380.13
1.96	2519.02	3720.83	2165.43	2386.24
1.97	2541.44	3794.64	2203.61	2408.27
1.98	2561.43	3936.89	2258.31	2483.79
1.99	2580.63	4074.3	2240.16	2522.17
2	2523.92	4083.95	2191.21	2536.99
2.01	2501.75	4150.74	2194.39	2519.27
2.02	2536.39	4257.07	2243.17	2540.86
2.03	2558.83	4265.48	2212.8	2538.7
2.04	2573.91	4310.02	2261.79	2472.16
2.05	2578.18	4399.63	2259.08	2533.96
2.06	2601.41	4523.6	2306.3	2519.55
2.07	2662.91	4626.15	2316.84	2465.69
2.08	2694.04	4721.07	2324.64	2468.56
2.09	2697.17	4918.48	2377.49	2414.89
2.1	2683.27	4953.69	2407.92	2405.34
2.11	2707.45	5014.49	2395.2	2427.09
2.12	2702.3	5100.94	2384.06	2446.73
2.13	2674.99	5115.57	2401.42	2505.86
2.14	2740.68	5224.1	2457	2486.56
2.15	2817.91	5384.61	2465.71	2449.01
2.16	2835.51	5469.45	2527.18	2480.98
2.17	2856.07	5591.17	2520.51	2502.79
2.18	2896	5671.74	2540.46	2518.75
2.19	2939.59	5833.76	2512.32	2609.95
2.2	2925.39	5874.82	2528.09	2563.74
2.21	2883	5911.74	2485.88	2480.57
2.22	2879.68	6053.29	2529.99	2494.86
2.23	2911.86	6236.05	2488.29	2536.05
2.24	2912.18	6431.24	2543.76	2540.95
2.25	2917.93	6525.27	2572.01	2624.48
2.26	3016.93	6755	2590.48	2698.91
2.27	3078.59	6781.71	2670.94	2720.18
2.28	3108.18	7012.26	2758.34	2711.3
2.29	3150.66	7074.19	2800.87	2678.77
2.3	3158.52	7161.79	2761.73	2717.17
2.31	3269.79	7328.55	2756.81	2777.13
2.32	3336.23	7462.32	2856.67	2840.76
2.33	3365.33	7526.67	2909.16	2876.54
2.34	3364.57	7633.14	2911.16	2925.16
2.35	3474.84	7762.95	2964.12	2976.33
2.36	3561.12	8008.07	2935.91	3038.36
2.37	3551.67	8171.98	2974.18	3108.09
2.38	3588.32	8174.27	3017.68	3114.05
2.39	3629.42	8328.99	3090.34	3125.69
2.4	3655.42	8599.43	3170.59	3152.27
2.41	3775.71	8712.51	3278.49	3206.49
2.42	3980.11	8805.32	3286.33	3230.27
2.43	4109.58	9048.58	3281.06	3227.16
2.44	4159.17	9201.4	3303.99	3339.08
2.45	4196.79	9328.19	3315.33	3334.29
2.46	4289.9	9448.73	3502.5	3417.31
2.47	4402.15	9613.71	3441.23	3545.67
2.48	4501.83	9869.6	3510.3	3630.01
2.49	4617.38	10001.4	3605.06	3719.89
2.5	4689.98	10147.1	3722.94	3781.49
2.51	4797.61	10385.2	3725.18	3820.86
2.52	4946.73	10554.4	3705.39	3888.59
2.53	5078.01	10621.7	3917.07	3960.24
2.54	5157.32	10782.3	3950.99	4038.88
2.55	5332.85	10943.8	3996.84	4093.39
2.56	5420.55	10999.7	4131.45	4209.87
2.57	5507.85	11062.8	4184.07	4297.83
2.58	5624.36	11151.7	4257.48	4370.95
2.59	5724.08	11335.2	4259.49	4497.25
2.6	5833.94	11442.6	4338.67	4592.83
2.61	5956.55	11669.3	4461.69	4759.52
2.62	6147.74	11849.5	4538.89	4795.12
2.63	6339.21	12041.4	4673.42	4850.07
2.64	6496.79	12370.9	4773.82	4910.2
2.65	6656.11	12549.2	4704.61	5084.98
2.66	6758.74	12644	4881.21	5201.88
2.67	6945.49	12740.9	4994.87	5415.38
2.68	7142.44	12733.7	4997.39	5572.73
2.69	7337.27	12882.1	5049.61	5458.25
2.7	7449.01	13270	5222.11	5557.56
2.71	7541.46	13580.2	5300.71	5592.69
2.72	7714.65	13714.3	5453.74	5683.49
2.73	7955.6	13777	5474.2	5918.32
2.74	8122.39	14056.1	5590.25	6055.45
2.75	8294.56	14463.1	5731.11	6190.95
2.76	8477.71	14506.2	5936.35	6354.73
2.77	8613.04	14592.5	5987.46	6488.07
2.78	8853.61	14629.2	6005.08	6627.13
2.79	9169.15	14739.8	6152.27	6839.26
2.8	9364.68	14868.3	6174.8	6945.07
2.81	9539.46	15079.7	6209.77	6937.75
2.82	9604.44	15170.6	6284.63	6982.51
2.83	9648.46	15247.4	6350.32	7229.73
2.84	9886.73	15186	6450.06	7276.44
2.85	10154.7	15281.4	6515.02	7458.63
2.86	10306	15574.8	6731.69	7617.74
2.87	10487.2	15719	6768.05	7709.5
2.88	10609.8	15830.5	6957.76	7864.44
2.89	10699.9	15887.8	7098.76	7989.38
2.9	10829.2	16122	7157.89	8005.96
2.91	11061.3	15999.2	7123.36	8232.42
2.92	11273.8	15952	7170.75	8296.35
2.93	11480.8	16135.9	7203.88	8472.42
2.94	11750.8	16267.7	7469.86	8571.52
2.95	11987.8	16329.8	7563.11	8859.01
2.96	12148.1	16411.3	7721.51	9073.1
2.97	12320.6	16310.9	7716	9163.52
2.98	12509.8	16405.7	7753.83	9183.63
2.99	12797.8	16631.2	7968.73	9401.67
3	12981	16738.3	8228.21	9441.38
3.01	13107.1	16865.9	8292.14	9638.04
3.02	13123.5	16893.4	8314.25	9758.56
3.03	13272.4	17122.8	8249.07	9981.8
3.04	13486.1	17315.3	8338.44	9973.4
3.05	13758.7	17469	8608.56	10007.9
3.06	13995.9	17490.1	8629.6	10298.8
3.07	14243.3	17414.7	8628.21	10559.6
3.08	14458.2	17490.4	8776.17	10635.6
3.09	14679.8	17594.9	8832.05	10806.9
3.1	14836.7	17635.3	8828.2	10922
3.11	14889.5	17682	9008.07	11241.1
3.12	14972.4	17865.5	9040.31	11357.2
3.13	15222.8	17992.5	9121.26	11416.3
3.14	15395	18136.4	9356.62	11503
3.15	15473.5	18247.1	9520.95	11682.6
3.16	15689.4	18334.8	9719.46	11706
3.17	15949	18311.4	9712.86	11847.8
3.18	15939.7	18291.2	9813.44	12047.6
3.19	15856.7	18337.6	9809.5	12272.5
3.2	16020.7	18393	10053	12368.3
3.21	16373.4	18363.7	9983.11	12485.5
3.22	16740.4	18506.1	10137.5	12523.8
3.23	16950.2	18783.8	10116.9	12570.8
3.24	16931.8	18913.4	10184.5	12736.9
3.25	17070.7	18796.4	10131.5	12952.1
3.26	17380.4	18674	10232	13098.1
3.27	17595.1	18751.7	10341.8	13237.3
3.28	17616.3	18886.9	10543.6	13223.8
3.29	17712.7	18766.4	10672.1	13433.9
3.3	17877.2	18745.5	10722.7	13645.1
3.31	18111.6	18793.7	10732.3	13778.2
3.32	18258.9	18975.2	10842.8	13940.1
3.33	18419.5	19134.4	10705.4	13932.4
3.34	18433.9	19170.9	10868.4	13959.5
3.35	18560.4	19278.3	11117.9	14105.8
3.36	18905.5	19144.9	11178.8	14243.5
3.37	19119.1	19123.3	11252.8	14372.4
3.38	19192.2	19161.8	11209.5	14318
3.39	19389.8	19084.3	11043	14499
3.4	19520.5	19056.6	11218.7	14638.2
3.41	19580.4	19359.4	11169.3	15032.2
3.42	19559.6	19309.9	11413.2	15109.9
3.43	19816.1	19313.7	11492.6	15233.5
3.44	20162.8	19382.5	11422.2	15159.6
3.45	20301.7	19322.3	11339.1	15451.6
3.46	20153.3	19327.6	11477.2	15564.8
3.47	20020	19381.4	11591	15470.7
3.48	20085.6	19463.4	11598.9	15398.4
3.49	20331.1	19578.6	11600	15957.2
3.5	20450.6	19490.2	11679.1	15937.1
3.51	20487.6	19432.8	11750.2	15977
3.52	20519.1	19443.3	11760.1	16038.3
3.53	20752.6	19439.2	11829.5	16153.9
3.54	21017.3	19293	11823.5	16323.5
3.55	21185.5	19152.7	11866	16397.1
3.56	21242.4	19205.4	12077.5	16315.1
3.57	21323.3	19242	12103.6	16409.7
3.58	21432.8	19455.6	12114.3	16603.5
3.59	21571.3	19512.3	12151.2	16680.6
3.6	21635.1	19392.2	12135.2	16780.7
3.61	21661.4	19253.3	12219	16866.6
3.62	21555.3	19223.6	12375.4	16777.8
3.63	21644.9	19084.4	12401.8	16939
3.64	21873.7	18939.7	12477.1	17024
3.65	22005.6	18710.1	12642.8	17117.6
3.66	21948.2	18601.1	12759.4	17233.8
3.67	21946.2	18477.1	12617	17160.9
3.68	21933	18601.1	12519	17146
3.69	21879	18509.4	12464.9	17150.2
3.7	21853.8	18540.9	12572.8	17264.2
3.71	21900.3	18541	12636.5	17357.9
3.72	21793.4	18454.2	12766.3	17626.2
3.73	21692.2	18371.2	12957.1	17579.8
3.74	21607.3	17989.4	12826.6	17737.5
3.75	21698.4	17867.5	12716.2	17922.6
3.76	21812.5	17880	12698.8	17725.7
3.77	22037.6	18000.3	12739.1	17613.5
3.78	22200.4	18121	12915.2	17566.4
3.79	22355.5	18092.9	12653.8	17735.7
3.8	22469.4	18011.3	12846.6	17626.7
3.81	22516.5	18080.5	12983.4	17860
3.82	22473	18224	12886	17904.6
3.83	22688	18086.8	12968.3	17921.2
3.84	22966.2	17887.8	13145	18074.9
3.85	23247	17821.2	13053.1	18206.6
3.86	23310.3	17968.3	13112.2	18510.5
3.87	23239.2	17826	13218.9	18609.1
3.88	23204	17596.7	13211.2	18333.5
3.89	23243.4	17656.8	13216.2	18055.7
3.9	23310.4	17754	13236.2	18201.2
3.91	23433	17769.6	13076.5	18248.6
3.92	23372	17633.1	13195.5	18270.8
3.93	23234.4	17702.8	13223.4	18396.8
3.94	23112.2	17670.5	13112.5	18419.5
3.95	22998.6	17621.2	13059.2	18461.3
3.96	23093	17600.7	13123	18570.4
3.97	23311.3	17612	13196.3	18590.8
3.98	23438	17827.5	13442.3	18607.3
3.99	23339.8	17969.8	13376.2	18554.3
4	23219.7	17824.7	13346.1	18574.9
4.01	23289.3	17775.1	13359.2	18826.2
4.02	23391.4	17798	13485.6	18668.7
4.03	23561.5	17958.9	13484.8	18817.9
4.04	23616.5	18071.2	13374.4	18834
4.05	23610.5	17997.2	13297.8	18972.5
4.06	23414.7	17901.6	13258	18747.4
4.07	23329.4	17997.2	13117.8	18856.4
4.08	23329.2	17984.1	13056.1	19117
4.09	23532.3	18110.3	13191	19086.5
4.1	23581.3	18107.3	13585.6	18989
4.11	23632.6	18158.2	13606.9	18943.8
4.12	23644.6	17984.9	13600.2	18924
4.13	23742.3	17768.9	13549.8	19196.2
4.14	23794.2	17937.6	13498.4	19367.8
4.15	23878	18208.3	13385.7	19189.8
4.16	23892.2	18248.8	13752.2	18932.5
4.17	23741	18130.7	13734.4	19023
4.18	23522	18116.1	13785.3	19250.1
4.19	23546.4	18091.7	13916.7	19534.6
4.2	23566.6	17844.6	13950.2	19426.6
4.21	23508.1	17746.2	13745.9	19193.6
4.22	23453.5	17901.5	13568.6	19183
4.23	23590.8	17967.8	13666.7	19278.1
4.24	23559.2	17991.7	13639.5	19393.4
4.25	23559.3	17943.6	13527.8	19741
4.26	23535.3	17975.9	13508.7	19835.9
4.27	23535.5	17989.7	13541	19659.8
4.28	23581.5	17928.9	13549	19524.2
4.29	23715.6	17964.2	13570.5	19616.5
4.3	23825	17792.5	13499.2	19657.4
4.31	23885.6	17951.9	13442	19705.7
4.32	23713.9	17969.3	13437.9	19353.3
4.33	23701.8	17913.9	13472.9	19491.7
4.34	23782.7	17787.2	13431.9	19294.5
4.35	23963.4	17790.6	13686.8	19176.2
4.36	23979.8	17871.9	13574.7	19356.4
4.37	23953.5	17825.8	13380.8	19547.4
4.38	23909.8	17666.2	13439.5	19296.4
4.39	23789.1	17675	13477.8	19450.8
4.4	23659.4	17720.2	13614.4	19583.4
4.41	23734.2	17906	13648.4	19756.9
4.42	23748.8	17970.2	13559.6	19856.8
4.43	23762.5	17903.9	13476.9	19907.4
4.44	23594.5	17883.4	13543	19681.9
4.45	23572.2	17952	13335.5	19735.7
4.46	23717.5	17854.3	13306.1	19892.1
4.47	23743.1	17759.2	13253.1	19820.3
4.48	23684.9	17731.5	13416.2	19517.6
4.49	23857.6	17824.8	13504.4	19549.8
4.5	23877.2	17872.2	13485.4	19642.9
4.51	23826.7	17787.6	13410.7	19662.2
4.52	23738.3	17657.6	13411.8	19524.6
4.53	23702.8	17391.7	13549	19608.2
4.54	23711.8	17459.2	13903.7	19541.4
4.55	23623.7	17708.1	13863.1	19566.5
4.56	23642.2	17807.3	13852.9	19587.5
4.57	23760.4	17764.7	13662.7	19428.5
4.58	23772.5	17691.7	13811.8	19424.4
4.59	23907.7	17864.4	13815.3	19595.7
4.6	23897.6	18174.5	13845.5	19707.2
4.61	23856.7	18109.3	13590.4	19578.2
4.62	23744.5	18051.9	13589.3	19477.4
4.63	23738.8	17961.4	13491.5	19395
4.64	23820.4	17813.2	13407	19306
4.65	23898	17825.4	13336.3	19541.4
4.66	23860.9	17896.8	13460.7	19558.9
4.67	23887	17984	13434.6	19449.5
4.68	23973.2	17727.4	13623	19458.7
4.69	24079	17753.4	13300.3	19603.9
4.7	23968.5	17542.5	13419.6	19581.3
4.71	23696.4	17248.9	13423.2	19658.2
4.72	23560.7	17178.5	13619.7	19362
4.73	23663.3	17286.4	13781.5	19623.8
4.74	23714.8	17538.6	13528.7	19489.3
4.75	23775.4	17919.9	13309.8	19526
4.76	23787.1	17973.8	13336	19353
4.77	23750.4	18101.5	13401.4	19300.5
4.78	23562	18106.5	13408.2	19407.6
4.79	23640.8	18005.9	13390.1	19395.1
4.8	23738.5	17803	13414.9	19365.8
4.81	23769.8	17710.9	13513	19526
4.82	23663.5	17706	13344	19591.7
4.83	23550.7	17676.5	13369.3	19384
4.84	23477.8	17624.9	13377.6	19218.8
4.85	23475.8	17539	13384	19281.8
4.86	23560.8	17460.4	13345.5	19433.6
4.87	23680.2	17387.6	12941.8	19737.4
4.88	23617.9	17417.7	13115.2	19700.3
4.89	23491.8	17345.5	13120.3	19624.4
4.9	23456.2	17236.9	13281.7	19568.6
4.91	23560.4	17232.4	13292.1	19338.5
4.92	23804.5	17397.3	13105.8	19298.4
4.93	23887.8	17387.8	13118.2	19599.2
4.94	23614.2	17252.5	13111.8	19411.6
4.95	23387	17239.1	13048.4	19650.6
4.96	23474.5	17176	12843.5	20019.2
4.97	23821.1	17222.6	12836.8	19693.5
4.98	23890.5	17202	13072.6	19419
4.99	23737.7	17106.9	12916.1	19631
5	23498.2	17151	12854.7	19564.4
5.01	23386.7	17259.9	12813.6	19589.6
5.02	23196.5	17302.5	12862.6	19661.3
5.03	23196.7	17225.3	12975.6	19381.8
5.04	23297.9	17108.6	13058.6	19462.8
5.05	23570.7	17234.8	13046.5	19526.4
5.06	23732.4	17341	13073.7	19620.3
5.07	23777.5	17418.7	13039.2	19975.9
5.08	23608.6	17555.6	13336.8	20253.6
5.09	23490.5	17568.8	13364.3	20294.2
5.1	23765.1	17578.1	13501.4	20395
5.11	24071.1	17687.6	13621.6	20541
5.12	24153.4	17698	13702.6	20551.6
5.13	24136	17616.3	13892.6	20561.2
5.14	24139.4	17648.1	14049.7	20595.3
5.15	24287.9	17829.4	13970.1	20711.3
5.16	24274.1	17861.9	13964.3	20965.9
5.17	24308.1	18016.1	14161.7	21032.6
5.18	24455.3	18090.6	14264.1	20926.9
5.19	24567.8	18220.1	14264.8	20994.5
5.2	24599.2	18361.5	14102.1	20964.1
5.21	24706.3	18772.6	14217.4	21124.4
5.22	24801	18993.7	14379.8	21232.5
5.23	24974	18880.2	14465.3	21649.8
5.24	25334.6	18655.4	14663.1	21860.2
5.25	25708	18687.4	14851.2	21889.1
5.26	25804.6	18861.3	15017.6	22085
5.27	25831.2	19206.7	14945	21996.4
5.28	25997	19171.1	15078.6	22019.6
5.29	26324.6	19172.5	15369.6	22237.7
5.3	26555.5	19192	15172.4	22564.4
5.31	26915.5	19358.3	15284.8	22807.7
5.32	27102.6	19714.2	15511.3	22977.2
5.33	27242.3	19876.6	15705.4	23103.8
5.34	27269	20086	15926.5	23392.4
5.35	27334.9	20138.2	16010.4	23590.6
5.36	27219.6	20373.7	15927.2	23470.7
5.37	27266	20542.3	15964.4	23343
5.38	27579.2	20777.2	16107.3	23563
5.39	27780.8	21006.3	16168	24204.1
5.4	27934.1	21146.5	16443.3	24609.6
5.41	28383.9	21344	16684.3	25051
5.42	28764.2	21602.2	16744.6	25154.6
5.43	28999	21851.8	16794.5	25318.7
5.44	29227.7	21949	17180	25289.9
5.45	29541.5	22136.9	17157.4	25327.1
5.46	29772.3	22415.5	17345.4	25689.2
5.47	30185.2	22544.8	17360.7	25996.8
5.48	30523.2	22657.4	17548.1	26074.9
5.49	30905.9	23015.8	17565.8	26195.5
5.5	31247.2	23253	17749.1	26033.8
5.51	31559.4	23456	17916.8	26333.7
5.52	31789.2	23699	18121.3	26695.6
5.53	32096.2	23915.5	18504.2	27130.9
5.54	32377.3	23979.4	18824.6	27137.8
5.55	32781.8	24179.4	18931.3	27418.8
5.56	33183	24521.3	19025.2	27699.1
5.57	33507.9	24613.6	19208.9	28134.9
5.58	33584.5	24794.8	19516.2	28389.4
5.59	33859.9	25091.6	19612.5	28551.9
5.6	34160	25534.7	19813.9	28384.5
5.61	34509.2	25913.9	19958	28253.5
5.62	34774.9	26298.6	20043.7	28577.7
5.63	35055.3	26519.3	20113.2	29219.9
5.64	35347.3	26699.3	20510.4	29504.5
5.65	35875.5	26831.1	20727.4	29910.4
5.66	36332.6	26981.5	21080	30416.2
5.67	36823	27347.5	21125.1	30634.5
5.68	37169	27885.5	21024.8	30613.3
5.69	37575.9	27991.2	21150.2	30643.8
5.7	37819.2	27915.7	21518.2	30523.6
5.71	38221.3	27972.8	21587	30833.8
5.72	38431.9	28100.2	21586.8	30898.8
5.73	38662.1	28093.2	21595.7	31064.2
5.74	38712.5	28200.3	21590.9	30864.9
5.75	38824.4	28408.2	21555.5	31276.1
5.76	39133.8	28454.1	21922	31138.4
5.77	39575.2	28459.2	21942.6	31196.6
5.78	39825.7	28743	22006.1	31381
5.79	39829	28758.8	21888.6	31537.5
5.8	39917.8	28831.6	21980.8	31495.6
5.81	40221.9	29031.1	22149.1	31405
5.82	40339	29184.6	22227.5	31218.5
5.83	40489	29221.8	22310.3	31072
5.84	40446.4	29232.2	22234.8	30908.3
5.85	40513.4	29199.3	22191.4	30953
5.86	40744.9	29188.9	21838.2	30678.9
5.87	40857.8	29144.2	21591.9	30381.9
5.88	40707.1	29163.9	21773.6	29981.7
5.89	40609	29105.2	21532.2	29694.9
5.9	40254	28761.6	21382.9	29732.5
5.91	39924.9	28298.3	21272.3	29477.8
5.92	39670.5	28130.3	21010.5	29175.8
5.93	39549.2	27801	20809.6	28780.1
5.94	39225	27587.2	20684.7	28323.7
5.95	38931.6	27341.5	20125.1	27928.3
5.96	38719.4	27184.8	20079.3	27786
5.97	38822.4	26894.8	20067.3	27600.2
5.98	38689.9	26452.2	19933.3	27230.9
5.99	38221.2	26062.9	19249.5	26992.7
6	37573.6	25830.3	19072.2	26554.8
6.01	37287.9	25579.6	19063.9	26106.2
6.02	37196.6	25266.8	18798.4	25537.5
6.03	37056	25052.7	18357.3	25215.8
6.04	36766	24870	18029.2	24878.9
6.05	36293.4	24397.8	17781.6	24505.3
6.06	35891	24161.4	17750.4	24263.5
6.07	35437	23791.1	17279.4	24178.7
6.08	34819.5	23438.7	17038.3	23765.4
6.09	34341.1	22817.7	17120	23501.5
6.1	33686.3	22443.6	16970	23247.5
6.11	32885.8	22242.7	16787.7	22675
6.12	32187.5	21824.1	16680.6	22174.5
6.13	31768.3	21366.4	16318.4	22080.2
6.14	31218.4	21064.5	16342.1	22208
6.15	30648.6	20875.6	16077.8	22337.7
6.16	30312.2	20745.5	15953.7	21989.5
6.17	30192.7	20668.2	15661.6	21601.8
6.18	29964.1	20321.3	15631.8	21200.9
6.19	29575.3	20047.8	15490.2	21107
6.2	29051.6	19757.7	15306.1	20682.7
6.21	28659.6	19636.8	14985.1	20552.8
6.22	28215.3	19328.1	14862.5	20306.2
6.23	27993.3	18863.9	14819.2	20300.5
6.24	27736.5	18594.1	14686.4	20026.2
6.25	27664.8	18364.7	14361.9	20021.9
6.26	27390	18178.4	14366.8	19799.9
6.27	26963.4	18120.5	14247	19712
6.28	26639	17933.9	14149.1	19501.3
6.29	26453.9	17634.2	14047.5	19334.2
6.3	26173.2	17299.8	14117.1	19074.9
6.31	25859.4	17189	14010.1	19054.7
6.32	25453.8	17206.5	13907.1	18775.6
6.33	25249.6	17088.5	13837.5	18513.1
6.34	25078.4	16841.1	13884.5	18462.8
6.35	25011.3	16768	13718.3	18372
6.36	24696.1	16725.4	13573.3	18167.2
6.37	24487	16508.1	13596.7	18117.6
6.38	24244	16383	13699.3	17842.9
6.39	24105.2	16210.7	13465.5	17647.5
6.4	23860.9	16083	13274.3	17411.2
6.41	23770	16068.3	12883.2	17458.5
6.42	23493.1	16083.3	12765	17317.3
6.43	23249.2	15920.5	12449.6	17223.5
6.44	23054.7	15613.4	12428	17020.2
6.45	22895.3	15371.4	12433.9	16809.1
6.46	22648.7	15053.9	12409.4	16787.1
6.47	22370.9	14945.7	12339.6	16640.2
6.48	22093.5	14704.6	12187.9	16403.7
6.49	21922.7	14565.3	11925.4	16138.3
6.5	21794.8	14538.7	11777.2	15716.1
6.51	21635.7	14391.7	11698.8	15661.9
6.52	21269.7	14201	11919.5	15550.4
6.53	20937.8	14065.2	11758.4	15312.9
6.54	20655.8	13802.4	11549.1	15049.5
6.55	20496.3	13751.4	11260.2	15263
6.56	20438.7	13678.2	11175.8	15367.9
6.57	20305.8	13463.4	11108.7	15009.2
6.58	19977.4	13362	11131.4	14848.9
6.59	19671.4	13126.1	11063.6	14679.2
6.6	19281	13040.1	11084.8	14398
6.61	19112.7	12969	10897.5	14367.5
6.62	18925	12685	10873.2	14223.8
6.63	18897.9	12595	10511.5	14029.6
6.64	18824.2	12477.6	10519.8	13877.9
6.65	18797	12467	10301.3	13763.8
6.66	18605.7	12526.3	10492.7	13813.5
6.67	18457.6	12644.2	10459	13957.2
6.68	18436.5	12467.3	10409.1	13958.2
6.69	18309.4	12272.2	10264.9	13640.2
6.7	18006.3	12112.8	10130.2	13538.6
6.71	17721.4	12022.2	9971.99	13463.8
6.72	17596	11904.8	9905.69	13235
6.73	17445.5	11782	9890.38	13248
6.74	17099.7	11628.9	10023.1	13098.6
6.75	16821.3	11637.1	10142.4	13095.7
6.76	16787.7	11507.6	10080.9	12841.2
6.77	16954.1	11374.2	9979.61	12914.7
6.78	16766.7	11309.6	9767.8	13065.4
6.79	16551.2	11271.7	9607.85	12826.1
6.8	16430.8	11257.4	9614.62	12695.4
6.81	16410	11180.8	9593.95	12525.6
6.82	16280.1	11028.9	9649.65	12490.7
6.83	16215	10976.6	9662.35	12585.9
6.84	16077.6	10921.2	9569.3	12614.1
6.85	15963.9	10940.8	9538.24	12659.7
6.86	15873.2	10958.5	9384.35	12429.8
6.87	15924.3	10965.3	9110.62	12373.6
6.88	16035.1	10972.7	9210.64	12172
6.89	15970.8	11102.5	9282.07	12176.7
6.9	15696.6	11045.3	9161.96	12049.8
6.91	15452.7	10765.8	8951.06	12059.7
6.92	15277.4	10627.8	8960.14	12255.2
6.93	15250.4	10482.4	9048.33	12229.8
6.94	15220.1	10455.5	9079.23	11988.3
6.95	15101.7	10639.2	9069.36	11901.8
6.96	14939.2	10687	9007.3	11979.8
6.97	14835.3	10735.3	8967.93	12027.7
6.98	14636.8	10630	8914.44	11893.6
6.99	14627.7	10492.5	8986.87	11990.4
7	14648.3	10368.1	8867.42	12058
7.01	14667.9	10365.4	8859.25	11987.6
7.02	14662.8	10393.3	8896.51	11725.9
7.03	14731.4	10420	8878.23	11675
7.04	14698	10516.1	8830.75	11665.4
7.05	14607.7	10458.9	8859.95	11626.1
7.06	14464.2	10395.5	8918.43	11531.7
7.07	14396.1	10375	8861.35	11538.6
7.08	14416.9	10432.7	8762.82	11662.6
7.09	14467.9	10580.7	8875.99	11659
7.1	14523.7	10501.4	8978.07	11461.8
7.11	14640.2	10398.1	8838.92	11475.5
7.12	14552.5	10281.6	8797.67	11377.1
7.13	14413	10320.4	8643.46	11273.4
7.14	14229.9	10315.4	8871.61	11263.4
7.15	14131.4	10297	8956.54	11337.1
7.16	14052.4	10374.8	8760.77	11296.6
7.17	14124.2	10365.8	8721.82	11247.3
7.18	14198.7	10325.4	8806.52	11151.2
7.19	14312.4	10223	8846.02	11151
7.2	14229	10192.8	8829.57	11079.4
7.21	14160.7	10258	8832	11102.1
7.22	14157.8	10384	8833.88	10943.4
7.23	14116.4	10386.6	8740.4	11077.8
7.24	14037.1	10303.6	8779.46	11183.3
7.25	14090.8	10306.8	8582.04	11114.9
7.26	14048.4	10316.9	8555.76	11056.2
7.27	13914.4	10370.8	8580.07	10807.8
7.28	13747.6	10389.9	8686.86	11024.7
7.29	13692.3	10255.9	8659.55	11177.1
7.3	13749.5	10081.8	8787.73	11282.4
7.31	13827.1	10121.8	8741.67	11372
7.32	13822.6	10273.9	8781.75	11222.5
7.33	13781.3	10247.1	8883.67	11122.1
7.34	13847.1	10288	8873.18	11110.9
7.35	14030.7	10332.8	8744.63	11115.3
7.36	14076.8	10410.9	8667.92	11037.5
7.37	14067.2	10538.6	8787.18	11235.1
7.38	14005	10605	8678.55	11231
7.39	13861.9	10625.2	8761.58	11237
7.4	13646.9	10477.4	8839.33	11232
7.41	13643	10397.9	8864.58	11099.1
7.42	13688.8	10425.8	8705.94	11116.9
7.43	13787	10352.7	8621.05	11071.4
7.44	13729.3	10425.7	8708.01	11115.8
7.45	13707.9	10709.7	8726.87	11248.2
7.46	13665.3	10848.4	8751.61	11359.8
7.47	13643.1	11006.1	8678.69	11379
7.48	13727.1	11062.8	8678.44	11219.8
7.49	13944.6	11144.6	8728.81	11189.6
7.5	13919.3	11036.8	8727.57	11292
7.51	13937	10983.3	8836.1	11287.1
7.52	13918	11032.6	8843.35	11202.4
7.53	13955.3	11111.4	8723.68	11197
7.54	13947.2	11063.2	8756.83	11155
7.55	14106.6	11095.5	8934.51	11186
7.56	14167.4	11269.9	8936.3	11369
7.57	14134.2	11407	8824.94	11265
7.58	14140.3	11435.1	8798.31	11388.5
7.59	14194.1	11405.7	8822.44	11494.9
7.6	14359.1	11445.1	9016.88	11416.4
7.61	14507.5	11489.6	8965.42	11506
7.62	14486.3	11444.9	8889.12	11612.1
7.63	14476.7	11660.1	8907.64	11705.1
7.64	14380.7	11613.4	8842.42	11752.2
7.65	14358.7	11453.5	8993.95	11804.1
7.66	14328.8	11345.9	9028.93	11883.8
7.67	14387.2	11551.6	9069.37	12001.2
7.68	14459.3	11829.7	9080.87	11963.5
7.69	14539.7	12147.5	9160.62	11831.5
7.7	14550	12064.7	9273.8	11815.2
7.71	14624.5	11904.8	9085.27	11919.5
7.72	14661.3	11859.8	9208.85	11910.8
7.73	14789.2	12032.2	9049.74	12052
7.74	14832.9	12131.4	9214.83	12123
7.75	14857.3	12141.2	9202.61	12377.8
7.76	14824.5	12111	9366.64	12296.9
7.77	14777.7	12195.1	9373.31	12355.3
7.78	14755.8	12225	9420.87	12378.3
7.79	14857	12333.5	9471.15	12378
7.8	14953.7	12500.7	9514.24	12055.8
7.81	15208.8	12624.5	9331.61	12109.8
7.82	15347.6	12815.8	9473.8	12252
7.83	15339.5	13007.8	9691.64	12429.9
7.84	15210.4	13075.5	9645.37	12481.8
7.85	15428.9	13194.8	9696.77	12617.5
7.86	15490.7	13286.7	9648.01	12410.4
7.87	15434.2	13222.2	9620.26	12504.9
7.88	15459.3	13232.7	9757.33	12602.7
7.89	15680.9	13216.9	9883.42	12932.3
7.9	15827	13425.2	10011.9	13028.2
7.91	15993.2	13734.8	10118.1	12991.4
7.92	15999.4	13956.1	10327.8	12968.1
7.93	16226.7	14049.6	10416.2	13068.4
7.94	16406	14113.9	10392.1	13368.3
7.95	16469.9	14166.8	10366.4	13519.1
7.96	16413.1	14402.2	10527.3	13593.6
7.97	16404	14371.6	10567.4	13647.1
7.98	16398.6	14284.2	10406.2	13713.7
7.99	16456	14246.5	10498.4	13797
8	16457.3	14536.7	10616.5	13772
8.01	16636.4	14793.9	10741.1	13808
8.02	16678.8	14614	10885.6	13847.7
8.03	16852.7	14581.4	10831.5	13823.7
8.04	17014.1	14888.8	10718.8	13879.9
8.05	17098.5	15111.4	10766.8	14074.7
8.06	17238.6	15214.2	10815.9	14304.2
8.07	17464.7	15275.4	10980.2	14281
8.08	17544.9	15253.2	11043.3	14591.4
8.09	17689	15350.3	11142.7	14705.6
8.1	17758.9	15465.1	11074.8	14931
8.11	17887.1	15703.4	11257	15079.2
8.12	18003.5	15927.6	11246.1	15360.1
8.13	18253.5	16000.2	11451.3	15537.1
8.14	18306.5	16080.1	11511.6	15493.7
8.15	18478.2	16115.8	11533.7	15622.9
8.16	18535.2	16220.5	11399.8	15620
8.17	18612.5	16274.1	11530.9	15663.4
8.18	18687.8	16299.7	11745.2	15639
8.19	18704.6	16329.3	11749.7	15860
8.2	18787.5	16606.9	11846	16257.1
8.21	19259	17110.8	11957.9	16401
8.22	19576.1	17324.4	12193.3	16515.7
8.23	19807.2	17336.5	12421.8	16507.2
8.24	19998.1	17375.9	12410.8	16495.7
8.25	20155.5	17489.3	12447.8	16631.2
8.26	20083.5	17469.7	12448	16716.5
8.27	20063.8	17540.8	12275.4	16774.7
8.28	20274.9	17691.5	12594.8	16819.5
8.29	20710.8	17787.8	12758	17113.9
8.3	20931.5	17827.5	12774.5	17274.9
8.31	21160.8	18000.9	12755.6	17351.5
8.32	21144.3	18139.1	12897	17295.3
8.33	21265.8	18092.4	12902.4	17400.5
8.34	21345.2	18117.8	12925	17540.8
8.35	21487.7	18334.3	13235.1	17807.5
8.36	21637.4	18499.3	13535.8	18001.2
8.37	21770.1	18627.7	13288.8	18145.2
8.38	21743.3	18815.8	13299.6	18142.8
8.39	21970.6	18766.8	13371.8	18186.5
8.4	22166.6	18802.4	13599.6	18297.3
8.41	22419.7	18947.3	13655.6	18398.6
8.42	22477.7	19171.2	13833.5	18489.5
8.43	22643.4	19378.9	14066.9	18726.8
8.44	22933.4	19464.4	14250.4	19073.5
8.45	23086	19504.8	14250.1	19247.7
8.46	23021.9	19586.4	14259.2	19254.9
8.47	23137.6	19667.8	14284.6	19282.2
8.48	23340	19742.1	14379	19353.4
8.49	23563.7	19954.2	14482.3	19547.2
8.5	23526.3	20150.4	14590.3	19634.3
8.51	23716.6	20183.3	14789.8	19785.3
8.52	23801	20296.7	14932.3	19808.8
8.53	23920.1	20441.4	15032.1	19947.5
8.54	24144.7	20336	14925.3	20024.7
8.55	24660.7	20343.3	14652.3	20108.6
8.56	24765.9	20546.3	14916.8	20181.5
8.57	24691.8	20693	14971.2	20225.3
8.58	24716.9	20694.6	15102	20117.9
8.59	24891.7	20668.8	15214.7	20161.9
8.6	24820.4	20629.2	15067.9	20194.5
8.61	25042.8	20552.2	14986.9	20203.9
8.62	25351.1	20459.4	14936.9	20197.9
8.63	25607.8	20656.5	14857.2	20212
8.64	25629.8	20995.8	14926.5	20139.7
8.65	25634.7	21175.3	15012.4	20267.1
8.66	25881.2	21057.5	15348.5	20449.4
8.67	26118.5	20905.2	15290.3	20684.7
8.68	26203.7	20918.5	15415.5	20818.7
8.69	26210.4	20954.8	15294.4	20749.8
8.7	26104.4	21099.9	15343.1	20673.7
8.71	26356.4	21166.6	15432.7	20784.1
8.72	26574.5	21188	15364	21092.7
8.73	26935	21020.4	15265.1	20965.5
8.74	26934.4	21045.3	15296.5	20856.8
8.75	26997	21112.9	15372.7	20840.3
8.76	26928	21217.7	15622.6	20848.5
8.77	26927	21229.9	15630.1	20626.8
8.78	27001.8	21219.3	15663.9	20832.9
8.79	27167.6	21099.9	15300.2	21030.8
8.8	27156.2	21030.1	15328.2	20785.8
8.81	27139.1	21073.3	15451.8	20558.6
8.82	27034.7	20989.5	15544.4	20470.4
8.83	27204.4	20822.2	15375.4	20465.8
8.84	27254.1	20695.5	15463.4	20482
8.85	27322.9	20664.3	15272.4	20508.7
8.86	27342.9	20613.6	15044.7	20424.8
8.87	27241.6	20549.6	15088	20303.7
8.88	27089.1	20310.6	14989	20183
8.89	26998.8	20248.9	15003.4	20020.9
8.9	26975	20275.9	15017.6	20090.2
8.91	26922.9	20223.2	14992	20070.9
8.92	26891.2	20167.2	14987.8	19800.2
8.93	27119.6	20079.8	14817.6	19880.5
8.94	27017.5	19923.7	15067.1	19810
8.95	26947.4	19722.3	14803.7	19911.5
8.96	26769.3	19602.4	14479.8	19667
8.97	26760.3	19474.7	14359.9	19394.4
8.98	26622.2	19309.8	14527	19382.8
8.99	26632	18959.6	14558.4	19372.2
9	26649.6	18807.7	14231.7	19067.6
9.01	26568.8	18826.9	14222.3	18701.3
9.02	26173.5	18809.6	14086.2	18584.9
9.03	25968.9	18698.8	13866	18549.6
9.04	25859.6	18515.7	13809.8	18402.2
9.05	25885.7	18420.5	13699.3	18131
9.06	25933.4	18444.2	13609.7	17773.8
9.07	26067.2	18184.2	13701.9	17601.6
9.08	25692.4	17927.4	13745.4	17461.3
9.09	25293.2	17877.7	13646	17136.5
9.1	25004	17621.6	13484.4	16803.1
9.11	24895.7	17406.2	13272	16731.6
9.12	24888.3	17204.1	13210.6	16522.9
9.13	24828	16963.8	12965.1	16389.5
9.14	24478	16589.8	13072.2	16371.8
9.15	24109.5	16465.8	12867.2	16199.8
9.16	23634.4	16492.9	12762.5	15875.9
9.17	23514.1	16292.4	12476.7	15729.5
9.18	23343	16031.2	12278.8	15363.8
9.19	23383.7	15946.3	11966.9	15106.5
9.2	23127.2	15796.7	11965.9	14814.4
9.21	22840.9	15502.6	11881.6	14602.5
9.22	22502.5	15155	11690.8	14194.7
9.23	22511.7	14807.6	11420	14045.6
9.24	22414.3	14528.2	11153	13730
9.25	22228	14356.3	10942.2	13657.3
9.26	21859.1	14117.4	10831.4	13161.8
9.27	21512.1	13991.5	10694.6	12937.2
9.28	21181.5	14006.6	10557.4	12861.8
9.29	20925	13802.5	10338.1	12617.3
9.3	20620.9	13626.7	10199.8	12130.9
9.31	20522.5	13276.9	10082.9	11876.1
9.32	20144	12954.8	10031.5	11723.7
9.33	19832.3	12699.5	9847.29	11477.7
9.34	19439.5	12668.2	9397.02	11173.2
9.35	19224.9	12517.5	9191.2	10864.2
9.36	18888	12197.2	9130.74	10615.3
9.37	18498.8	11961.9	9041.87	10372.1
9.38	18209.2	11521.6	8998.71	9931.63
9.39	17932.5	11386.4	8782.62	9592.95
9.4	17556.2	11206.9	8598.94	9512.46
9.41	17300.1	11017	8577.13	9509.7
9.42	17092.4	10762.1	8427.82	9297.4
9.43	16939.2	10693	8055.1	9238.79
9.44	16556.7	10431.3	7725.7	9017.63
9.45	16142.4	10062.4	7606.92	8758.15
9.46	15694.3	9803.2	7419.87	8446.88
9.47	15504.3	9718.86	7214.67	8228.81
9.48	15220.2	9602.68	7114.57	7898.44
9.49	14913.4	9337	6878.99	7678.55
9.5	14438.3	9083.79	6622.14	7588.82
9.51	14220	8924.76	6567.36	7443.55
9.52	13978.8	8806.18	6501.29	7267.7
9.53	13820.3	8705.79	6353.73	7070.44
9.54	13531	8374.27	6320.38	6906.55
9.55	13183.4	8156.13	6072.93	6588.7
9.56	12813.4	7957.77	5945.95	6304.38
9.57	12683.5	7701.96	5790.62	6061.39
9.58	12245.8	7406.74	5692.65	5897.25
9.59	11773.1	7261.96	5573.98	5772.58
9.6	11398.7	7132.58	5449.18	5619.23
9.61	11193.3	6924.43	5312.79	5618.94
9.62	10932.1	6655.21	5195.71	5428.07
9.63	10725.9	6577.96	5084.95	5337.93
9.64	10581	6488.6	4938.48	5132.23
9.65	10347.1	6366.63	4771.46	5025.26
9.66	9994.85	6188.4	4715.75	4826.71
9.67	9654.61	6013.02	4515.38	4701.12
9.68	9408.01	5911.42	4371.69	4500.87
9.69	9072.8	5755.44	4281.38	4388.05
9.7	8780.64	5651.71	4237.31	4294.63
9.71	8640.39	5479.83	4150.48	4162.82
9.72	8491.42	5334.48	4074.61	4068.56
9.73	8340.83	5191.07	3953.33	4022.07
9.74	7973.64	5065.05	3895.45	4040.62
9.75	7799.01	4901.17	3744.36	3919.62
9.76	7547	4690.08	3700.57	3769.58
9.77	7334.92	4611.38	3499.99	3688.06
9.78	7123.25	4602.95	3406.56	3579.19
9.79	6981.7	4511.26	3275.67	3537.73
9.8	6796.93	4355.95	3284.3	3427.29
9.81	6584.65	4279.39	3288.34	3370.12
9.82	6360.19	4183.45	3286.96	3339.69
9.83	6154.05	4085.34	3118.36	3232.88
9.84	5950.69	3901.38	2938.56	3120.13
9.85	5857.68	3838.42	2910.36	3035.62
9.86	5724.54	3749.82	2948.86	2924.21
9.87	5553.06	3654.29	2899.8	2879.79
9.88	5338.45	3574.24	2828.75	2794.86
9.89	5218.45	3509.49	2773.48	2784.12
9.9	4999.99	3380.52	2733.41	2740.64
9.91	4802.06	3288.44	2707.36	2716.71
9.92	4675.62	3182.01	2631.52	2610.02
9.93	4615.37	3238.31	2641.32	2632.14
9.94	4481.33	3234.55	2551.21	2550.27
9.95	4406.61	3119.26	2409.67	2537.17
9.96	4255.3	3030.2	2399.63	2459.76
9.97	4145.11	2955.51	2398.13	2433.16
9.98	4081.41	2943.25	2410.55	2335.43
9.99	4046.48	2869.7	2386.42	2313.63
10	3977.24	2737.25	2346.04	2270.12
10.01	3871.05	2676.12	2274.93	2254.36
10.02	3716.64	2590.76	2213.27	2207.37
10.03	3630.7	2604.06	2149.82	2207.06
10.04	3536.26	2568.2	2141.18	2183.13
10.05	3483.45	2540.54	2142.38	2168.66
10.06	3324.69	2491.93	2169.36	2116.66
10.07	3218.66	2458.96	2094.51	2118.08
10.08	3151.75	2405.92	2008.56	2078.3
10.09	3159.58	2342.91	1985.9	2026.48
10.1	3068.36	2348.81	2022.74	2043.19
10.11	2977.25	2346.02	2024.61	2043.2
10.12	2898.36	2344.2	1975.24	1989
10.13	2832.31	2282.26	1935.89	1932.08
10.14	2743.95	2282.52	1950.42	1929.21
10.15	2699.71	2251.87	2002.98	1922.9
10.16	2665.19	2185.91	1927.18	1905.83
10.17	2621.48	2155.87	1898.86	1895.68
10.18	2600.43	2149.45	1870	1866.02
10.19	2524.94	2134.86	1807.04	1843.62
10.2	2442	2126.83	1776.6	1817
10.21	2362.87	2024.23	1786.44	1819.56
10.22	2305.57	1973.37	1760.5	1821.87
10.23	2292.94	2005.15	1780.67	1804.73
10.24	2266.48	2004.71	1778.67	1766.52
10.25	2270.44	1962.11	1774.52	1774.79
10.26	2210.49	1942.46	1768.44	1748.36
10.27	2180.63	1983.74	1748.58	1706.52
10.28	2132.86	1955.25	1733.73	1710.33
10.29	2118.24	1919.31	1725.11	1687.63
10.3	2056.94	1877.68	1666.98	1668.1
10.31	2032.88	1911.26	1647.18	1656.1
10.32	2033.77	1836.93	1632.49	1653.63
10.33	1974.31	1794.43	1610.18	1660.68
10.34	1926.89	1728.62	1616.93	1649.37
10.35	1919.64	1712.46	1577.95	1642.95
10.36	1909.2	1749.69	1523.37	1620.88
10.37	1890.32	1748.15	1529.94	1626.98
10.38	1858.81	1754.76	1539.55	1606.82
10.39	1869.26	1726.15	1521.67	1572.55
10.4	1811.05	1691.08	1572.69	1548.58
10.41	1773.45	1699.06	1567.48	1557
10.42	1779.77	1709.67	1628.49	1531.89
10.43	1777.02	1744.08	1625.02	1520.15
10.44	1741.81	1744.96	1600.87	1525.63
10.45	1703.69	1745.19	1528.44	1505.96
10.46	1717.14	1700.08	1494.29	1515.81
10.47	1707.05	1657.49	1503.32	1509.82
10.48	1685.4	1669.61	1528.5	1564.89
10.49	1675.12	1643.94	1533.46	1542.96
10.5	1681.83	1628.75	1504.96	1518.23
10.51	1667.02	1627.02	1457.14	1503.73
10.52	1644.81	1635.12	1504.23	1522.42
10.53	1652.52	1619.64	1497.38	1559.99
10.54	1601.73	1617.61	1565.92	1577.38
10.55	1562.62	1624.4	1503.45	1570.62
10.56	1540.25	1602.57	1482.15	1526
10.57	1571.3	1601.07	1496.74	1552.31
10.58	1588.98	1564.46	1511.2	1550.9
10.59	1614.29	1529.83	1527.77	1538.17
10.6	1575.26	1527.35	1515.54	1504.26
10.61	1557.89	1556.37	1478.46	1458.89
10.62	1525.52	1569.48	1495.19	1439.55
10.63	1489.85	1559.68	1531.58	1448.35
10.64	1479.11	1555.6	1498.42	1437.02
10.65	1479.85	1522.96	1482.93	1458.32
10.66	1496.12	1492.06	1458.51	1468.49
10.67	1496.31	1431.86	1441.71	1477.87
10.68	1464.6	1405.79	1403.96	1466.61
10.69	1504.32	1429.75	1394.21	1491.56
10.7	1477.86	1381.54	1416.4	1464.04
10.71	1497.95	1358.49	1416.58	1449.86
10.72	1482.19	1334.71	1405.8	1483
10.73	1435.6	1362.08	1392.32	1483
10.74	1412.92	1397.93	1370.17	1431.69
10.75	1409.83	1404.79	1384.89	1434.87
10.76	1393.94	1385.95	1378.76	1487.37
10.77	1357.79	1405.49	1412.3	1458.38
10.78	1337.21	1370.3	1418.57	1434.54
10.79	1358.29	1365.42	1403.42	1413.13
10.8	1330.31	1342.64	1426.5	1412
10.81	1331.95	1310	1411.43	1450.82
10.82	1322.32	1318.94	1403.75	1409.12
10.83	1303.62	1301.36	1394.26	1414.5
10.84	1278.56	1255.99	1365.42	1454.26
10.85	1281.25	1258	1397.6	1455.3
10.86	1298.82	1274.45	1411.57	1464.13
10.87	1330.05	1262.62	1418.89	1417.46
10.88	1333.01	1235.1	1478.54	1405.83
10.89	1297.61	1220.52	1460.17	1465.12
10.9	1286.94	1224.23	1424.37	1440.55
10.91	1272.82	1199.94	1415.43	1421.48
10.92	1261.04	1220.21	1372.26	1408.48
10.93	1264.63	1203.69	1335.21	1415.71
10.94	1283.79	1162.75	1316.54	1409.99
10.95	1280.54	1125.21	1329.95	1379.81
10.96	1238.7	1121.3	1308.62	1400.57
10.97	1238.17	1121.87	1295	1396.35
10.98	1228.92	1101.73	1277.81	1333.18
10.99	1226.27	1109.45	1264.98	1341.82
11	1210.93	1137.12	1244.7	1319.07
11.01	1221.7	1143.7	1211	1358.64
11.02	1235.51	1124.63	1193.81	1366.89
11.03	1245.67	1139.63	1262.14	1342.29
11.04	1217.5	1114.62	1254.44	1299.54
11.05	1220.83	1107.38	1267.49	1305.75
